# Supplementary material for: RAS signaling in lung adenocarcinoma is defined by lineage context and DUSP4 loss
Source: JCI Insight. 2026 Mar 12;11(8):e200912. doi: 10.1172/jci.insight.200912 (PMC13135389; doi:10.1172/jci.insight.200912)
Supplement: Supporting data values [file jciinsight-11-200912-s194.xlsx]

## Sheet: Notes
* Supporting value data notes
# The datasets for Figure 1A–C are provided as Supplemental Table S2.
# The datasets for Supplemental Figure S1 are the same as those used for Figure 1D–F.
# The geneset for Supplemental Figure S1 is provided as Supplemental Table S1
# The dataset for Supplemental Figure S5 is included in Supplemental Tables S4 and S5.
# The dataset for Supplemental Figure S8 is the same as that used for Figure 3.
# The datasets for Figure 3 and Supplemental Figure S8 are provided in Supplemental Table S6.

## Sheet: Figure 1D
631TU	81L	534T	166T	40L	485T	637TU	719T	130T	46L	101L	44L	621TU	65L	739T	71L	65TU	169T	68L	94LREP	433T	734TU	41L	56L	230T	388T	413T	5TU	27L	668TU	123T	45T	724T	91L	611T	54L	76L	481TU	106L	72T	9L	6L	1TU	85T	369T	282T	7L	599T	64L	141T
1.803	0.08677	-0.8279	-0.61	-0.04006	2.675	0.9089	-1.42	-0.6309	-0.2016	-0.2442	-0.7659	2.637	2.574	1.217	1.034	3.56	-0.06586	1.272	-0.003594	1.58	-0.1889	-0.5148	0.8048	0.1335	3.349	-0.1954	0.1211	0.5056	0.7389	-0.6439	-0.9584	-0.02022	1.145	0.1859	-0.276	-0.2118	-0.1109	1.213	0.5759	1.049	-0.004613	-0.1687	-0.209	-0.4854	-0.4665	-0.5149	-1.025	1.707	0.9917
-0.4108	-0.1047	-0.2778	-0.728	0.2673	0.482	0.2839	1.863	-0.0006832	1.45	0.2387	1.33	4.799	-0.089	-0.6004	1.581	0.524	-0.9264	1.188	1.272	4.679	-0.9553	-0.1732	2.353	-0.9002	1.399	-0.1296	-1.008	0.5629	1.895	-0.5256	-0.77	0.5313	0.02534	-0.5922	0.1364	0.04261	-0.5697	1.186	-0.1832	0.4486	-0.1367	-1.003	-0.2834	-0.4293	-0.4905	0.6093	-0.5313	-0.1401	1.434
0.6532	1.008	-0.3144	0.5742	0.7839	1.153	-0.4939	0.4587	-1.123	0.8034	0.0918	0.4164	1.079	-0.1103	0.7396	0.1607	0.294	-0.4745	0.6587	0.3903	0.9817	-1.257	1.331	1.071	-1.472	-0.9782	0.2652	0.151	-0.7087	-1.572	-2.196	0.4992	0.446	0.6176	0.2863	1.789	-1.484	-0.06961	0.7352	0.2318	0.4565	0.2068	-0.7043	0.6042	-0.08083	-2.055	1.051	-1.963	-0.8207	-0.5763
-0.9801	0.9466	-0.2914	0.6915	0.9053	0.2049	0.2878	0.988	1.147	0.9675	2.134	0.2228	2.54	-0.1553	-0.6127	-0.73	0.7321	-1.036	0.07247	1.335	0.9365	0.4255	1.247	1.728	1.111	-0.8952	-1.425	-0.3996	-0.4368	0.05088	-0.8272	0.9315	-0.8523	1.005	0.5404	0.6251	-0.1518	-1.743	0.6341	0.1731	1.385	0.4582	-1.772	0.8883	0.6633	-1.478	0.04078	-1.768	-0.2535	0.318
2.114	0.7338	0.7376	0.1642	1.02	0.5291	0.7874	-0.9937	1.629	-0.8075	1.36	1.435	-1.432	0.6816	1.638	0.4294	-0.7027	-1.191	0.5757	1.863	1.024	-0.2238	-0.2597	-0.2266	-0.7577	0.1297	-0.285	0.3297	0.822	0.3766	0.04668	0.4002	-0.6387	1.113	0.5796	-0.189	0.1503	-0.3912	0.3636	-0.4061	-0.04377	0.3777	-0.5698	3.133	-0.4606	0.4315	0.01574	-0.1048	1.081	1.532
0.9932	1.663	0.5472	0.1295	-0.2003	0.3924	0.3498	0.9384	0.3641	0.2822	0.03246	-0.4952	1.221	1.067	0.3414	1.033	0.9345	0.7847	-0.3458	0.2283	0.4728	0.4659	0.3222	0.6409	-0.6854	0.403	-0.1219	0.5165	0.06131	-0.3774	0.3414	0.7215	0.00287	0.5877	-0.5937	-0.5485	-1.897	0.2532	0.8015	-1.36	0.7217	0.01813	0.4289	0.1562	-0.00287	-0.4383	1.554	0.4093	1.183	-0.02917
0.5775	0.03912	-0.7506	0.01157	0.9675	0.6964	1.031	0.1148	-1.279	0.5097	-1.312	0.9599	1.271	0.08424	0.9016	0.5205	2.558	0.1763	0.5284	0.4126	0.5883	1.868	0.1102	0.396	1.112	-0.6684	1.582	1.27	-0.02612	1.636	0.3603	1.838	0.4122	0.1245	0.5138	0.9446	1.653	0.9361	0.1468	1.238	0.06111	0.5232	0.1706	-0.9982	-0.9569	-0.5822	0.3246	-0.1098	-0.258	1.445
-0.3226	-1.307	-2.134	-0.9726	0.5441	0.6962	1.692	0.935	-0.02237	-1.045	-0.9379	2.349	1.193	0.09207	-0.5802	-1.349	1.274	-0.008436	1.774	2.333	1.423	1.588	0.1597	0.5162	0.06183	0.1149	0.2843	1.198	1.114	1.105	0.5729	-0.877	1.066	1.029	0.7979	0.9122	2.161	-0.8025	0.01952	0.5958	0.5244	1.142	-0.01526	-1.356	-1	-0.1335	0.2205	-1.201	0.05175	0.6938
1.95	1.276	1.158	0.03096	0.5269	0.8643	1.336	-1.558	0.8392	0.5777	-0.7848	0.0128	0.3561	0.9287	0.1217	0.3668	2.138	0.7108	0.4843	0.03721	0.007012	0.753	0.2382	0.2408	0.06435	0.2074	-0.1751	0.1036	0.2923	2.295	0.7958	-0.3069	1.27	0.9242	-0.5238	-0.3694	0.6472	-0.344	0.7313	0.8715	0.4744	-0.06723	0.4764	0.07766	-1.346	-0.6268	0.4786	-1.516	-0.1424	1.359
-0.2135	0.8606	1.195	0.3282	0.6148	2.344	2.424	2.808	0.4562	0.4286	-0.1551	1.148	4.235	-0.2333	2.845	0.3247	1.144	0.6112	0.8366	0.349	0.9401	0.1631	-0.4683	0.06381	0.5866	-0.8229	0.6539	-0.4644	0.2684	4.643	-0.5153	-0.8034	1.701	1.409	-1.331	0.422	0.219	0.4584	0.5954	-0.6339	0.206	0.01314	0.6658	-0.02183	-0.06447	-0.663	1.611	0.6903	1.508	2.036
1.442	0.601	1.171	-0.2673	1.075	3.523	0.8919	-0.004448	0.3653	0.8561	-0.4029	0.3504	0.4321	0.2348	1.294	0.84	0.2828	1.058	1.314	0.4948	0.6008	-0.1902	-0.1061	0.3214	-1.102	0.2778	0.6317	-0.9339	0.5281	1.387	0.7714	1.271	0.749	1.187	-0.5492	2.229	0.6049	-0.417	-0.4027	-1.584	-0.5337	0.07284	-0.4229	-0.1468	0.2846	-0.1149	-0.552	0.5483	-0.1262	0.998
1.142	1.378	-0.8042	-0.08555	1.744	1.523	-0.07715	-0.3487	-0.6911	0.4815	0.3344	0.5557	1.542	0.3406	0.5577	1.266	0.6405	-0.3094	1.505	1.771	1.143	-0.5784	-0.6909	0.1466	0.4894	-1.599	1.436	-0.5323	1.177	1.958	2.377	3.036	3.234	-0.09093	2.129	0.02518	1.747	0.1668	1.764	1.108	0.3574	0.2004	2.155	-1.325	0.1262	-0.4763	0.5108	1.09	0.3804	0.2451
0.4191	0.0868	-0.2785	-0.5111	1.147	2.655	1.295	2.266	-0.01277	1.901	-0.112	2.144	1.012	1.131	2.638	0.3897	0.2144	-0.2051	0.7772	1.119	1.639	-0.5774	-0.2116	1.982	-0.7246	-0.9725	1.167	-0.3756	1.184	2.169	-1.784	1.082	3.941	1.778	-0.8691	1.02	2.022	2.199	1.447	-0.2494	-0.1456	0.8392	0.354	1.055	-0.4638	-0.9443	1.376	0.6193	0.09075	0.8907
2.195	-0.6079	-0.7016	-1.008	0.2123	3.693	2.9	-0.9367	0.676	0.3761	-0.5101	0.7181	2.493	0.9827	2.507	0.08021	0.02757	-0.3017	1.35	-3.99e-05	-0.7785	-0.5698	-0.9058	-0.1198	-0.2977	-0.2643	2.042	0.5753	1.844	2.24	-0.3382	0.2568	2.493	0.4068	-0.76	-0.4344	1.227	0.9667	0.8345	-0.4567	0.5395	1.196	0.1347	-1.634	-0.05031	-0.3192	0.5049	0.9616	1.678	0.9371
-0.2956	0.9774	0.9337	-0.01264	0.1537	0.5466	0.01883	1.196	1.076	1.735	0.2056	0.702	3.351	1.082	0.9999	0.7758	0.6683	0.567	1.021	0.6024	2.102	0.1692	0.4732	0.9996	-0.1071	0.2835	0.6032	0.7425	-0.138	-0.3052	-0.7886	0.2186	0.8698	0.2358	-1.341	0.6138	3.941	-1.598	-0.5265	-1.728	-0.01791	0.7416	-0.4676	-1.305	-0.1931	-0.4895	0.5713	0.4787	-0.1888	-0.4635
1.746	2.58	0.7469	1.311	0.5476	0.624	0.572	-0.3309	2.397	1.09	-0.1418	0.5255	0.05297	2.019	0.1736	-0.4513	0.7162	-0.2835	0.604	-0.03607	1.069	-0.003577	0.4331	0.1746	-1.922	0.6616	0.6793	-0.4431	0.1979	0.1667	-0.3443	-0.5347	1.825	0.678	-2.199	1.527	-0.6005	-1.325	0.4118	1.181	0.9654	0.4641	0.458	-0.7503	1.851	-0.2965	0.3219	0.003577	-0.001969	0.023
0.8847	1.172	0.7696	-0.6838	0.5212	1.442	1.263	1.957	-0.9453	1.387	0.8099	0.07512	0.3105	0.3318	1.185	1.01	0.6781	0.9775	1.55	0.5508	0.4883	1.377	0.7618	0.7831	-0.598	-0.568	1.834	0.5657	-0.1112	0.3575	-0.6079	-0.618	1.659	-0.3238	0.1028	-0.6755	0.4106	0.6775	1.163	-0.9934	0.3675	0.9989	1.48	0.3978	0.1784	0.2992	0.5483	0.0009071	-0.208	1.372
1.518	0.4975	0.7241	-0.3669	-0.04987	0.7115	0.05803	0.7711	0.04595	1.539	2.798	0.744	1.2	0.9434	2.516	-0.01012	-0.383	0.4822	1.059	0.2061	-0.4461	0.1725	-0.4655	-0.1406	0.6055	0.3263	-0.1643	1.053	0.9908	-0.7148	0.6774	1.068	0.8276	1.085	-0.06525	-0.2019	-0.2183	0.2284	-0.2908	-0.003038	-0.05564	0.1079	0.7265	0.8781	-1.045	0.242	1.896	0.2527	1.507	0.9403
0.7018	0.6018	0.6842	-0.5838	-0.7807	1.168	1.28	3.091	-1.579	1.011	1.011	1.485	0.4568	-0.7765	0.6851	-0.155	-0.01006	-0.1028	0.02567	0.03546	-0.183	1.241	0.08791	-0.5827	0.5784	1.361	-0.1082	1.399	-0.3083	-0.01311	-0.5615	-0.1511	0.8026	0.3184	-0.8183	-0.9404	-0.03129	-0.3723	-0.2354	-1.87	-0.08286	0.4978	0.3443	1.13	-0.2307	-0.09928	1.039	-0.6907	0.2521	0.5774
1.42	0.5108	0.1596	0.9639	0.8378	0.8	-0.07366	0.2703	-0.6077	-0.06251	0.3902	0.08278	-1.058	0.7381	1.491	0.1522	0.2327	-1.198	0.4492	0.9483	1.459	-1.89	-0.08901	0.5493	-0.9973	0.4291	0.3533	-0.6549	1.421	0.07998	-1.767	-0.3899	-1.03	0.9928	0.06744	-0.3598	-0.7932	-0.428	1.674	-0.4816	0.2125	-0.3791	1.071	1.882	-1.335	0.1952	0.5844	-0.02101	-0.2796	1.233
1.779	-0.1625	2.842	-0.3798	1.547	2.627	5.244	1.759	0.4716	1.431	-0.5727	0.8661	-0.3038	0.02717	0.1795	-0.1997	-0.1242	2.048	0.5204	0.03365	0.4627	1.576	-0.004546	-0.04228	-1.27	0.0481	3.355	0.02825	0.1725	0.5237	0.9911	-0.5276	0.5563	0.4882	-0.3352	-0.5238	-1.329	-0.9462	0.2562	-0.3531	0.004546	0.2434	0.9704	0.07529	0.4354	1.606	0.0661	-0.1711	-0.1725	2.739
3.225	-1.249	-0.2607	0.2539	1.603	1.711	2.236	1.147	0.7357	0.6184	0.2973	1.525	-0.2981	-0.03668	0.9487	-0.2118	0.02661	-0.4938	1.603	1.454	1.554	1.287	0.2637	0.7163	-0.9798	0.2607	0.9166	0.2926	-0.1003	2.628	-1.167	-0.3742	0.442	1.141	-0.4469	-0.4397	-0.1003	-1.762	0.6606	-0.5708	1.119	0.6094	-0.004935	0.5748	-1.337	0.441	0.2215	-0.8239	1.113	3.531
-0.136	0.04562	0.8477	0.6679	0.54	0.9973	-0.3052	0.8826	-0.8812	0.3634	0.8709	0.4951	0.3701	0.2969	2.064	0.06282	-0.01475	0.3626	0.6402	-0.3683	0.8221	1.101	0.6833	0.1936	-0.3007	0.9049	1.314	-0.3981	0.03742	0.23	0.3719	-0.4167	0.6543	0.306	0.8812	0.4977	1.466	-0.3149	0.1399	-0.446	-0.6305	0.9139	-0.1117	1.611	0.6454	0.7015	1.031	0.5844	-1.223	2.088
-1.067	0.2148	-0.01855	0.573	1.515	1.151	0.629	0.623	-1.194	-0.7672	1.008	2.268	1.088	-0.001067	0.6864	-0.2279	-0.08444	0.09969	0.3333	0.3354	1.258	0.8264	2.738	0.5417	-1.412	1.275	0.2246	0.1557	0.5205	0.7795	-0.5899	0.4142	0.7139	1.455	0.03846	-0.5513	-0.6457	-0.6929	-1.563	-0.666	-0.006824	0.7613	0.4906	1.689	-1.398	-0.5465	1.317	-0.6387	0.5504	1.305
0.4561	0.9668	1.002	-0.1521	0.08985	1.019	2.216	0.01282	-1.358	1.661	0.03275	1.122	0.18	0.1777	0.6505	0.2346	-0.1346	0.7817	1.181	0.2097	0.9177	2.145	0.9331	1.093	0.666	1.074	1.972	-0.09204	-0.1892	0.716	0.63	1.232	2.122	0.1659	0.228	-1.259	0.4228	0.3136	0.4994	0.05861	0.0442	0.2272	1.793	0.9922	-2.709	-0.3065	0.7715	0.1033	-0.5771	0.4818
1.176	1.222	0.5749	1.06	0.6334	1.918	1.305	0.1928	-0.01202	0.7332	1.306	1.077	2.378	0.6086	1.972	-0.08145	0.005416	0.7135	1.645	0.7387	1.037	1.13	0.313	0.2594	-0.9985	1.159	0.9652	-0.2552	0.1982	0.8378	-0.8997	1.048	2.029	0.75	-0.2022	-0.06754	0.001444	-0.4072	-0.603	-0.2828	0.4598	0.3247	0.09812	2.997	-1.175	1.774	0.9998	0.3025	1.698	0.2903
1.867	1.96	3.447	0.291	0.2413	3.047	0.4687	1.836	1.346	0.9125	0.04913	1.936	-0.2183	-0.02079	2.636	-0.3246	-0.5212	1.585	0.6681	1.104	1.021	1.992	0.2553	0.585	-1.415	3.345	0.6463	1.273	0.1306	1.452	-0.7614	1.404	1.636	0.7913	-0.4186	-0.5321	0.359	0.651	-0.2809	-0.2385	0.2226	1.544	2.315	0.05848	-1.535	1.386	0.4441	2.011	0.5453	3.659
-0.06614	1.941	0.5269	1.186	1.387	1.939	0.9756	0.8369	-0.1806	0.716	1.436	2.986	-0.6337	0.00159	1.622	0.2885	0.336	1.086	0.6132	0.7105	0.7623	1.1	1.65	0.2696	-0.3918	0.8695	0.8643	0.05016	1.11	2.559	0.433	1.747	3.218	1.135	0.8634	0.2218	-0.6551	0.3582	1.518	-1.203	0.7662	0.7958	0.5355	-0.01235	-1.271	0.4501	1.414	0.2411	1.284	1.759
0.5468	0.03701	0.8058	-0.4763	0.1795	1.725	-0.0683	0.8949	0.008153	1.127	-0.07011	0.5547	0.1077	-0.3697	1.416	0.5188	0.1172	0.8975	0.5873	0.9854	2.076	1.309	1.598	1.099	-1.258	1.02	0.4804	0.5943	0.0505	1.766	-1.218	-0.08014	1.305	-0.005795	0.1165	-1.534	-1.549	-0.3499	-0.09106	-1.64	0.1383	1.335	0.5402	-0.01086	-2.134	-0.6346	0.4085	0.2555	-0.0859	1.292
1.308	1.279	1.312	0.8462	1.172	1.588	0.7899	1.505	-0.06821	1.151	0.5501	1.751	0.242	0.5165	1.592	-0.1509	-0.5823	1.399	1.013	0.6078	1.16	1.591	1.115	1.037	-0.7925	1.379	1.643	1.282	0.4837	0.7091	-0.8886	1.099	1.172	1.35	-0.2582	-1.288	-1.432	-0.2987	-0.04644	-0.4514	0.009044	1.256	0.886	-0.09697	-1.362	0.6062	0.9061	1.353	-0.05247	1.961
2.453	1.03	-0.04778	1.647	0.7225	1.705	1.665	1.826	-0.1055	0.1784	0.4363	1.042	-0.00303	-0.1131	1.962	0.07106	-0.322	1.578	0.4201	0.4705	1.135	1.092	1.222	1.269	-1.434	1.705	2.002	1.064	0.6024	0.7101	-0.7399	0.8319	1.073	0.2044	-0.6862	-0.6344	-0.6828	-0.8826	-0.2513	-0.5253	0.2394	0.8392	1.003	-1.121	-1.464	-0.1927	0.2357	1.305	-0.01148	2.047
1.727	1.451	0.1388	-0.002473	0.4991	1.546	2.362	0.7994	-0.6429	2.187	0.681	0.8215	0.968	0.4452	0.7086	0.9361	0.4115	1.381	0.7959	0.4982	0.9108	1.906	1.312	0.7341	-1.468	0.9986	1.333	1.104	0.8141	0.421	-1.136	0.3576	1.401	1.189	-0.1026	-0.6101	-0.1966	-0.04908	-0.02845	-0.1576	0.07992	1.341	1.306	1.638	-1.483	-0.3017	0.8664	0.9959	-0.4136	1.449
0.9089	0.4853	0.2852	0.5908	0.886	0.6849	1.377	0.5612	-0.888	1.028	-0.06234	1.424	1.16	0.3488	1.822	0.8474	-0.356	0.4487	0.6084	0.4798	0.3461	0.6994	0.9824	1.163	-1.066	0.6909	0.8918	0.651	0.5546	0.2271	-1.099	0.7123	0.4403	0.5408	-0.0054	1.257	0.1727	0.0054	0.09028	-0.2237	-0.02535	1.22	0.5543	0.4946	0.6953	0.1436	0.917	0.2232	-0.2629	1.34
1.926	0.5996	0.1638	0.2115	-0.05975	0.4538	1.422	4.051	-0.111	-0.1189	0.7903	0.1139	1.501	0.0913	-0.1899	0.1863	4.204	1.504	0.05116	0.184	2.737	0.7175	0.5093	0.4646	-0.6583	3.643	0.5691	0.2607	-0.1846	1.654	0.9054	1.488	0.1457	0.3362	-0.1513	-0.2413	-0.1107	-0.5907	-0.154	-0.4414	0.02947	0.1887	1.615	0.0458	-0.8956	0.632	-0.03514	0.2282	0.1085	0.5581
0.6722	0.2212	0.7921	-0.4987	0.4604	1.775	0.7727	1.152	-0.8906	1.363	-0.3405	1.014	0.5562	-0.1798	0.3304	-0.3933	0.8882	1.55	0.9414	0.5042	1.037	1.6	0.7246	1.305	-1.308	-0.1139	0.8813	2.173	0.5887	0.3514	-1.021	0.2801	0.6431	1.342	-1.736	-1.366	-1.128	-0.7505	-0.3866	-0.8081	-0.1443	0.4944	0.5305	-0.001686	-2.499	-0.8739	0.7424	0.4696	-0.2006	1.649
-0.02865	-0.5943	0.2355	-0.08655	0.8454	2.257	0.9579	0.7744	-0.4182	0.5696	0.4794	1.162	0.01979	-0.3402	1.833	-0.3433	0.6248	0.8837	0.6818	-0.002603	1.952	1.21	0.5874	0.8321	-0.002262	0.2339	0.9044	2.009	0.1555	1.437	-1.136	0.6159	0.02243	0.2719	-0.7065	0.2701	0.4155	-1.185	0.22	-0.3734	0.09307	0.6445	-0.1662	0.1801	-1.394	-0.3697	0.5228	-0.3796	-0.1625	1.694
0.8791	-0.5496	0.2445	-0.3846	0.08045	1.42	1.077	1.071	-0.792	0.2027	1.736	2.058	-0.8372	0.00506	0.07817	-0.5829	3.424	0.1881	0.9138	1.294	1.304	-0.2995	0.5109	0.9444	0.2118	0.7049	0.1015	1.051	0.08995	0.7225	-1.74	1.07	0.3191	0.9426	1.895	-1.792	-1.15	0.5212	-0.3639	-0.2531	0.3868	0.98	-0.7095	-0.0144	-2.128	-0.809	-0.09899	-0.5945	0.684	1.008
1.849	0.02008	-0.5908	-0.7899	0.5163	1.628	0.7739	1.704	0.1618	-0.2837	0.7535	0.4987	0.06368	-0.04243	1.343	-0.2932	1.309	0.4735	1.479	1.269	3.03	-0.2043	0.4439	1.033	-0.1674	0.5912	0.4087	0.2805	0.3327	1.284	1.721	1.449	0.228	0.4079	-0.3708	-0.472	0.5777	-1.057	0.2584	0.1158	0.7625	0.4236	-0.5962	-0.891	-0.01216	-0.7045	0.1329	-0.3691	0.03426	0.01051
2.539	0.3794	-0.5052	0.007518	0.359	3.091	0.1053	2.865	-0.09126	-0.213	1.545	0.4774	-0.7899	-0.04989	3.532	-0.2383	-0.4136	0.4873	0.8911	0.0594	2.97	-0.4988	-0.1264	0.09405	-0.8584	-0.0429	0.5185	-0.09973	0.7826	1.466	0.915	-0.4131	0.6856	0.1068	-0.7834	-0.1848	0.001232	-0.2098	-0.2555	-1.671	0.2703	0.2921	-0.5065	-0.8497	-0.4982	-1.259	0.02638	0.1376	0.1326	2.292
3.898	0.2907	0.846	-0.2401	0.02247	2.949	1.632	1.018	-0.6795	0.09124	0.6787	-0.02638	-1.194	0.1481	1.02	0.1876	2.505	0.0004216	0.1785	-0.04383	2.531	0.6164	-0.05715	-0.06211	0.06638	0.6001	0.918	0.01148	0.5739	-0.0686	-1.495	-0.0004216	1.035	0.3338	-0.1319	-0.3985	-0.1189	-0.06666	0.1653	-0.8329	0.4134	0.04872	-0.744	-0.5053	-0.6158	-1.108	0.03577	0.7588	0.1588	0.6215
2.321	1.135	-1.147	0.3148	0.3137	1.687	0.7615	1.387	-0.1216	-0.4886	1.89	0.7215	-1.171	0.02414	0.211	1.041	2.011	1.301	1.017	0.6142	2.34	0.1458	1.022	0.5879	-0.1472	0.7915	1.146	-0.08162	1.628	0.5965	-0.6801	0.01803	1.404	0.2342	-0.2432	-0.7708	-0.3138	-1.256	0.283	-0.3164	2.186	0.8271	-0.05917	-0.9294	-1.701	-0.5156	0.995	0.23	-0.2791	1.253
1.991	0.205	0.1478	-0.105	0.1503	2.465	2.024	1.514	-0.5485	0.4392	0.6577	0.5782	-0.5038	-0.1811	0.5753	0.3015	0.6803	0.8628	0.9073	0.2458	1.523	0.3784	1.317	1.013	-1.409	0.524	0.7142	0.5898	0.6541	-0.03697	-2.219	0.708	0.8579	0.3358	-1.038	-1.099	-0.1656	-1.372	-0.2071	-1.059	-0.09085	0.5888	-0.2384	-1.229	-1.728	-1.336	0.1851	0.1374	0.1151	0.7676
1.464	0.1881	0.5682	-0.1315	-0.2065	1.332	1.031	1	-0.6278	1.132	1.815	0.3669	-0.3268	-0.2739	0.6845	-0.3278	1.094	1.262	0.4059	-0.09685	1.566	0.1942	1.095	1.387	-1.161	0.9568	1.439	0.263	0.9878	-0.08608	-2.055	0.2314	0.8632	0.3887	-0.7062	-0.9999	-1.468	-0.2494	-0.5153	-1.205	0.2672	0.6295	0.2417	0.8323	-1.247	-0.2292	0.5417	1.214	-0.2332	0.9513
1.689	0.5504	-0.6431	0.2691	0.4355	1.804	0.4223	1.903	0.2222	-0.9827	1.508	0.641	-0.4456	0.2291	0.5553	0.01965	1.354	0.3287	0.9926	1.031	1.997	-0.64	1.063	0.864	-0.501	0.6537	0.674	0.8703	0.3439	1.423	-1.744	0.5051	0.2745	0.7445	-0.5122	-0.9701	-0.5911	-1.182	-0.8864	-1.183	1.023	0.6147	-0.1832	0.2611	-1.934	-1.117	0.09595	-0.3523	0.09046	0.7698
1.505	0.1967	-0.01891	0.01891	0.002871	1.543	0.83	0.9207	-0.4044	-0.3332	0.6134	0.9413	-0.1601	-0.1912	1.009	0.1541	0.761	0.6232	0.892	0.329	1.527	0.5927	0.6859	0.5682	-2.112	0.9541	0.9501	0.845	0.1328	0.8262	-2.243	0.1738	0.7512	0.547	-1.18	-2.228	-0.878	-0.5161	-0.2258	-1.763	1.097	0.6428	0.3408	-0.586	-2.752	-0.671	0.487	0.5883	0.06621	1.017
1.156	-0.1333	-0.1731	-0.6298	0.07763	1.821	1.308	0.87	-0.6164	-0.005323	0.9316	0.9011	0.01513	0.08133	0.4471	0.1426	0.4496	0.2441	0.9637	0.4209	1.219	0.3531	0.5204	0.7871	-1.84	0.4611	0.428	0.904	0.5954	0.09105	-2.43	-0.3969	0.8315	0.7342	-0.9888	-2.761	-1.086	-0.2905	-0.8796	-1.86	0.9525	0.3399	-0.07659	0.5719	-2.825	-1.112	0.005323	-0.03353	0.3618	1.154
0.4559	0.8157	2.475	2.758	1.032	-1.143	1.418	-1.79	-0.00281	1.684	0.5561	0.7058	-0.2988	1.485	1.068	0.5708	2.813	2.387	-1.168	0.539	0.4377	-0.4753	0.1464	-0.4391	0.9098	0.9353	0.7478	1.578	-0.1945	0.4149	-0.7166	-0.7963	1.441	-0.0527	2.242	1.454	1.49	0.6204	0.1056	0.3899	0.4572	-0.2788	0.04787	0.4372	-0.6753	-0.6221	0.2331	0.00281	0.09993	-0.3689
0.8408	0.5554	-1.52	0.8296	0.8207	-0.06476	-1.138	0.7873	-0.874	-0.2451	0.002657	0.5877	1.419	-0.2312	3.904	0.5951	0.01442	1.962	-0.1212	0.03592	-0.1102	-0.1303	0.09924	0.09843	0.4285	-0.1244	0.9588	0.9329	-0.1509	-0.442	-1.114	-1.304	-1.651	0.9496	-1.281	0.8834	0.8945	0.9573	-0.3079	0.6713	-0.347	0.003011	0.3853	-0.5383	1.986	1.774	1.943	0.8848	0.5618	-0.3637
0.7395	0.8952	0.361	0.2111	0.589	0.5517	1.539	0.4162	1.097	-1.323	1.472	0.1886	1.562	-0.381	1.974	2.729	2.35	0.8647	1.569	0.9523	0.4881	-0.8813	0.01701	1.351	0.01615	-0.7287	0.7347	0.3361	0.3441	2.127	-0.6058	0.3367	-1.063	1.913	1.088	-0.5738	-1.008	1.635	1.268	2.007	1.275	0.02972	-0.2305	-0.1826	-1.099	0.096	0.0191	0.124	1.582	-0.6908
-0.7283	-0.2983	0.709	0.5674	0.8759	-0.2738	0.2407	-0.03795	1.139	-1.088	2.134	0.4961	1.222	-0.3749	0.8354	2.736	1.782	0.7115	1.373	0.5457	0.3342	-0.3521	-0.02545	0.8418	-0.1267	0.6609	0.7231	0.6436	0.6499	0.3993	-0.703	0.5074	-1.072	2.119	1.053	0.229	-0.3394	1.298	0.6134	1.558	1.051	-0.6051	-0.1764	0.3263	-0.04823	1.669	0.9826	-0.0007696	2	0.2513
0.4594	1.447	0.1765	0.5472	1.544	0.6925	0.6507	0.4296	1.493	0.06736	1.068	0.8665	0.2805	1.127	0.4696	1.164	0.7229	0.4916	0.3697	0.9891	0.5297	0.03542	0.5783	0.5183	-0.4146	0.02209	-0.01334	0.8204	-0.1847	0.952	0.3149	0.6418	0.1274	0.5892	0.8856	-0.2277	0.2011	0.5508	0.2947	0.6374	0.5151	0.5559	0.4744	0.03723	-0.2228	-0.1258	0.2552	0.336	1.064	-0.1966
0.5696	-0.0802	-0.5485	-0.06789	1.53	0.459	0.6794	-0.0656	0.905	-1.446	1.02	1.593	-0.6528	0.06267	0.4513	0.9686	0.8357	0.8181	0.7784	0.9633	0.4374	-0.1638	0.6546	0.6999	-0.05685	0.309	-0.1327	0.2669	-0.162	0.4337	-0.9751	-0.7503	-0.8963	1.337	0.4634	-0.5439	1.221	0.704	0.6384	0.5861	0.603	0.3049	0.01151	0.1213	-0.4738	0.6163	-0.3432	-0.5072	1.221	-0.1625
0.401	1.534	-0.2814	1.548	-0.05437	1.05	1.918	1.882	-1.218	-0.2303	0.278	1.695	1.403	1.604	1.742	0.4525	0.8325	0.4042	0.8546	0.0115	0.8507	-0.6402	1.358	1.121	-0.3266	0.7516	0.6536	0.7796	0.2837	1.312	-1.246	0.1692	-0.4814	0.06136	2.996	-0.7636	0.1757	-1.049	-0.2829	2.045	0.1416	-0.07224	-1.566	-2.205	0.6411	0.2338	0.2527	-0.7012	1.851	0.04118
0.3475	1.725	-1.385	0.02626	1.117	-0.02626	-1.41	1.346	0.6087	0.2212	0.07225	0.7393	1.001	1.209	0.1966	0.4632	-0.1384	-1.168	1.294	1.123	0.8477	-0.1455	0.4402	0.951	0.05855	0.3365	0.1997	0.5961	1.661	0.6583	0.186	0.04273	-0.2086	-0.2853	0.7119	-0.4365	1.105	-0.537	-0.3888	0.2947	2.005	0.4493	-2.388	0.09645	0.08037	-0.3742	-0.3851	1.024	2.323	-1.602
1.48	1.201	-0.679	-1.605	-0.123	1.604	0.7016	-0.1418	2.113	0.01266	0.02901	-0.01562	0.07875	2.053	-0.5452	-0.09768	2.635	2.094	-0.0205	1.374	0.93	0.6729	0.00815	3.508	1.352	-0.1772	0.06972	1.89	1.526	0.6845	-0.2406	0.1175	-0.1151	2.022	1.609	-0.2634	-0.1047	-0.1933	-0.1505	0.03598	1.562	0.1579	0.1784	-1.474	-1.242	-0.6618	0.1224	0.9428	0.3142	-0.1919
1.348	2.572	-0.7968	-1.021	0.2493	1.416	1.172	0.2835	-0.144	4.822	1.761	-0.2489	-0.6342	2.037	-0.1244	1.654	-0.011	1.911	1.234	1.109	-0.002437	-0.8018	1.334	3.391	0.02956	-0.05241	0.3514	-0.3871	2.053	-0.1726	0.8466	0.588	-0.2964	-0.1483	-0.2234	-0.4414	-0.4191	-0.6519	-0.1235	-0.4152	2.851	1.148	-0.6763	-0.2678	-1.894	-1.013	-0.3623	-0.4458	1.652	-0.04692
0.8233	0.07561	0.1189	1.343	0.2492	2.187	-0.06041	2.191	0.7344	0.4382	2.372	0.2536	1.234	0.1515	-0.142	3.253	3.996	0.6936	0.006818	0.01104	2.572	0.8727	-0.07256	2.239	2.494	4.236	2.485	-0.1227	0.3048	0.7687	-0.09128	3.011	1.056	0.2008	-0.2795	-0.1456	0.4691	-0.1379	0.04836	4.117	0.3263	1.787	0.2562	-0.2671	0.2742	-0.007226	1.067	2.751	0.7505	0.5511
1.103	-0.07876	-0.6275	1.804	1.812	0.8356	-0.7933	2.478	0.6888	1.149	2.383	-0.01047	2.271	3.174	0.09457	2.753	-0.6277	2.159	0.02738	0.001778	0.1827	-0.0508	1.584	0.9546	-0.5733	2.431	1.755	0.9868	-0.09346	-0.2364	-0.2255	-0.5013	0.7859	0.8181	3.663	-0.4964	-0.3363	0.2569	0.8445	0.04795	-0.1853	1.065	0.6753	3.147	2.509	0.2543	0.568	-0.2965	-0.03561	-0.0459
-0.02761	-0.06169	0.07876	0.01389	1.007	1.139	0.003412	3.542	1.408	-0.0625	4.87	0.7877	1.269	-0.03938	1.869	0.6699	-0.005425	3.589	0.1169	2.544	2.784	0.002263	2.355	-0.08069	-0.1705	1.668	1.678	2.84	0.03002	3.853	0.9201	0.06971	-0.09443	0.3925	4.34	-0.05025	-0.008691	-0.04935	0.3007	1.566	3.017	0.8522	0.01759	-0.08252	0.08414	2.23	0.0036	-0.1911	1.064	0.9356
-0.2269	0.8051	0.1011	-0.3529	0.0006589	1.218	1.364	0.4613	1.902	0.9528	4.45	0.09696	1.853	0.2612	-0.4808	0.2256	-0.06472	1.666	0.1332	0.9482	3.717	-0.6788	-0.1306	1.371	0.07971	0.5433	-0.2832	1.556	2.25	3.002	0.03153	0.137	1.449	0.0213	4.295	-0.0283	0.05584	1.146	0.9458	0.03278	0.813	1.09	-0.4158	-0.1346	0.6541	-0.3657	-0.008232	0.7121	-0.1328	-0.3337
-0.1014	0.1552	-0.6326	0.6115	0.9332	0.6971	-0.2056	1.308	0.3054	2.321	1.311	0.4163	0.3582	-0.2679	1.805	1.619	0.3592	1.031	0.1302	0.1817	-0.2832	-0.2587	2.221	-0.07585	0.686	0.5057	-0.1954	2.274	-0.91	1.423	0.2667	0.8664	0.9925	1.943	1.123	1.485	1.413	0.2071	0.01097	0.8794	0.886	-0.5148	-0.9058	4.99e-05	2.103	-1.805	1.175	0.1977	0.05878	-0.3625
0.1907	0.9945	0.05712	-0.2586	0.347	0.7481	0.5953	2.324	1.378	1.769	1.24	1.672	2.169	0.1138	1.509	0.2356	0.09308	0.7152	0.1761	0.171	0.07841	0.6071	0.5515	0.1095	0.9988	-0.0977	0.7846	0.5228	-0.4595	0.4336	0.5554	0.8559	0.3585	0.5509	0.4738	1.035	2.582	0.8023	-0.2923	1.987	-0.2796	-0.08782	-0.2186	-1.077	-0.6581	-0.299	1.459	-0.7776	0.4529	-1.361
0.2204	0.2641	0.7655	-0.3177	-0.8592	1.212	0.5314	2.59	1	1.951	0.7646	4.352	1.429	-0.4408	1.475	0.118	-0.3767	1.044	0.0168	-0.03133	-0.1297	-1.029	-0.3223	1.767	0.2181	0.9071	-0.8269	0.3107	-0.1964	0.8249	-0.6822	1.241	0.1452	0.7266	0.6538	-0.5394	0.6833	0.8261	0.4405	0.341	-1.013	-0.5264	0.7735	-0.1927	0.5584	-1.338	0.4253	-0.4735	0.5939	-0.04636
1.472	0.6419	0.06772	0.1476	1.372	-0.3502	1.895	1.751	1.59	0.09067	1.271	1.264	-0.6549	0.06914	1.291	0.6519	-0.738	0.9279	-0.4015	0.1603	0.148	0.3374	0.03493	0.5586	0.9193	-0.509	0.1687	-1.915	-0.4563	1.583	-0.2232	0.08857	1.166	1.174	-0.3437	1.844	-0.9266	-0.1831	0.2909	-0.3797	0.4808	0.5018	-1.169	-0.1347	1.933	1.067	-0.3678	-0.07187	0.979	0.5937
2.251	1.03	0.02504	0.1979	1.363	1.388	1.097	1.611	-0.6231	-1.038	1.455	-0.2368	-0.1749	0.1585	1.253	0.7335	-0.02702	1.121	0.2094	1.09	0.02339	0.1208	-0.9197	1.164	0.104	-0.6719	0.1477	0.9561	-0.1349	1.447	0.4	-0.1763	2.692	-0.1717	-0.03593	1.307	0.6019	-0.9765	0.1718	0.3904	0.1227	-0.9938	0.7462	-0.9706	1.359	0.1181	-0.06858	0.1263	1.111	1.011
1.077	-0.07049	-0.5339	0.978	0.4521	2.403	2.483	5.034	1.333	0.0299	1.454	-0.02514	2.523	0.1305	0.6765	-0.1533	-0.5287	-0.3732	0.4993	0.03045	-0.03105	-1.425	1.055	0.3972	0.6061	0.9466	0.9217	4.275	0.01697	1.625	-0.2085	-0.06388	0.2088	0.1188	-0.3474	-0.31	-0.2397	-0.3174	-0.08964	-0.06097	-0.1891	0.8314	-1.061	0.1085	0.1171	0.001983	-0.4879	2.522	-0.03696	1.957
4.05	0.3236	1.187	0.07956	1.115	3.074	3	1.675	1.368	1.475	1.603	0.4127	2.128	-0.1543	1.248	-0.155	-0.1551	0.3733	1.295	0.6203	-0.0003441	1.379	-1.091	2.062	0.8175	-0.7211	0.7316	0.2261	0.6953	3.543	-0.8023	-2.07	-0.06788	0.8085	-0.5789	0.3915	0.4957	-0.07332	0.3255	-0.2228	-0.3001	0.731	0.1581	-0.1456	0.3005	1.082	0.432	-1.22	-0.1532	0.8295
2.328	-0.3893	0.1254	0.0573	0.3578	1.734	0.999	2.67	1.773	1.017	1.247	1.213	0.6262	0.5145	0.3062	0.3947	-0.5658	1.398	1.979	1.288	-0.1139	0.5832	-0.5497	1.611	-0.3794	0.679	-0.2449	0.09019	0.2022	2.442	0.5259	0.342	-0.7086	1.478	-1.735	0.3378	-0.5607	0.5655	0.0621	1.223	0.2349	0.4119	-0.02433	0.2654	-0.2569	1.148	0.9045	-0.3217	1.36	1.035
1.921	0.1986	-0.2177	0.1806	-0.1812	3.202	0.04511	3.399	0.6503	1.324	3.071	1.084	1.83	0.9763	0.7953	-0.07199	0.2601	0.1618	1.102	-0.5413	0.05928	-0.5034	-0.5412	1.375	0.7758	-0.1417	-0.4647	0.3629	-0.1738	1.372	0.3158	1.477	0.7382	1.149	-1.339	0.2184	0.07708	1.005	0.224	0.6158	-0.3395	-0.1089	0.08563	-0.3063	0.0187	0.2539	0.8258	1.005	0.4035	-0.09855
1.184	2.18	0.9121	-0.4658	0.5745	3.289	0.8772	1.135	0.438	1.976	-0.09414	0.09469	1.902	1.091	1.633	0.3893	-0.2955	-0.4071	-0.1343	0.0656	0.04137	1.04	-0.6605	1.648	1.55	-0.5371	1.791	0.4351	0.06889	1.303	-0.1619	-0.1012	1.73	0.6187	-0.04996	1.269	-0.6636	-0.165	-1.128	-0.3252	1.259	0.1657	-0.5601	-0.01826	-0.7558	-2.174	-0.4615	-1.303	-1.029	0.0601
0.9884	1.399	0.6799	-0.29	-0.1834	2.708	1.442	3.127	0.06427	1.346	-0.368	0.3926	0.6593	0.3744	0.9409	0.7642	0.6953	0.378	0.3339	0.3363	-0.789	2.004	-0.5335	0.1282	0.6607	-0.7695	0.6861	-0.7173	1.285	1.544	0.299	0.8519	2.514	-0.005384	-0.8161	1.438	0.9637	3.393	-0.0987	-0.03903	0.05686	-0.299	1.371	-0.5868	0.02633	1.086	0.7025	1.319	0.1906	0.2537
0.8315	1.394	-0.5498	0.5832	0.5017	2.207	0.4541	2.275	0.4722	0.9545	1.532	0.6697	0.05622	1.01	2.893	1.957	0.6836	-0.2376	-0.8864	0.9558	-1.12	-0.6149	0.5453	1.503	1.78	-0.325	0.5711	1.167	0.4401	0.09466	-1.014	0.5743	0.3907	0.08116	0.8727	0.8321	0.6749	-0.3915	-0.08849	0.4432	-0.1165	0.4621	-0.06793	0.1081	1.761	0.004244	-0.6598	0.3462	-1.048	-0.7731
0.04074	1.705	0.5648	0.3505	0.6031	1.3	0.5455	0.9673	0.5728	1.601	0.03301	0.1929	0.4401	1.136	2.153	0.4978	-0.5025	0.2461	-0.2685	0.3236	0.03757	-0.4923	-0.2279	0.4621	1.539	-0.7805	1.376	0.5521	0.1082	0.8977	0.242	-0.2818	1.793	0.5102	0.6709	0.885	0.7104	0.3289	0.1652	0.02099	0.09103	0.5362	-0.5085	-0.0606	1.111	0.2399	-0.03301	1.181	-0.5959	-1.392
-0.6283	1.231	0.08486	0.4185	1.031	1.156	0.3294	2.006	0.2751	0.9215	-0.167	0.2951	2.187	1.398	4.838	1.421	0.02168	1.021	-0.6527	-0.6769	0.3719	0.06547	-0.08639	0.5383	1.504	-0.5658	2.505	-0.03067	1.142	1.339	0.6614	0.556	3.037	0.4066	0.608	1.503	1.433	2.927	1.554	0.5999	-0.4135	0.4597	0.6927	-0.7328	-0.1455	0.07803	-0.32	1.031	-0.495	-0.4111
-0.9234	2.125	0.5773	0.5176	0.3074	0.9279	0.7539	1.392	0.3644	0.5552	-1.146	0.9506	0.4835	0.8652	4.588	0.75	-0.1689	0.6438	-0.828	0.01992	-0.796	0.6777	0.5293	1.358	0.7573	0.5939	3.189	0.7178	-0.2303	-0.2887	1.09	0.5906	2.171	0.354	-1.269	1.103	0.3696	0.2492	0.8671	0.08491	-0.3722	1.185	0.9588	0.8806	1.344	0.2563	-0.007405	1.084	-1.555	1.033
1.531	2.245	-0.1623	1.636	0.2387	0.9066	0.3678	3.148	2.667	2.35	1.104	0.194	-0.1724	-0.02957	1.197	3.223	0.3468	2.462	-0.07556	-0.03602	0.3166	-0.1409	0.1751	0.006452	0.4308	-1.514	-0.5353	0.2921	0.05756	1.622	-0.3046	1.582	0.1339	-0.1792	1.041	0.2688	0.8774	0.0345	0.888	1.384	0.3713	0.4078	-0.409	-1.141	0.9798	-0.06013	-0.342	0.2005	0.139	-0.2234
1.029	2.092	-1.249	1.897	-0.003072	3.693	-0.3898	1.551	1.795	2.077	0.4912	1.061	1.902	0.3143	2.511	2.143	0.3299	2.562	0.0617	1.057	0.6503	-0.9345	0.2406	0.1991	2.851	-0.4212	-1.302	0.6844	-0.2733	1.864	-0.6694	0.2576	0.561	0.5553	0.6217	2.054	0.6253	0.7438	-0.1566	0.09248	0.4102	-0.5337	-1.945	-0.6721	0.06504	-0.2999	0.4468	-0.1071	1.713	-0.05103
0.1757	0.5191	-1.42	0.4349	0.8592	2.208	-0.9038	0.5058	0.4012	2.705	0.8505	1.199	2.229	-0.4612	2.498	1.578	1.679	1.221	-0.4801	0.5799	0.4182	-0.512	0.6761	1.577	1.475	-0.5853	-1.655	0.8784	-1.041	2.077	-1.738	-0.08019	0.9694	0.2573	0.06688	2.271	0.1293	0.5474	0.4423	-0.1583	1.064	-1.145	-0.1091	-1.491	-0.9985	-1.101	1.021	-0.5579	1.007	-1.316
1.378	0.1419	-0.004753	2.081	0.7097	3.071	-0.1151	2.023	1.063	0.7714	1.101	0.6812	-0.1681	0.7683	1.054	0.7466	0.7948	2.151	-0.1812	0.99	0.853	0.03619	1.284	1.178	-0.6466	0.5206	-0.5427	2.11	-0.5756	2.502	-0.2164	1.368	0.8586	0.004384	1.946	-0.2322	0.4261	2.822	0.5996	0.8163	0.02212	0.1249	-0.03443	-0.9152	0.2502	0.2733	-0.144	0.802	0.2438	0.6312
1.442	0.391	0.9498	0.669	1.197	3.063	2.616	2.028	2.225	0.8178	0.3809	0.1892	1.651	1.115	-0.2916	-0.07497	0.03208	0.7168	0.4342	1.134	0.04399	1.042	-0.5223	0.1337	-1.018	0.03302	-0.2326	0.429	-0.02954	1.734	0.03648	2.694	0.6195	0.1303	0.8089	-0.03485	0.9061	0.5477	0.277	0.651	0.0417	0.6654	-0.1865	0.1788	-1.235	-0.3756	-0.6519	0.4957	0.1021	-0.9274
-0.7712	0.9036	0.4297	0.7224	-0.3645	0.5687	0.1644	0.2034	0.88	0.118	0.9452	-0.05379	0.7379	1.601	3.074	0.01144	0.3914	-0.6974	0.3272	0.2221	0.1769	0.09464	1.478	1.008	0.6866	-0.5254	-0.3428	1.066	-0.7077	-0.2765	0.3885	-0.2198	0.2325	0.1042	0.1869	0.1277	-0.01144	-0.07968	0.5631	-0.2942	0.1128	0.03439	0.4815	-1.002	-0.2189	-0.3942	-0.8406	-0.0105	-1.224	-1.642
0.1205	0.2132	0.3253	1.145	-0.08119	1.617	-0.4395	0.1508	2.149	0.4372	0.6021	1.72	0.6336	0.1772	0.4122	-0.5526	-1.922	-0.8499	0.9508	1.723	0.02308	-0.7154	2.323	-0.02093	-0.09658	0.03965	-0.08958	-0.6826	3.73	-0.5535	-0.9787	-0.4078	0.4072	1.673	1.634	0.8696	1.493	-0.9274	0.4497	0.6358	0.4067	0.4173	-0.1225	0.6854	-0.6965	-0.08623	0.5122	-0.247	-0.2665	-0.2028
0.1209	0.04207	-0.8765	0.9429	0.5053	-0.1774	-0.2784	0.1942	0.3331	0.4059	0.4501	1.187	0.455	0.7425	0.8192	0.7525	0.4768	-0.02884	0.5433	0.9263	0.6815	-0.112	0.7379	1.261	0.4919	-0.3879	-0.9255	1.071	0.0652	-1.431	-2.482	-0.861	-0.1775	0.2639	0.2636	-0.7474	-1.244	0.1555	-1.335	0.7664	1.507	-0.1186	-0.8753	0.2335	-0.7916	-0.437	-0.5461	-2.112	1.264	-0.2451
0.8684	1.24	0.4277	1.448	0.7859	0.6769	0.3673	0.05593	0.5978	1.638	1.803	1.893	0.7582	1.416	1.425	1.65	-0.6449	0.9016	1.744	1.592	-0.1518	0.4717	1.072	0.04313	0.8155	0.005395	-1.033	0.4694	0.8135	-0.07338	0.5851	-0.4185	0.5294	0.2376	0.4824	0.3586	-0.9803	-0.3699	-0.9327	0.1715	0.2133	-0.7727	1.262	0.08988	-1.179	0.1909	-0.1297	-0.5482	-0.8574	-0.3515
2.308	0.3735	-0.6205	1.112	0.1698	0.3766	0.7347	1.622	1.53	0.8447	-0.3764	1.835	-0.2882	1.722	0.1291	1.253	-0.6915	1.354	1.391	0.6453	0.6153	0.8113	0.1267	-0.1172	-0.214	-1.019	-0.7366	-0.3929	1.706	-0.1583	0.08341	-0.3534	1.366	-0.2155	-0.2952	0.08342	1.272	-0.03905	-0.4682	0.3534	0.8429	-0.02372	1.516	-0.7818	-1.592	-0.6118	0.5381	-0.7768	-0.1834	-0.06467
-0.9163	0.08544	0.4616	-0.3966	-0.2655	2.097	-0.424	3.792	0.1198	-0.1359	0.2361	0.09605	2.47	1.616	-0.4078	-0.3954	3.417	-0.1788	1.07	-0.02459	-0.06248	0.1813	0.2275	1.911	2.749	-0.3583	-0.1058	-0.2216	2.651	-0.2157	1.164	0.1762	-0.1853	0.2835	0.1925	0.1553	2.328	0.3339	0.3334	3.283	-0.1888	-0.5659	1.243	0.03597	0.01927	0.7669	0.5751	0.6317	-0.0164	-0.2812
-0.6598	1.072	1.084	-0.04469	0.9278	1.305	1.926	1.254	0.1345	0.2094	0.3219	0.4677	1.9	0.5381	0.01205	0.07812	1.898	-0.3661	-0.9599	0.7539	-1.195	0.5062	0.8647	1.535	1.45	-0.01205	1.728	1.896	0.2541	1.224	0.9326	-0.5173	1.176	0.185	-0.1763	1.403	0.7848	1.491	0.9875	-0.778	-0.7504	0.458	2.424	0.2324	0.813	0.9512	-0.04127	0.05004	0.4412	-1.325
-1.065	1.355	1.401	1.725	0.4673	1.833	-1.258	2.008	2.426	0.02859	-1.062	0.1109	-0.9898	-0.2326	0.7885	1.183	0.005453	-0.8781	-0.2446	1.333	-0.2544	0.3823	-0.007682	0.5672	0.8808	1.022	-0.05162	-1.033	0.8288	0.07139	-0.1452	1.375	1.103	2.883	-0.2217	0.3631	-0.8522	0.008394	-0.37	0.8432	-0.3484	0.1093	1.42	-0.08457	0.4365	-0.2094	0.1173	-0.3221	0.02386	0.7865
1.082	2.272	2.291	1.119	0.2913	-0.002855	0.4306	-0.7243	1.589	1.345	1.262	1.597	1.878	0.4377	-1.236	0.204	0.8	0.05589	0.9491	1.117	-0.9377	1.396	-1.221	1.049	-0.4153	-0.4881	-0.1831	0.6648	0.1671	0.9417	0.1121	0.8296	-1.037	0.4641	-0.6452	0.6961	0.8637	1.924	1.225	0.3281	0.3541	0.09708	1.402	0.9964	-0.8858	1.315	0.4845	-0.4504	-0.01962	0.3972
1.173	1.705	2.389	1.514	2.017	0.356	-0.468	0.879	0.4274	1.917	0.8766	1.265	2.335	1.052	-0.01307	1.069	1.382	-0.7284	0.9343	1.417	-0.1321	0.6686	1.244	1.425	0.3142	0.05541	0.88	0.01037	0.5688	-0.4702	0.7817	2.743	0.4854	0.8828	-0.2282	-0.06473	1.12	0.4781	1.857	-0.557	-0.4223	0.4449	1.011	1.245	-1.579	0.2118	1.524	-0.03323	-0.04949	-0.479
0.8255	1.537	2.569	2.255	0.002849	-1.879	0.2055	0.9125	1.64	2.686	0.7561	1.493	2.091	1.855	-0.1974	0.9803	-0.2485	0.2512	-0.04658	2.265	-0.5577	1.525	0.1148	0.7705	0.8292	-0.1909	0.1999	1.472	-1.093	-0.3805	0.8486	1.546	-0.6029	0.8735	-0.9311	1.937	1.016	0.2347	0.07705	0.001027	-0.9373	0.3968	1.288	1.147	-1.736	0.2971	0.05624	0.02212	-0.6432	-0.5276
0.202	1.638	1.482	0.8886	-0.6878	-2.725	-0.1117	1.123	0.9038	3.074	1.164	0.6063	2.795	2.431	-0.7242	0.9387	0.8527	0.8655	-0.05485	2.148	-0.483	1.022	0.04981	0.5057	0.5659	-0.7966	0.2431	0.6178	-0.2449	-0.1629	0.4707	0.7153	-0.2124	0.09293	-0.9808	1.705	0.2591	0.781	0.7474	-0.7542	-0.3678	-0.5173	0.4719	0.6278	-1.586	-0.0556	4.397	-0.3691	0.4277	-1.295
2.165	2.306	1.598	2.287	2.639	1.506	-1.003	1.331	0.386	0.7628	3.447	1.275	-0.1536	-0.2315	2.121	1.356	-0.9306	1.614	0.3471	0.7642	-0.2136	-0.1605	1.461	0.2609	0.1442	0.1516	0.2324	0.5932	0.1998	0.5226	1.397	1.045	1.558	0.9693	2.203	0.7513	1.953	0.1746	0.1963	1.288	0.07117	0.009833	-0.3781	-0.5197	1.071	2.242	0.3787	-0.09171	0.3771	0.05053
0.5274	1.839	1.376	1.19	2.446	0.7071	-0.04682	1.706	-0.1817	1.477	0.6227	1.943	2.882	1.232	-0.7306	1.211	-0.6437	-0.2604	1.999	2.368	0.3496	-0.2954	0.6896	0.8896	0.6926	-0.4682	0.7608	-0.03984	-0.2199	0.813	1.118	2.066	0.6268	0.7827	1.016	0.5502	1.981	0.1768	1.769	1.384	-0.7064	0.7239	0.5354	0.8212	-0.8446	0.4866	1.14	-0.05697	0.08254	0.2384
1.146	0.7994	1.534	0.6079	1.41	1.014	-0.3014	1.441	0.3198	1.566	-0.2122	0.3212	3.56	0.2276	-0.1998	1.82	-0.444	-1.096	0.7824	0.7976	0.3447	-1.217	-0.2783	1.449	0.003684	-1.407	0.6035	-0.7142	-1.448	0.2993	-0.03604	2.086	-0.9835	-0.01298	-0.9827	0.05821	0.6172	-1.119	-0.6949	0.2602	-1.098	0.5022	-0.7528	0.4659	0.3824	-0.9654	0.4355	-0.1122	-1.386	-0.5705
-0.4878	0.2823	0.8471	0.6987	1.153	1.787	-0.07539	0.9503	-0.7619	0.9569	-0.1602	1.325	3.109	-0.3827	0.999	1.613	-1.124	0.5427	1.035	0.6977	-0.1457	-0.09442	0.1768	0.6809	0.3655	-1.309	0.4376	-0.2534	-1.542	-0.4872	-0.5716	0.7421	0.08107	-0.901	-0.1286	0.5444	0.3264	-0.4492	0.339	-0.8993	-0.3551	0.02015	-0.2042	-0.5558	-0.368	-0.6259	-0.7532	-1.015	-1.534	0.9831
0.9668	1.143	1.302	0.2509	0.6331	1.882	0.1629	1.837	-1.15	1.561	-0.5549	0.6698	2.947	-0.24	0.6073	1.367	-0.3713	0.02048	0.4744	0.1769	0.4921	-0.2033	0.1578	0.5047	-1.009	-0.3623	-0.3314	-0.01559	-0.9378	0.2207	0.3098	0.5269	1.063	-0.04969	0.2871	-0.5664	2.325	0.278	0.4228	-0.2139	-0.06531	-0.5259	-0.6773	0.0553	-1.635	-0.5378	-1.692	-0.05836	0.03611	0.3442
0.538	0.5736	0.27	1.299	2.418	1.951	-0.6773	1.031	0.3498	0.9365	0.7119	0.9103	2.437	0.08512	1.564	1.377	-0.6242	-0.0914	0.9779	0.8966	-0.6556	-1.867	0.4372	0.3363	0.6756	-1.15	0.2381	-0.06392	-0.5991	0.007029	0.3458	0.7249	-0.5673	0.7175	0.2663	0.5968	1.341	-0.5646	-0.1894	0.3309	-0.5549	-0.4585	-1.595	-0.7141	0.6175	0.1275	0.8504	-0.5335	-0.09705	0.9337
0.698	0.9998	1.104	1.375	1.112	2.661	-0.3207	1.181	-0.42	3.619	-0.1218	1.306	2.894	0.2945	0.6336	0.8617	-0.5578	0.3746	-0.4108	0.5154	-0.6747	0.1259	-0.2404	0.4082	-0.0727	-0.823	0.009354	-0.2748	-1.645	0.1314	0.5304	0.1812	-0.1576	-0.3209	0.3528	1.156	1.619	0.05978	-0.03832	-0.1468	0.05148	0.05611	-1.135	-1.128	0.08298	-0.3611	0.8321	-0.756	0.2313	-0.7791
-1.277	1.75	0.9018	0.5718	1.67	2.895	-1.61	2.617	0.4625	1.886	0.2533	0.1	2.053	0.1973	1.251	2.186	1.079	0.2048	-1.012	-0.2231	0.08181	-0.09929	0.2797	1.246	0.5389	-1.533	0.06582	-0.6435	-1.59	-0.1601	-0.3867	1.194	-0.2701	0.02277	-0.6002	2.131	-0.7771	-0.7308	-0.06306	-0.6595	-0.2653	-0.7288	-0.5639	-0.9256	0.16	-0.7686	1.716	-0.2463	-0.4144	-0.9221
0.004749	1.957	0.6228	0.6697	1.515	1.594	-0.558	0.5504	-0.1463	0.5682	1.326	0.8043	2.267	0.6262	0.7427	0.9989	0.5528	-0.1015	0.1868	1.384	-0.5137	0.2513	0.003477	0.9305	1.086	-0.4539	0.2919	0.2262	-0.5801	-0.3979	-0.1329	1.784	-0.2308	0.8682	0.1048	-0.9341	0.002624	-0.3578	0.1929	-0.195	-0.1331	-1.156	-0.851	0.7703	-1.621	-0.004749	0.7189	-0.1958	-0.703	-1.509
0.2154	1.538	1.567	2.322	0.9463	2.482	0.4893	1.181	1.23	1.216	0.4784	0.3597	1.476	0.7665	0.6857	0.728	-0.0339	0.7103	1.712	1.011	-0.8089	-0.3266	-0.9499	1.106	0.1297	-2.117	0.5422	-0.9102	-0.1756	0.1978	2.013	2.162	-0.109	0.7143	-0.3397	0.6836	1.093	-0.671	-0.1796	-0.3146	0.2598	0.3021	0.2647	1.032	-0.8134	-0.2571	0.6776	-0.4793	-1.201	0.4768
2.023	0.1653	1.527	0.5723	0.8102	2.583	0.2806	3.075	-0.5642	1.451	-0.07708	1.137	3.796	0.487	-0.2617	0.1242	0.1484	-1.227	0.2103	0.9782	-0.01122	-0.02397	-0.3992	0.1045	-0.3512	-1.452	0.01122	0.2098	-0.6671	0.9994	-0.2696	2.023	1.082	0.2483	-0.2212	0.9868	1.775	-0.3116	1.339	0.4193	0.08859	-0.8426	0.3255	0.299	0.06793	-0.7821	0.9469	-0.1112	0.1552	-0.9717
0.7547	0.03196	-0.0996	-0.2739	0.9723	2.793	1.627	1.528	-0.691	0.24	0.1665	1.781	3.089	0.1547	3.543	0.6666	-0.3714	-0.2679	1.397	1.617	0.2465	-0.8766	-0.008463	1.111	0.9193	-1.44	-1.168	1.071	0.1667	1.606	-0.3788	0.03974	0.4689	0.1328	-0.07164	0.003566	1.668	-0.667	0.392	-0.2187	0.7385	0.1757	-0.06749	0.05239	-0.2333	-1.001	-0.3586	-0.5554	0.7356	1.326
-0.008746	0.3082	0.6158	1.37	2.252	0.06552	-0.07033	1.963	0.4066	1.17	0.5384	0.875	2.112	1.743	2.14	-0.3287	-0.7009	1.567	0.4885	0.5186	0.05135	-0.8737	0.2661	0.1188	-0.6931	-1.332	-0.1387	0.9637	-0.6401	0.4372	-0.002926	0.679	0.8289	0.5484	0.2978	0.7768	0.8452	-0.3291	-0.138	0.1117	-0.1623	0.5227	-1.163	0.0362	-0.3212	0.2699	3.874	0.5439	-0.152	0.8852
0.6163	1.402	0.3286	1.847	0.296	2.121	-0.1	2.873	1.243	0.266	-0.6011	0.1754	0.4502	0.3089	1.65	0.8828	-1.141	0.8525	-0.171	0.674	0.5391	-0.2174	0.002506	1.042	-0.7312	-0.3759	-1.104	0.3814	0.1235	0.9516	1.298	1.541	-0.1976	0.05608	-0.8401	1.811	0.8223	-0.7562	-0.3975	0.05339	-0.05928	0.6016	1.034	-0.007931	-1.534	-0.5358	-0.05469	0.1263	-0.2547	-1.012
-1.028	2.317	0.2254	0.6826	-1.282	1.523	0.7039	1.638	1.344	1.9	-0.1394	1.641	-0.6012	0.8416	1.211	2.578	-0.4464	0.8798	-0.5197	1.209	-0.04123	-0.5424	1.131	1.38	-0.001546	-0.5729	-0.783	0.001546	-0.5552	1.087	0.1375	1.627	0.5648	-0.9048	0.3613	-0.05797	0.9792	0.1821	-0.1403	0.06066	0.3128	0.6843	-0.4415	-0.06638	-1.837	0.07973	-0.5271	-0.1915	-0.5809	-1.063
1.117	0.6821	0.9231	1.337	-0.3725	0.9675	-0.742	0.02674	1.82	0.5267	1.24	0.8562	-0.02723	0.7593	0.4697	1.531	-0.182	-0.1108	0.2249	0.4549	-0.184	0.6832	-0.6867	0.5222	-0.02627	0.3394	0.3776	-0.2994	-0.3502	1.145	1.625	0.3506	0.6735	-0.003648	1.023	0.9185	1.393	-0.1623	-0.8951	0.5183	0.8094	0.4162	-0.2794	2.138	-1.672	2.36	-1.418	0.2217	2.047	-0.1553
1.127	1.35	0.6538	0.5478	1.811	2.555	0.1869	0.5532	2.073	2.057	2.159	1.356	0.05065	0.6401	-0.3761	1.759	0.2413	0.09486	1.384	0.4877	-0.8394	0.4428	-0.7369	0.8625	0.01815	0.7167	-0.6055	-0.12	-0.2561	-1.08	8.63e-05	-0.002252	-0.3397	0.3876	-1.267	0.4857	0.8751	0.03458	-0.04708	0.6707	1.14	-0.2137	-0.5848	0.639	-2.074	0.0581	-0.5879	-0.353	0.9272	-0.9219
0.9007	1.789	1.367	0.9966	1.735	4.721	0.7697	1.33	2.416	1.169	0.699	2.74	-1.285	0.7258	0.5562	0.4365	-0.2889	-0.08565	0.4709	0.9531	-0.3217	0.4157	-0.4253	-0.7599	0.03443	1.994	-0.7149	-0.7063	-1.671	-0.5784	0.3054	-0.2106	-0.1599	-0.836	0.415	0.2151	0.2631	-1.273	-0.2165	0.2629	0.0001305	0.09723	-1.3	1.937	-1.449	0.793	-0.8192	0.1312	-0.422	0.7772
-0.8675	0.6827	0.0595	0.9633	1.427	1.183	-0.8843	1.096	0.5173	-0.8303	1.052	0.2859	1.873	0.962	0.6587	0.4669	0.4125	0.1896	0.7244	1.044	0.376	0.3007	0.5567	0.3917	-0.1185	-0.4179	-0.4492	-0.521	-0.6202	0.02808	0.536	0.6407	-0.7997	-0.2892	0.9493	0.06788	0.8196	-0.6756	-0.5216	-0.04498	0.4363	-0.7416	-0.7601	0.7478	-0.07121	0.3383	-0.05899	0.4915	0.644	-0.6967
-0.5573	1.035	0.8269	1.135	0.4473	1.666	0.2805	0.9443	-0.2124	-0.7616	0.914	0.5271	1.36	0.89	0.6451	0.5545	1.362	-0.4888	1.922	0.8149	-0.08552	0.06219	1.169	0.4399	0.4468	-0.4818	-0.2871	0.4543	-0.8452	-1.072	0.5354	1.922	0.03594	0.1928	0.1398	0.4226	0.526	-0.5482	0.291	-0.004605	-0.155	-0.4663	-0.3364	0.3589	0.1303	0.2661	2.01	1.08	-0.2581	-0.04459
-0.6265	0.4088	0.3483	1.357	1.744	1.057	-1.183	1.019	0.8775	0.04324	1.515	0.8635	2.703	0.4431	-0.4959	0.002134	-0.1888	-0.7245	1.708	2.032	0.3113	0.9223	0.4207	-0.3091	1.327	-0.7334	0.0648	0.1754	0.3325	-0.5015	0.5471	0.8894	-0.7111	0.1585	0.6035	0.7504	0.626	-0.02467	0.08456	-0.1463	0.1497	-0.1939	-0.6254	0.9785	-0.8071	-0.03283	1.951	-0.8148	0.332	0.2037
0.3412	2.474	1.639	1.973	-0.9393	-0.175	-0.05723	1.337	1.572	1.626	1.938	1.227	-0.394	2.769	0.2728	1.42	1.415	0.6004	0.002579	0.7861	0.4597	0.4162	1.218	1.08	0.979	-1.076	-1.005	0.1076	0.7579	-0.4946	1.121	1.194	1.101	-0.3963	1.06	0.8231	0.5911	0.07967	-0.0313	-0.459	0.1219	-0.2478	-0.4325	1.675	-2.119	0.02155	-0.9035	-0.1155	-0.1367	-2.245
0.1518	1.324	0.4502	1.072	0.9152	-0.3682	0.1321	1.548	0.9746	1.119	-0.05902	1.266	0.276	1.275	1.997	1.959	-1.028	-0.5475	1.335	0.6258	1.258	0.5358	0.5503	0.9111	-0.8959	1.149	-0.4588	0.9691	0.03372	0.1771	0.8221	0.2556	1.406	-0.2507	-0.1522	0.8625	0.9284	0.9611	1.406	0.2825	0.7633	0.25	1.899	0.5027	-1.862	0.4437	-0.6708	-0.01783	0.4688	-0.4505
0.3371	0.5978	0.1484	2.252	0.5057	0.01721	0.165	1.441	1.747	1.233	0.4023	1.052	-0.5322	0.9455	0.2065	0.9803	-0.7459	0.2565	1.646	1.032	-0.03772	0.1939	0.007386	-0.1521	1.115	-0.8698	0.3877	0.06537	0.9836	-0.3584	1.143	0.8856	1.756	0.164	0.009791	0.335	1.312	-0.3777	0.04458	0.1927	-0.0991	-0.3496	-0.03036	0.01962	-1.144	0.008909	-1.215	0.3277	0.1249	-0.107
0.1816	0.9955	1.045	0.4364	0.4484	0.5266	-0.3965	1.605	0.8437	1.907	2.366	-0.05705	2.509	1.432	-0.6954	2.071	0.9858	0.1341	0.7402	1.011	0.4921	0.1417	1.232	1.072	-0.002896	0.09912	0.03792	0.5604	-0.8481	0.2852	0.7649	1.034	-0.4352	1.168	-1.572	0.6673	0.1065	1.451	1.613	0.08533	-0.6132	-0.001298	0.6222	1.383	-0.1444	-0.2017	1.613	-0.02215	-0.06625	0.3837
0.02478	1.744	1.462	0.5208	1.172	1.021	0.5582	1.314	0.7855	1.536	0.8752	1.411	2.515	-0.1133	0.6931	0.4386	-0.0711	-0.05005	-0.5975	0.9947	-0.531	0.8732	0.6682	0.9644	0.916	-0.4474	0.6646	0.2538	-0.8851	0.6287	0.5713	1.41	3.169	-0.6427	-1.567	1.35	-0.05613	1.48	0.622	-0.1677	-1.013	0.6642	-0.2113	0.7312	0.2447	0.3059	0.5402	0.2077	-1.587	1.168
0.6964	1.636	1.339	0.06812	2.272	1.17	0.6554	0.7212	-0.3162	2.825	0.7576	-0.06708	2.624	1.211	-0.3434	1.425	0.592	1.54	0.2639	1.027	1.327	0.03142	1.358	0.6706	-0.227	0.2149	0.06393	0.4759	-0.007063	1.191	1.178	0.2661	1.484	0.3019	-1.017	-0.624	1.126	3.476	1.948	1.657	0.2849	0.003124	0.7382	-0.4714	-2.417	-0.721	1.639	0.09013	-0.1943	0.5682
0.08129	0.4863	1.361	0.698	2.13	-0.505	-0.2368	-0.8466	1.467	0.6808	1.715	1.683	0.8333	0.462	-0.2951	1.029	0.6452	-0.1396	0.6324	1.364	-0.174	1.662	0.02866	-0.3489	-0.6885	0.316	0.2663	1.555	-0.3907	1.238	0.3614	0.313	1.837	1.185	-0.5932	1.726	0.3961	1.826	0.3036	-0.05036	0.3846	0.4731	0.6444	0.8785	-1.698	0.98	0.879	-0.7283	1.299	0.9
-0.08516	0.9511	1.285	0.2044	1.197	1.267	-0.7798	0.154	1.74	0.1934	0.7506	1.098	1.064	1.35	-0.01751	0.2284	0.09439	0.04143	1.203	2.608	-0.1334	0.909	0.03522	-0.7365	-0.5616	-0.1536	-0.1057	1.08	0.5325	0.6568	0.5139	-1.125	0.009336	1.333	-1.793	-0.272	0.7744	0.7845	0.3565	0.3304	0.4135	-0.05668	-0.009336	0.1401	-1.763	2.295	1.443	-0.7124	1.107	1.524
1.019	-0.03638	0.2832	0.8862	2.308	3.575	0.3386	1.246	1.472	1.552	-0.1632	1.437	2.45	0.4268	0.2544	0.8486	-0.1159	0.5925	1.924	1.759	0.1918	0.2022	0.1824	-0.4992	-0.4714	-0.1564	0.9562	0.3724	0.2218	1.321	0.3716	-0.313	1.616	1.292	-0.8105	0.6897	0.9335	4.358	0.848	0.4657	0.0582	0.2318	-0.7829	-0.6783	-0.4523	0.3727	1.104	-0.1491	-0.1161	1.558
-0.1713	0.9029	0.9803	1.592	2.506	1.228	0.3693	0.8262	0.3065	1.534	1.688	1.663	1.533	0.02105	-0.7021	1.239	0.69	-0.07757	1.739	1.348	-0.02385	-0.3106	0.2998	-0.1426	-0.2759	-0.6634	-0.5327	1.25	-0.2457	1.402	0.4091	-0.07828	0.5651	0.9494	-0.3549	0.4318	0.4911	2.261	0.3953	0.3533	-0.5463	-0.9433	-0.8877	-0.746	-1.459	0.5016	1.143	-0.606	0.6932	0.8664
-0.5508	0.8267	1.912	0.593	1.638	-0.693	-0.5805	0.403	0.5489	0.6647	1.956	1.556	1.783	0.9359	-0.6305	1.244	0.7062	-0.7026	0.5326	1.348	-0.02152	0.4748	1.249	-0.6862	-0.1416	0.4702	-0.647	0.6388	0.0449	-0.532	0.4283	1.268	0.8042	1.737	0.5585	0.4507	-1.369	1.093	0.5225	-0.2503	-0.7544	-1.076	0.08588	2.339	-0.2418	0.01017	1.012	-0.3982	-0.7634	0.5271
-1.1	0.2449	-0.856	0.5616	-0.03963	-0.8699	-0.3171	1.044	-0.349	1.021	2.824	1.064	4.04	0.753	1.429	0.4032	1.408	-1.263	0.4512	0.4978	-0.4304	-1.53	0.7514	-0.7586	0.2345	1.171	0.01229	1.679	-0.5882	-0.3675	-0.8263	-0.2223	1.516	-0.116	-0.02936	0.5921	0.7841	0.7008	0.07845	0.9947	0.9666	-1.089	-0.7231	2.316	1.392	0.6631	1.417	-0.4729	-0.6457	-0.6362
-1.067	0.03774	-0.01114	0.7044	2.281	1.088	-1.267	1.088	0.03307	0.3066	2.345	0.2967	5.033	-0.203	0.1201	1.955	1.625	-0.3801	1.053	1.493	0.1149	-1.166	1.361	-0.03254	0.8434	-0.0259	-0.01749	0.8408	0.04944	-0.4856	0.345	0.7683	3	2.086	0.8607	0.2473	0.4824	2.502	0.5497	0.9556	-0.6102	-0.547	-0.6276	0.9674	-0.452	0.005339	1.354	-0.3264	-0.7392	-0.3455
0.01353	1.398	1.554	0.9981	2.715	1.114	-0.1921	1.542	-0.007793	2.226	2.103	1.297	1.455	1.617	0.02898	0.5901	1.235	-0.5474	0.1811	1.72	-0.303	0.02756	1.347	0.7899	0.5387	0.5386	-0.7982	0.7928	-0.3849	0.05305	0.2007	0.3735	3.68	1.743	0.1848	1.163	0.543	2.308	0.6894	0.4359	-0.1678	-0.0905	-0.5053	2.092	-0.07955	-0.5469	0.7288	-0.8382	-0.0453	0.2995
-1.541	-0.001169	1.582	0.9575	1.917	1.02	-1.222	-0.2841	1.056	0.05004	0.4659	0.2119	4.587	1.086	-0.5231	0.8951	0.4527	-1.366	0.9067	1.752	0.0006023	-0.6843	0.8279	0.6244	0.1659	0.1445	-0.3815	0.2706	0.4717	0.5783	-0.7339	-0.06869	1.476	1.346	-0.05654	-0.2275	1.933	0.7464	-0.1573	0.6574	-0.2686	-0.3451	-0.0969	2.219	-0.6203	-0.1185	0.7063	-1.344	0.2756	0.0963
-0.3764	0.1959	-0.1226	0.4949	0.7752	0.6907	-0.7046	0.6164	0.2436	0.213	1.84	0.8189	1.019	1.559	-0.2275	1.461	0.3901	-0.8342	0.02167	0.4937	0.08833	0.4273	0.5584	0.65	0.5709	0.3201	-0.0899	-0.01739	-0.7282	-0.2125	0.8296	0.1033	1.132	-0.1378	1.052	-1.066	0.04641	2.365	-0.07468	0.8211	-0.8484	0.5166	-0.1895	4.763	-0.6185	0.1326	0.4334	-0.3736	0.5097	1.051
-0.1542	-0.008596	-0.08935	0.6315	1.8	0.8388	-0.7121	1.34	0.7315	1.189	0.7296	0.7149	3.258	0.2643	0.03685	0.352	0.3476	-0.447	-0.01526	1.532	-0.4102	0.1357	-0.3922	-0.3193	0.08799	0.3354	-0.2791	0.6026	-0.3752	-0.1695	-0.5167	-0.3064	-0.2278	0.008596	-0.5862	-0.18	-0.7561	2.158	0.7779	1.478	-0.2528	-0.288	-0.9256	3.945	-1.025	-0.439	0.4509	-1.321	-0.3096	1.12
-1.447	1.231	1.093	1.298	0.9282	-0.03444	-0.6015	1.581	0.2149	0.3183	2.169	0.8617	-0.2318	0.3416	-0.1222	1.476	0.8684	-0.4752	0.8216	1.266	0.08474	-0.5759	0.8476	0.5709	0.9976	1.234	-0.1063	0.9328	-0.9475	-0.1372	0.7016	1.518	-2.442	0.3797	0.2368	0.9571	0.4919	0.9874	0.2023	1.518	-0.2481	-0.4892	-1.043	3.524	-1.077	0.989	0.6643	-0.01179	-0.3199	-0.1658
-0.2281	0.5279	-0.1725	1.064	2.305	1.558	-0.578	1.861	-0.01466	-0.08966	1.646	1.513	1.421	0.4684	0.5297	1.017	0.4754	0.2733	1.931	1.653	-0.1757	-0.4634	0.3589	-0.3173	0.6754	0.5359	-0.06988	-0.2378	0.6125	-0.7401	1.299	-0.1111	-0.7303	1.261	1.117	-0.3131	0.4026	1.748	-0.2518	0.2961	-0.5736	-0.4879	-0.6901	3.873	-1.462	0.6784	0.7183	-0.7313	0.265	0.2736
-0.9718	1.235	1.444	0.9887	1.336	1.184	-1.364	2.171	0.9579	0.6866	1.118	1.589	-0.2301	1.748	-0.2205	0.8785	0.4558	-0.9095	0.4959	2.158	0.1145	0.1148	0.3566	0.6097	0.5377	1.128	0.1495	0.7339	-0.4386	-0.9736	0.716	0.7243	-1.246	1.129	-0.09352	0.968	0.5379	1.858	-0.945	-0.2501	-0.5376	-0.5236	-0.3746	3.445	-0.4635	0.7931	1.697	-0.7975	-0.2911	0.6798
-0.1102	1.162	0.5067	0.9883	1.568	1.592	0.2998	1.441	-0.3725	0.4368	0.817	1.67	-0.5988	0.8595	-0.8089	0.9278	0.1623	-0.8662	1.162	2.02	-0.4384	0.9797	0.8775	0.3545	0.1407	0.5244	0.4625	0.232	-0.6492	0.9151	0.55	1.284	-0.3858	0.6425	-0.03233	1.008	1.081	2.24	-0.1521	0.671	-0.9458	0.9884	0.3567	5.651	-1.416	0.3715	1.556	-1.018	-0.08223	1.506
0.04828	0.7196	1.759	-0.2555	2.916	1.558	0.0274	-0.1527	0.9654	-0.06273	0.2987	2.149	5.431	0.2113	-0.3305	1.032	-0.08743	0.6277	0.6481	1.747	0.252	-0.5864	0.6554	0.2425	-1.669	0.03599	1.236	0.5688	0.1932	0.5593	-0.07062	2.479	0.7141	0.6567	2.728	0.5009	0.5124	1.573	0.9662	0.8572	-0.3415	-0.02571	-0.5879	0.3121	0.1101	0.02033	1.532	-0.1605	0.3462	1.386
-0.9391	0.5859	1.366	1.694	1.616	0.3329	-0.3937	0.9298	1.384	0.8495	0.8746	1.058	4.145	0.3151	-1.088	1.538	0.08275	-0.4556	0.8385	0.6606	0.6844	0.001933	0.4851	0.08902	1.126	0.9866	0.7042	0.8713	-0.6061	-0.3323	-0.5629	1.675	-0.7304	0.4394	0.01523	0.3211	0.4397	2.091	0.9161	1.516	-0.08052	-0.09073	0.3058	1.795	1.174	0.5251	1.095	-0.5943	-0.9957	0.2305
-1.08	-0.1496	2.371	0.2335	1.218	0.7014	-0.5618	0.04742	1.81	0.3934	0.9123	0.3834	6.592	-0.3206	-1.038	0.3435	-0.3123	-0.336	0.8715	1.053	-0.1825	-1.072	0.5001	0.6065	1.147	0.8575	-0.09072	0.008917	-0.2949	-0.01888	-0.3231	1.579	-2.103	-0.1759	0.1789	0.1078	0.2251	1.419	0.1728	0.5808	-0.4764	0.4086	-0.3671	2.585	0.9861	-0.4334	-0.03328	-0.4487	-0.7703	-0.3109
0.3201	0.8754	0.8921	0.07669	0.6393	2.123	0.2869	0.8192	0.7208	2.812	1.934	1.215	2.604	-0.0187	0.6164	0.8115	-0.2013	0.06177	-0.1011	1.672	0.8405	-0.8704	1.434	0.5953	0.3771	0.654	0.2821	0.6052	-0.4264	0.4523	-0.5597	0.6766	1.049	-0.3849	0.03399	-0.04611	-1.014	1.7	-1.067	-0.08401	0.9687	0.771	-0.3135	-1.468	-0.2395	-0.9008	1.1	0.1274	0.1794	0.8095
0.05648	0.7454	1.085	0.3958	1.673	1.284	0.5612	1.36	0.7191	1.175	1.737	0.3648	2.617	1.667	-0.7149	1.06	0.286	0.1454	-0.1667	1.402	0.5619	0.6027	1.709	0.2449	1.25	-0.5016	0.6559	1.032	0.2433	0.932	0.2339	0.4629	1.666	1.017	0.1313	0.1403	-0.1443	3.729	0.8767	1.487	-0.03792	0.06241	-2.032	-0.8552	-0.1614	-0.2696	0.9695	0.1449	-0.6026	-0.36
0.3006	2.396	1.435	1.013	1.092	1.858	-0.4756	1.849	0.319	2.689	-0.1766	0.9011	3.098	0.7935	-0.6032	0.9155	0.7963	-0.6391	0.4658	0.7778	0.7143	0.1599	-0.5734	0.6197	0.09593	-0.7988	-0.6633	1.392	-0.7985	0.7661	0.06809	1.437	0.6939	0.1627	0.545	1.243	0.2108	2.961	1.016	-0.6019	-0.9422	0.06655	-0.4843	0.2263	0.4243	-1.284	0.85	-1.009	-0.3416	-0.03674
-0.9031	0.7258	0.191	0.3422	1.293	2.189	-0.8263	1.067	0.2034	0.4668	-0.00699	0.2768	2.211	-0.4886	0.3864	1.144	0.3384	0.3075	-0.07924	1.11	-0.04076	-0.6188	-1.037	0.434	0.1301	-0.9203	-0.3205	-0.07313	-1.305	0.3437	-0.3549	0.1767	-0.6412	-0.2134	0.8494	-0.277	0.1474	1.329	0.4364	0.148	-0.5008	-0.2426	-1.162	0.09563	-0.5709	-1.701	0.6127	-1.435	-1.304	0.397
-1.181	1.43	2.453	0.5751	0.4583	1.123	0.2668	1.793	-0.2432	1.399	0.7586	0.4597	1.239	0.9786	-0.04227	0.3697	0.9062	0.006031	0.6789	2.017	0.0012	-0.519	1.634	0.6538	0.5085	0.8903	0.9104	1.419	-0.3658	0.003511	0.2829	0.9093	1.593	-0.1033	-1.709	0.09358	0.8894	1.17	0.9653	-0.5082	-0.4261	0.5838	-0.2158	-0.5624	-0.8229	-0.422	1.76	-0.3202	-1.068	0.9806
0.2003	1.792	0.8079	0.9747	2.42	1.167	-0.2507	1.614	-0.7797	1.501	0.1936	1.856	-0.2893	0.4667	0.6999	0.6611	0.5934	0.2295	-0.2615	1.493	-0.7795	-0.5448	1.052	0.9284	0.7253	0.1046	0.3577	1.253	-1.018	0.7728	0.4039	0.4547	-0.9162	0.4383	0.3741	1.23	1.059	2.036	0.5067	0.8069	-0.2086	0.3455	-0.5468	1.943	0.4967	-1.154	0.705	-0.07823	-0.1822	0.6391
-1.25	0.6065	-0.1984	0.119	-0.7427	-0.4922	-0.2839	1.751	1.129	1.373	0.5332	1.091	1.386	1.052	-0.1445	3.258	-0.1725	-0.2046	1.062	0.8103	0.3445	-0.928	0.6456	1.304	-0.5461	-0.827	0.2937	-0.004187	-1.651	0.08219	-1.219	0.4615	-0.4715	0.4909	0.1978	0.1529	0.3378	0.2013	-0.9158	-0.04551	0.3362	-0.6053	-1.35	0.0869	-1.634	-0.4081	-1.39	-1.477	-0.2886	-1.309
-0.7571	0.8927	0.1055	0.158	2.372	0.4536	-1.051	0.7887	0.0399	0.7384	0.6051	0.8983	-0.2284	0.5256	0.06836	1.572	0.6202	0.1001	0.3662	1.961	0.2887	-0.7455	1.539	0.5479	-0.6827	0.9586	-0.3324	0.8753	0.1927	0.01144	-0.4864	0.2083	-0.9478	2.32	0.07998	0.184	-0.1112	1.936	-0.3989	0.417	0.345	-0.1371	-0.3577	1.489	-1.43	-0.6877	1.661	-1.178	-0.04757	0.9499
-0.1544	-0.352	0.007012	-0.3078	0.9888	0.1282	0.3308	1.025	0.3687	-0.1363	0.8468	0.5915	1.437	-0.1148	0.08657	1.167	0.7687	-0.2097	0.8466	1.473	1.131	0.05121	0.8074	0.872	-1.012	0.4891	-0.2429	0.6338	-0.5789	0.8005	-0.4723	0.2944	-0.3334	1.25	0.4418	-0.5346	0.03106	0.5983	0.06943	0.7091	0.7434	0.7659	0.1912	1.076	-1.8	-0.9134	0.3105	-0.5754	-0.2491	-0.5935
-0.2645	-0.1991	-0.5591	0.1037	1.004	-0.1669	-0.317	3.565	0.1719	-0.2339	1.428	0.001833	1.024	0.0444	-0.5367	0.6758	1.017	-0.1048	1.537	0.958	2.822	-0.5665	0.04192	0.07497	-0.2492	0.4361	0.1757	0.4791	-0.003046	0.06193	0.003251	1.356	-0.6856	0.5801	-0.3699	-0.22	1.794	-0.09554	0.07511	1.102	-0.2063	-0.08549	-0.5513	1.278	0.06768	-0.2646	2.128	-0.2418	0.05608	0.7656
1.27	0.7523	-1.244	1.356	-0.04258	-0.6887	-0.4974	-0.3313	0.6602	-0.8078	1.224	1.177	0.9906	0.7568	-2.084	1.388	1.566	0.7191	2.257	-0.04945	0.8193	-0.8852	0.1885	0.1534	0.08646	-0.04934	-0.9185	0.2378	-0.3138	-0.1981	-0.07326	-0.269	0.3067	0.4827	2.332	1.027	-0.2914	0.1678	0.1295	0.6291	1.018	-0.1192	-0.2921	0.3609	-0.736	0.09899	-0.5504	-0.3047	0.599	0.2479
0.7317	0.06807	-1.243	0.9118	1.064	-0.04371	0.7089	0.2452	-0.2164	-2.16	1.827	1.749	1.181	1.894	-1.052	-0.4861	1.243	0.1788	1.393	1.66	0.5671	-0.5267	0.2256	0.5052	0.5066	-0.01294	-0.145	0.7156	0.2742	-0.1863	0.4817	0.868	-0.3247	1.496	1.788	1.304	1.497	1.001	0.5238	0.7172	-0.05176	0.4448	0.5441	0.6832	-0.09114	1.418	1.206	0.05891	-0.1231	-0.5481
-0.1602	-0.2812	-0.543	-0.5403	0.9044	-0.4075	0.49	0.5838	-1.632	-0.005344	1.328	0.1334	0.6605	1.082	-1.258	-0.6332	1.265	-0.2239	0.1735	1.691	0.4974	-0.1229	0.3121	0.005344	0.9308	0.8158	-0.775	0.6926	-0.7177	-0.2219	-0.299	-0.1103	0.4032	-0.2416	1.061	0.3693	0.02925	0.6531	-0.09608	0.269	0.5142	-0.029	0.09174	0.6072	0.8073	0.1281	0.6685	-0.3772	0.2157	-0.5584
-0.9928	-0.3524	0.1351	1.562	0.2871	-0.2333	-1.073	0.5878	1.191	0.6563	2.202	0.6081	3.884	0.08304	-0.337	-0.1414	1.992	-0.4105	0.9158	0.263	0.4583	0.9912	0.4008	0.3293	1.13	-0.507	-0.4472	1.119	0.9928	-1.261	-0.5452	0.2712	-0.8324	1.051	-0.1246	0.958	-0.1843	-0.5061	2.063	0.2514	-0.002396	-0.1106	0.5443	1.508	-0.5061	0.2023	1.651	-0.9777	-0.1023	-0.5043
0.06398	0.2304	-0.05427	0.2784	-0.06666	-0.6588	-0.02532	0.9331	1.209	0.8738	0.3215	0.02816	2.857	0.6413	1.293	-0.205	0.9293	0.386	0.4807	0.03428	2.431	-0.5868	0.9672	0.5348	2.498	0.1969	0.6578	1.344	1.175	-2.354	-0.7998	0.6043	-0.1865	1.323	0.1873	0.7673	-0.3551	-1.67e-05	0.5717	0.3416	-0.5426	0.005432	0.2856	2.258	1.626	-0.1283	0.7872	-2.07	0.3339	0.6684
-0.5532	0.2896	-0.2843	0.5746	0.5746	3.11	-0.6854	2.118	0.9028	1.699	-0.3291	0.3751	2.01	2.629	-0.05965	0.003975	-0.7053	0.001796	0.1532	1.947	1.914	-0.4617	0.968	0.8439	1.546	1.222	-0.5469	2.85	0.5343	-0.06094	-1.051	-0.001796	-0.2358	2.698	1.774	0.1878	1.563	1.552	-0.1556	0.1025	0.1106	0.8814	0.4798	0.4949	-1.135	-0.2445	1.844	-1.27	0.2249	-0.3217
0.6008	1.262	-0.7445	1.445	3.014	1.568	-0.8596	0.6945	-0.1319	-0.4143	1.04	0.02635	3.128	1.097	0.664	0.2215	-0.1113	0.9433	0.9393	0.2571	1.622	0.764	1.548	-0.2575	-1.423	1.301	-1.087	-0.2703	-0.09793	-1.014	2.183	-0.2131	-0.6242	2.037	2.425	1.849	0.1515	-0.9671	-0.5029	0.3631	0.9102	0.6834	0.6951	1.322	-0.2085	0.9163	1.634	-0.6179	0.9707	-0.1835
-0.4914	0.1823	0.3063	2.311	0.9793	0.936	-0.685	2.376	-0.9146	0.6967	0.4569	0.4262	4.605	1.081	0.9381	0.413	0.5162	-0.1505	0.951	0.283	1.13	-0.2875	0.6625	0.1934	-0.4208	0.04306	0.03329	2.293	0.2127	0.3499	1.82	1.354	0.934	0.8787	-0.4734	0.6182	2.058	-0.2201	0.2198	0.1793	-0.05233	0.5427	0.1382	2.937	-0.5938	1.746	0.8632	-0.8765	0.0758	0.2311
-1.245	-0.1192	1.336	0.8087	0.001174	-0.4315	-0.5046	2.143	-0.6482	0.2515	1.756	-0.1299	0.9842	0.7736	2.91	0.4929	0.5913	-0.8232	-0.1638	0.7436	0.2628	2.451	-0.1378	1.532	1.49	0.6581	-0.3553	1.505	-0.03012	-1.154	-0.0584	-0.249	0.885	0.9276	-0.5774	1.328	-0.6563	0.8433	1.957	-0.9774	-0.001174	-0.1387	2.036	1.039	0.8985	1.381	0.7098	-0.9896	-0.5109	0.09944
0.764	0.5374	0.04222	-1.122	0.6152	-0.1603	0.174	1.284	-0.2286	3.28	0.9118	-0.5047	1.46	3.363	-0.07269	-0.4457	-0.405	0.9316	0.5171	1.691	-0.3087	2.847	0.02426	0.7072	1.332	0.1305	1.858	1.048	1.903	-1.059	1.323	1.189	-0.4417	1.336	0.9802	2.43	0.4756	1.679	0.2304	0.3469	-0.3146	1.075	1.757	1.452	1.084	1.566	2.016	2.172	-0.005087	-0.3857
0.427	0.2567	-0.6567	0.2836	0.02819	-0.5484	-0.9048	-0.3987	0.9808	1.043	0.7815	-0.05861	1.07	1.986	-0.6049	0.6141	1.479	-0.4866	0.8285	-0.07592	-0.1682	0.5281	0.1494	-0.521	1.917	-0.3755	0.08827	0.7909	1.059	-0.1334	1.167	-0.8217	0.4198	1.3	1.24	0.2158	0.6984	1.205	0.03027	-0.7083	0.5662	0.01627	0.07009	4.001	-1.622	3.537	0.66	0.4889	0.1186	0.3543
1.936	2.653	0.581	2.954	0.4159	2.788	-0.4965	1.052	2.583	0.4209	0.1182	-0.2623	0.6767	3.162	3.929	-0.2898	-0.0437	1.813	0.533	-0.2522	0.5491	1.911	0.08179	2.316	0.09222	0.3089	2.182	-0.8204	-0.3347	-0.8003	3.046	1.877	2.081	0.3393	-0.8109	0.002219	-0.2349	-0.6208	0.0105	0.9857	-0.08355	1.601	0.07865	2.896	0.5487	1.72	0.4832	2.271	-0.2111	0.433
2.177	3.096	0.2706	0.4801	0.06147	1.737	0.6975	0.2353	-0.1218	-0.1338	-0.304	-0.3351	1.725	2.903	5.773	0.07318	-0.3974	0.9051	0.3168	0.2782	0.3074	0.7918	0.1268	4.28	-0.5676	-0.4031	-0.6132	-0.3513	0.1764	-0.2769	1.992	1.225	2.049	0.5125	-0.1246	-0.05332	-0.3022	-0.847	0.05502	0.4578	4.149	-0.2457	-0.8344	1.875	-0.4038	-0.6123	0.0912	-0.3959	-0.04242	0.5973
4.459	0.3548	0.7125	0.4312	0.1781	1.362	1.171	0.8745	0.141	0.4978	0.02227	0.4246	0.1723	0.09279	1.506	-0.05349	0.4669	6.644	0.1144	-0.1317	0.1535	3.514	-0.0557	0.5838	0.006097	-0.1446	0.4216	0.3732	0.4606	2.536	-0.373	-0.1974	2.842	0.7535	-0.3197	-0.1236	-0.2727	-0.09664	0.1455	-0.332	-0.1121	0.3442	1.092	-0.1198	-0.1629	-0.7096	0.2429	-0.04095	0.9417	1.574
3.686	1.89	-0.591	0.5255	0.8144	1.352	0.9381	1.889	1.462	1.066	0.2133	-0.1526	3.873	1.462	0.3009	1.088	1.464	3.707	0.6808	-0.1539	1.762	-0.4788	0.2918	3.217	-0.4278	-0.3332	1.847	-0.3253	0.006633	-0.1894	0.7482	0.09104	1.902	0.222	-0.4097	-0.1131	-0.2354	0.938	1.127	0.239	0.7088	0.7846	1.085	0.1376	0.5848	-0.3035	0.1388	0.6565	-0.01807	0.4273
1.887	-0.2959	-1.109	-0.3316	1.402	1.229	1.615	0.256	-0.2233	-0.6349	-0.7572	0.07336	4.349	2.291	1.28	0.01017	-0.5629	0.3154	1.437	1.23	1.076	1.851	0.4459	0.9426	-0.01046	0.6064	-0.8379	-0.6159	0.2326	0.8862	1.757	-0.5033	0.2619	1.078	-0.6618	0.08489	0.3259	-0.7133	1.414	0.2699	1.3	0.7847	1.808	0.05055	-0.9608	1.034	0.6729	-0.4868	2.087	0.9705
1.796	-0.1399	-0.2233	0.003077	0.168	3.302	0.7757	0.2769	-0.517	1.091	0.6018	0.1494	3.549	1.385	1.841	-0.5731	-1.823	-0.003077	0.8253	0.5061	-0.04292	0.7552	1.536	0.2329	-0.09386	0.7301	0.01921	-0.9746	-0.1642	-0.555	2.039	-0.2488	-0.171	-0.2703	-0.607	0.2009	-0.2162	-0.9182	1.077	1.507	0.3512	1.172	-2.129	0.3487	0.5073	2.106	0.2901	0.0135	1.303	0.6932
1.07	0.8081	-0.0648	1.807	0.9407	1.338	0.5577	1.591	-0.2297	2.583	2.245	0.8441	8.05	-0.007457	-0.2485	0.4971	1.823	0.2589	0.9498	0.1955	2.333	-0.2788	1.348	-0.1835	1.729	0.0158	0.3123	-0.1502	0.2668	-0.06505	0.1227	0.0809	-0.2917	0.1547	1.687	1.997	1.454	0.2639	0.8617	5.628	0.5838	0.03675	1.693	0.3368	1.433	-0.112	-0.1267	-0.2118	0.1969	-0.04064
0.3204	0.7057	0.4184	2.693	0.9537	0.4404	0.7023	1.404	2.369	0.009394	0.1399	0.4659	6.538	0.7659	4.861	-0.01189	0.6546	-0.03966	0.1258	0.6477	2.615	3.147	0.01186	0.7185	0.2752	1.059	0.06283	0.5569	0.2351	0.1573	2.48	5.836	2.689	0.4239	0.9565	-0.07442	0.3468	0.04442	0.8998	1.059	-0.09739	0.06712	0.4105	0.5767	0.7751	0.1621	0.3261	2.256	0.03169	1.016
0.473	0.2992	-0.1079	-0.1125	1.121	1.27	-0.1307	-0.3591	0.155	2.067	-0.168	0.4023	7.347	-0.01769	2.486	-0.01692	-0.2414	-0.09162	0.8625	0.327	0.4424	0.1856	-0.1149	6.664	-0.1269	0.141	0.425	-0.2556	0.0868	0.5121	0.07753	0.4734	0.3179	0.1191	-0.117	-0.0279	6.763	-0.3187	0.1861	-0.0354	0.02564	0.1021	-0.1898	1.444	0.5054	-0.001333	-0.1191	2.605	0.05861	0.06454
-0.4035	2.229	-1.134	2.187	0.4053	2.25	-1.682	0.2368	3.152	-0.1582	1.103	1.048	1.492	0.02332	1.38	0.1363	1.671	0.7045	2.043	0.2833	0.2487	-0.1269	-1.083	-0.1068	-0.4993	0.7975	2.137	0.402	-0.4559	1.01	0.178	0.7039	0.1965	-0.2407	0.2158	0.6523	1.527	0.8417	0.05392	-1.031	0.1964	0.0194	-2.391	0.4419	2.06	0.8744	-0.6889	1.398	0.4021	-1.529
1.234	2.713	-0.3848	0.8233	1.238	1.459	0.1322	2.895	0.221	0.4871	0.4111	1.815	0.2262	1.378	2.28	1.025	-0.254	0.2288	1.924	1.213	0.7537	0.9273	-0.07808	0.3439	0.5084	-0.1007	-0.3694	-0.2945	-0.5411	1.518	0.4551	0.1082	1.423	-0.5143	-1.097	2.02	1.383	-0.007934	-0.8077	-0.02855	0.3588	-0.1999	-0.4809	-0.632	0.8721	0.5528	0.1467	1.144	2.556	0.03099
0.3045	3.105	-0.1607	0.3073	1.706	0.2901	-0.2385	1.156	0.5515	-0.1486	0.1719	1.71	-0.07374	1.313	1.647	1.444	-0.7036	0.2395	2.32	1.163	0.6611	-0.2083	0.4639	0.9251	0.07593	-0.5984	0.726	-1.043	-0.7292	0.6004	0.3198	-0.3395	0.7346	0.08355	0.03053	1.696	2.018	-0.5122	-0.7061	0.3826	0.8524	0.005515	-0.8236	0.5168	0.2408	0.6757	-0.8247	0.545	1.835	-0.9057
-0.0269	0.6389	-0.07057	1.242	1.414	1.261	1.243	2.078	1.714	-0.1716	0.8245	1.102	1.136	0.6611	1.182	1.09	0.08864	-0.07979	1.084	1.138	1.324	0.5987	0.3671	1.674	-0.9985	-0.3245	1.091	0.4825	0.008037	1.819	-0.2705	0.3075	1.096	0.2046	-0.9471	2.387	2.596	0.4984	-0.09661	-0.3373	0.3018	0.4954	-0.08701	-1.354	1.487	1.491	0.7446	0.6127	1.729	0.3464
0.4534	1.079	0.6415	-0.5986	1.581	0.8304	0.05739	2.459	-1.42	0.2159	0.256	0.6259	1.729	1.111	1.951	0.8332	-0.8424	0.2873	1.128	0.2997	1.232	0.9026	-0.005932	1.57	-1.56	-0.01968	1.748	-0.04457	-0.1082	0.6032	-0.599	2.053	0.3358	0.7751	-0.6407	2.384	1.234	0.0399	0.9015	1.039	0.0579	0.1943	-0.1742	-0.1255	0.7886	1.2	0.8662	1.145	0.6992	0.7331
0.5887	0.7806	0.07128	1.382	1.479	1.514	-1.037	1.384	0.4369	0.7115	0.8496	1.319	1.044	-0.1457	-0.004828	1.347	1.95	-1.049	1.117	1.366	1.121	-0.4231	0.4796	-0.1194	0.1851	0.8187	0.4606	1.845	-0.7575	-0.4579	-0.7225	2.075	-0.5081	1.335	0.6143	1.751	2.411	-0.02768	-0.7068	0.1054	-0.7106	0.9102	-0.9905	-0.08957	2.247	-0.3038	1.423	-0.5146	0.2797	-0.3413
-0.3611	1.24	0.3534	1.869	0.6428	0.9204	-0.7363	1.948	1.768	-0.3128	-0.008946	1.476	-0.07964	0.5701	0.4412	0.8601	0.6224	-0.05932	0.8036	1.2	0.3033	0.3798	0.8459	0.7174	0.5644	0.4065	1.15	0.692	-0.1092	-0.1447	-0.03939	1.083	0.4325	0.7727	0.5875	0.09609	2.793	0.7985	0.7665	2.515	-0.7706	0.7642	-1.192	-0.1306	1.119	1.339	-0.2157	0.8527	0.5455	-1.213
0.5775	1.482	0.1713	1.083	1.536	0.6952	0.001272	1.365	1.946	-0.2639	1.428	2.791	1.323	1.477	0.2699	0.0639	-0.3156	0.1662	1.527	3.204	0.8475	0.5171	0.4523	0.1704	0.5642	0.09471	-0.232	0.5428	-0.2761	-0.7346	0.8979	0.9473	0.6989	-0.1779	0.1624	1.121	2.245	0.4463	0.2058	0.3825	0.2555	0.4764	0.5332	1.755	0.4076	0.4917	-0.4932	-0.7799	0.2696	-0.08907
0.8865	1.026	0.4356	0.9345	1.162	-0.1106	0.09335	1.308	1.281	-0.2855	-0.2817	1.605	0.4051	1.106	0.8355	0.3435	0.05157	1.34	0.9103	0.6352	0.1159	0.797	0.4081	0.138	0.0304	0.2799	0.3457	1.331	-0.5938	0.9825	1.115	1.61	2.615	-0.4994	-0.2411	1.989	1.854	0.8449	0.01552	0.1709	0.7401	0.4093	1.145	0.7316	1.665	0.2764	-0.2327	0.7997	-0.2132	0.2868
-0.1799	0.5489	0.04451	1.44	1.895	0.8824	0.3675	-0.0418	0.664	0.02875	-0.4372	1.053	0.9886	1.102	0.05952	-0.09557	0.4561	0.4379	0.458	1.223	0.3618	0.9015	1.286	0.3391	0.4393	1.611	0.08901	0.5679	-0.1007	-0.2021	1.014	-0.7592	0.2714	0.9858	1.868	0.9953	1.614	0.04914	-0.7041	0.7683	1.392	0.6215	0.1299	1.94	0.8806	0.6045	0.1055	-0.5703	0.6621	0.2527
0.3156	1.065	0.5863	2.143	0.2654	0.4116	0.3037	1.322	0.2715	0.1292	2.259	0.9178	0.5149	1.532	1.278	-0.2077	0.2036	0.7558	0.9071	1.154	-0.001429	1.504	0.5759	0.8056	0.4712	1.899	0.3812	1.274	-0.3036	-0.8007	1.841	1.298	0.04457	0.5012	0.2311	0.8729	2.592	-0.2758	-0.2601	0.5214	0.1961	-0.1899	0.5774	2.366	3.63	0.6098	0.2624	0.3861	1.269	0.7933
0.1404	1.307	-0.3374	1.581	0.9736	1.303	-0.7295	1.962	1.312	1.877	0.5539	2.123	0.788	1.571	-0.6228	0.9008	0.375	0.6962	1.694	1.367	0.5151	-0.8264	0.4659	0.7685	-0.2592	0.3908	-0.03904	1.238	-0.6485	-0.9814	-0.7681	0.6619	0.4798	0.0006564	0.5686	1.846	1.841	-0.8685	0.4705	0.9241	0.3195	0.1077	-0.4648	1.838	1.292	-1.118	-0.2394	0.001306	0.5331	-1.015
0.3262	-0.1584	-0.687	1.724	1.395	0.8089	-0.6016	1.392	1.132	1.261	-0.3323	1.912	2.133	1.994	0.9029	1.602	-0.5152	1.412	1.116	2.183	0.517	-0.1744	1.147	0.9833	-0.08919	1.225	-0.701	-0.9547	-0.7567	-1.275	-0.4525	0.5681	0.9844	-0.3423	1.152	2.474	0.235	0.2559	0.1434	1.633	0.8643	1.057	-0.01957	1.847	1.241	-0.9589	0.1869	-1.138	0.001213	-0.3218
-0.4676	1.752	-0.08581	1.938	1.181	0.9463	-0.5398	1.162	0.8428	0.4354	1.075	1.531	-0.2334	1.71	-0.1839	1.46	-0.8129	0.929	1.818	0.8028	0.8652	-0.2993	-0.2191	0.5199	0.9553	0.8833	0.9324	0.6247	0.07067	0.5692	-0.07176	0.6988	1.289	-0.1513	-0.08967	0.8977	-3.507	0.02552	0.6281	0.7172	1.272	0.06644	-0.6816	2.024	2.677	1.319	0.5654	1.764	0.5394	0.4823
-0.3537	2.297	-0.268	0.7849	1.191	1.355	0.1561	0.6775	0.4732	0.9986	-0.1717	1.85	0.673	1.244	0.4266	1.687	-1.528	-0.09313	0.3444	0.9866	0.7865	0.342	0.1071	0.9867	0.4382	0.5822	1.274	0.3569	-1.026	0.771	-0.1949	-0.3866	1.366	-0.3035	-0.1578	1.998	1.858	0.7703	0.4004	-0.6483	0.5066	0.08167	0.2428	0.9427	1.018	0.6688	0.7311	0.9926	0.2386	0.5037
-0.9223	1.743	1.614	2.988	1.454	0.2254	0.3324	0.7691	0.9381	0.3471	0.2964	0.7824	0.1725	1.62	0.04484	2.033	-0.8756	-0.3672	1.227	2.095	-0.1527	-0.5942	1.858	-0.1388	0.6404	0.2397	0.01457	-1.031	0.7229	-0.9312	0.5318	0.6818	0.1449	1.126	0.2272	0.1857	0.9039	0.1626	-0.54	-0.05596	-0.5154	-0.6164	0.5718	0.7202	-0.9702	0.2312	1.67	-0.2453	-0.49	0.7529
0.9932	1.719	1.361	-0.5691	1.272	-0.1988	2.167	0.6614	1.071	1.019	0.143	0.4625	1.656	1.267	0.8903	1.994	1.094	-0.5033	0.6925	1.772	1.98	-1.014	1.391	1.438	-0.06486	1.104	1.52	0.05695	0.03566	0.9236	0.6097	1.497	0.6799	0.7352	1.827	-0.001321	-0.3697	0.8359	1.322	1.255	1.255	0.8564	-0.05695	1.989	-0.4314	-1.044	0.8285	-1.204	1.073	-0.7746
-0.04931	1.418	0.3318	2.786	1.752	-0.3629	-0.0766	-0.3552	3.108	0.8912	-0.6273	2.208	2.573	2.112	2.913	-0.075	1.816	0.2215	0.9001	1.838	1.942	1.756	1.836	-0.2644	0.6358	1.269	-0.1954	0.1588	0.7891	1.614	-0.3953	-0.6505	-0.05217	1.737	1.379	1.827	-0.08228	1.815	-0.09877	1.584	-0.1315	-0.03647	0.4728	3.018	-0.7165	1.723	1.177	0.1765	1.716	1.562
0.8107	1.759	1.063	1.485	1.212	0.1867	-0.8668	-0.3246	-0.04238	1.37	1.267	1.286	1.413	0.5612	-0.3681	1.582	-1.54	-0.076	1.041	-1.005	0.4263	-0.8154	-0.1236	0.0002405	-0.1346	-0.1469	-1.421	0.5196	-0.3872	0.6109	1.398	0.1522	-0.5982	-0.08888	-0.3489	0.8628	0.5095	-1.227	-2.479	0.1633	-0.3281	0.1784	0.7904	1	-0.7363	0.476	-0.8834	0.2912	0.1135	0.01737
-0.1129	1.247	0.5503	1.195	2.479	1.122	0.149	0.2968	1.318	0.8842	0.8476	1.47	0.3463	0.9059	-0.1445	-0.1624	-1.643	0.9917	1.062	1.702	1.044	-0.9954	0.7067	-0.2756	0.7445	-0.1546	0.02818	-0.9637	0.9416	0.07839	0.1983	0.6159	0.5187	0.7489	-0.6363	0.8306	-0.2285	-2.092	-1.611	-0.9768	-0.1613	-0.6165	-0.5753	-0.9797	2.354	0.03343	-0.4347	0.01456	1.265	0.9021
0.8683	2.512	1.145	1.539	2.192	0.6774	-0.2997	0.3293	0.6254	1.723	0.7553	1.591	2.244	0.8671	-0.08948	-0.3313	-0.06991	0.2029	0.04665	-0.08607	0.6079	1.089	0.2388	0.01564	-0.05233	0.4963	0.3769	0.8075	-0.007327	0.6923	2.026	0.8776	1.779	-0.03296	-0.06291	2.194	0.6253	-0.03561	-0.5379	-3.006	-0.4155	-0.04838	0.8485	-0.9416	0.97	1.011	0.5527	-0.1034	-0.1816	-0.3927
0.9511	3.427	0.3153	1.296	0.5902	0.574	1.249	-0.4259	1.275	-0.09252	-0.03631	0.8981	1.402	-0.5294	1.306	0.35	-0.3129	1.015	0.6628	0.005025	-0.2768	1.486	0.5303	-0.7564	1.088	0.5676	-0.4129	0.3532	-0.1859	1.015	-0.4144	0.7532	-0.07453	0.7442	0.2089	1.556	1.158	-1.393	0.07717	0.1234	0.5514	-0.1126	0.5452	1.18	2.246	-0.4452	0.2266	0.1312	1.097	0.2826
-0.1261	2.318	1.111	1.719	1.858	0.2583	0.8507	-0.01418	0.7606	-0.2383	1.573	1.598	1.103	0.8756	0.6696	0.9246	0.9354	0.5333	0.4916	0.07574	0.3344	0.8967	1.01	-0.2001	2.695	0.7492	0.3618	-0.2108	0.3243	0.6717	1.663	2.101	0.3437	-1.125	0.2293	0.8359	0.2788	-1.054	-0.1903	0.5028	0.3211	0.6499	-1.007	0.3441	1.272	-0.2676	-0.3231	1.791	-0.1605	-0.5575
0.4265	2.248	1.238	1.21	0.05053	-1.349	0.0007028	0.03907	0.8838	0.2728	-0.8456	1.187	1.321	0.2169	1.174	0.209	-1.145	-0.7068	1.281	-0.3557	-0.5948	-0.2012	1.397	-1.176	-0.8733	1.533	0.2902	-0.6814	-1.084	-0.0007028	0.7341	0.2776	-0.09053	-0.02032	1.058	1.702	0.3365	-2.638	-0.8248	0.187	0.1271	0.1366	-0.08823	1.318	1.216	-0.3933	-0.05239	-0.6197	-0.1163	-0.1866
0.391	0.3318	0.631	1.366	0.2658	0.7172	0.02377	-0.004802	4.415	0.2122	0.223	0.7662	2.772	-0.02587	0.07843	0.5435	0.06949	0.7857	0.03391	-0.1521	-0.375	0.003217	0.1738	0.7078	-0.3991	0.1291	0.2038	-0.02692	-0.0555	0.8525	-1.011	0.2505	0.1985	-0.1095	0.2761	1.288	0.1519	-0.09435	0.1009	2.219	0.1738	0.5386	-0.8066	-0.3745	2.958	-0.5023	-0.6597	-0.03404	0.2586	-0.6244
0.7116	0.09022	2.283	2.786	0.763	1.629	0.7958	-0.02892	0.7111	1.278	0.7456	1.088	1.248	-0.4457	0.4397	-0.3206	-0.9976	0.1129	0.555	-0.485	-0.2633	-0.3003	0.1458	1.327	0.3671	0.03176	0.92	-0.5154	-0.05913	0.36	-0.1545	0.3201	0.6927	-0.2826	-0.9985	2.431	1.415	-1.363	0.4629	0.5209	0.09003	0.1373	0.00233	-0.383	4.325	-0.2528	0.383	0.4115	-0.2155	0.4567
2.087	2.252	0.4093	0.2518	0.9573	-0.05344	0.1691	1.404	-0.1767	0.02045	1.219	0.4778	0.8412	0.7005	2.209	1.911	-0.1681	1.115	0.5531	-0.1024	-0.3021	0.436	2.212	-0.1195	-0.06441	-0.4632	-0.6793	0.641	-0.8228	-0.1426	1.193	0.5945	1.764	0.7962	2.871	1.748	0.8454	1.713	0.417	1.154	1.397	0.3108	0.6176	-0.04011	0.2048	0.07905	-0.5344	0.04363	-0.8518	0.04933
1.897	1.452	0.7423	0.5693	1.079	-0.4758	1.069	2.502	0.7224	0.7601	2.692	1.015	-0.6248	0.8053	0.8272	3.136	0.1734	1.161	0.5311	0.185	0.0809	0.6022	-0.5323	-0.4517	2.358	0.9882	0.4735	0.4442	0.1289	0.707	0.68	1.158	0.7096	-0.005126	0.8296	0.05356	-0.3271	-0.1514	-0.2034	-0.6517	0.02745	0.386	0.1945	-0.163	1.372	0.3038	-0.19	2.215	0.2822	-0.221
1.928	1.444	0.6648	1.993	1.751	0.06217	1.388	1.266	0.7977	0.7723	2.87	0.8146	-0.1054	0.1879	0.9797	1.405	0.911	1.693	0.1501	-0.4658	0.4671	0.6364	0.9661	-0.1424	2.987	0.02796	1.085	-0.1393	-0.5066	0.02024	1.024	1.046	0.5088	-0.8474	0.8976	1.053	0.8591	0.4477	-0.1294	0.1776	-0.4117	0.9623	0.4058	-0.7134	2.619	-0.1298	-0.2085	0.7393	-0.8037	-0.1515
0.8561	1.107	0.3469	0.3812	1.814	0.945	-0.09101	2.514	0.02313	0.8448	3.282	0.7002	0.2213	0.4492	1.084	2.117	1.117	-0.09925	0.2564	-0.1537	-0.4116	0.1127	0.8013	-0.3332	3.003	0.06326	-0.1374	1.257	-1.068	-0.6324	0.5036	-0.1018	0.7871	-0.2331	1.473	0.2305	0.8777	1.32	0.9922	0.3456	-0.7501	-0.4356	-0.147	0.2088	2.724	-0.08948	-0.6507	0.553	0.1076	-0.1364
0.276	1.111	0.2283	0.5828	0.5908	0.2794	0.3623	1.456	1.754	0.07734	1.435	1.468	0.3215	0.006669	1.194	2.058	0.189	0.4051	1.547	-0.4201	0.1924	-0.9755	-0.05768	-0.3918	3.612	0.244	0.1699	0.9919	0.1053	-0.5674	1.882	-0.5223	-0.2593	0.4242	0.9292	-0.7189	0.3133	-0.2574	1.011	-0.137	-0.1719	-0.2722	-0.6953	1.765	1.231	1.442	0.326	0.8256	1.547	0.591
1.195	0.5877	-0.9086	0.5017	0.2612	2.593	0.3148	2.672	1.841	0.02987	3.216	0.4078	-1.253	0.8405	0.9637	1.447	0.7185	0.02938	2.194	0.3283	-0.3715	0.4675	-0.4402	-0.6584	2.753	-0.03752	-0.519	-0.8082	0.9473	0.1497	0.6608	-0.2068	0.6872	0.2597	-0.7933	-0.1462	0.8928	0.1496	0.2212	-0.238	-0.628	0.07757	-0.9543	2.581	-0.004082	1.493	-0.3848	0.7275	1.646	0.004082
1.166	0.09791	-0.3568	0.7331	1.108	-0.1673	1.337	1.535	2.091	-0.278	1.776	1.234	-0.03342	-0.03986	0.9916	0.8047	1.574	0.7021	1.627	1.385	-0.3415	0.1004	0.09298	-0.7712	1.936	0.1724	0.2369	-0.9078	-0.5939	-0.2995	0.5593	0.1554	0.3127	0.511	-0.4231	-0.05797	0.7006	-0.4869	1.724	0.6106	-0.02137	-0.2773	1.369	2.96	2.617	1.487	0.2045	0.3697	-0.0224	0.8753
2.381	1.447	0.99	1.368	1.046	0.1772	0.6022	0.259	1.373	0.6785	1.429	0.99	0.4641	0.4049	0.8988	0.7722	0.2179	-0.2359	1.087	1.15	-0.7826	0.2976	0.03401	-0.5912	2.331	1.352	-0.3316	-0.6219	0.001781	-0.5399	-0.005467	-0.3054	-0.8395	0.0761	0.367	-0.05866	1.84	0.5543	-0.5672	0.2041	-0.4463	0.08978	-0.5525	1.951	0.4369	1.369	0.0607	0.798	1.041	0.4199
1.588	0.7827	0.6226	1.399	1.818	0.4486	0.583	1.829	1.671	1.238	3.086	1.66	-0.285	1.014	0.2752	0.4748	0.6214	-0.006154	0.4432	-0.6861	-0.1513	-0.3076	-0.01973	-0.4502	2.293	-0.6538	0.008981	-0.2609	0.1261	0.1198	0.8942	0.2584	-0.6154	0.8978	-0.3474	-0.2938	1.348	-0.4437	-0.2282	0.1331	-0.185	0.01973	-0.4552	0.8559	1.176	0.2886	0.5685	0.4823	0.831	0.909
0.4889	0.3292	1.331	1.324	1.051	-0.7065	-0.2273	1.176	2.051	0.9248	1.802	0.5272	-0.5862	0.3219	-1.082	1.477	0.9323	0.4862	-0.03711	0.2922	-0.8131	0.4223	0.6858	-0.9596	2.85	0.7015	0.1017	0.3409	-0.4656	-0.4771	0.1453	0.7952	-1.336	-0.3184	0.5106	0.002529	0.7255	0.5853	-0.002529	-0.2929	-0.6904	0.599	0.6687	1.483	2.416	1.658	0.2531	1.245	-0.6235	0.9076
0.3354	0.7745	1.016	0.6101	0.2848	0.4826	0.01631	0.3181	1.398	-0.179	2.549	1.268	-0.3676	0.6401	1.568	0.02604	2.232	1.506	1.893	0.8716	-0.2453	-0.6187	-0.04088	-0.5673	1.291	1.404	0.5708	0.5313	0.01661	-0.4038	1.071	-0.1342	-1.107	0.1734	-0.05715	0.2646	0.2211	0.3219	0.5409	0.8839	-0.2513	-0.1944	-0.09041	3.51	0.2056	2.187	-0.1099	0.6574	2.45	0.2921
1.552	-0.2596	-0.477	-0.006044	1.293	0.4864	1.061	0.02115	0.746	-0.01257	3.207	0.3551	0.3955	1.122	0.4971	1.01	2.707	-0.2727	1.12	1.587	-0.527	0.9333	-0.04179	-0.1989	1.691	-0.5696	-0.7913	0.2037	0.5278	0.9069	0.5559	-0.1224	-0.6089	0.871	-0.1767	0.505	0.2837	1.005	0.04359	0.3487	-0.2018	-0.4779	0.4581	1.114	-1.229	1.442	-0.1456	0.6766	0.7681	-0.6472
1.736	0.2241	-0.3375	0.9695	0.4094	-0.8999	1.329	0.6586	2.137	1.145	1.866	0.8985	-0.6976	0.3846	2.138	1.95	1.351	1.535	1.306	-0.08355	-0.6285	2.425	0.3338	-0.4934	1.558	0.07052	-0.04274	0.4617	-0.2502	0.6099	0.9464	0.1746	-0.5998	0.6169	-0.6886	0.7085	0.7051	0.7223	0.02259	-0.002634	0.1113	0.9171	0.8579	0.6615	0.3546	1.615	0.444	0.8842	0.5821	0.3517
1.653	0.5367	0.4337	0.8848	1.929	0.1522	0.6602	1.28	0.9655	0.644	3.592	1.492	-0.3158	-0.1497	0.4792	1.272	1.986	0.01567	1.569	1	-0.3373	0.4758	0.3634	-0.7474	2.457	0.2203	-0.629	-0.6974	-0.4799	0.2745	0.2439	1.13	-0.1039	0.05739	-1.478	0.04263	-0.2517	0.1254	-0.9364	-0.1304	-0.6677	-0.2343	-0.2128	1.818	1.296	0.7003	0.9428	0.5649	0.7387	0.6638
2.129	0.8897	0.2419	0.9046	1.161	0.9716	1.943	1.648	1.379	0.9008	2.22	0.613	0.3441	0.06938	0.7518	0.6568	0.2267	0.1948	1.26	1.13	0.126	-0.01531	0.6044	0.4894	0.9229	-0.2126	0.1878	0.1236	-0.6775	1.136	-0.04454	-0.2022	1.029	-0.02471	-0.05284	-0.1325	0.8251	-0.6627	-0.09076	-0.2611	-0.4551	0.9864	-0.1222	2.143	-0.1122	-0.4003	0.314	0.9554	0.4061	-0.04365
0.6983	0.9959	-0.54	-0.03052	0.7099	0.6063	0.5348	0.8087	1.072	1.424	1.511	0.3547	1.253	0.4655	-0.1582	1.915	0.06007	0.8194	1.169	1.281	0.9669	-0.7355	1.219	0.6758	1.299	0.1746	-0.2781	-0.2893	-0.7187	0.2881	0.7635	1.159	0.06543	-1.071	0.1124	-0.2719	1.166	1.819	1.021	1.25	-0.2208	1.056	0.02204	0.8897	-0.09739	-0.3056	0.01374	0.6559	0.4493	-0.001385
-0.08086	1.545	0.8065	0.6634	1.302	1.276	0.513	0.4192	0.2103	0.366	1.224	-0.415	0.6162	0.09581	1.133	0.0508	2.528	-0.2633	1.459	0.7506	0.2719	-0.2533	0.7404	-0.3939	2.471	0.01686	0.1572	-0.8108	0.2596	-0.6099	1.361	-1.456	-0.06684	-0.324	-0.2227	0.2222	0.6763	-0.8996	0.8291	-0.4249	-0.547	-0.4526	-1.213	2.053	2.074	-0.546	-0.4001	-0.313	0.08862	-0.5237
-0.1385	0.6467	0.596	1.194	0.5696	1.025	-0.6784	1.232	2.055	0.2742	1.439	0.5777	0.1806	0.9472	0.6489	1.488	0.1935	1.32	0.9707	0.0544	0.04016	-1.444	0.4603	-0.3541	1.327	0.9952	0.5966	-0.3563	-1.581	-0.7709	0.6119	0.72	0.3202	0.5356	1.019	-0.9804	-0.7478	0.2426	1.005	-0.8204	-0.679	0.479	-0.1126	2.15	1.143	1.414	-0.1053	0.5602	-0.2292	0.2564
-0.4753	0.03657	2.934	2.623	0.4703	-0.5196	0.2141	-0.5718	0.6169	0.01205	0.4525	0.06545	-0.488	0.818	0.7717	0.8172	3.015	0.9543	0.2063	-0.5284	2.137	-0.8352	-0.01257	0.3354	0.574	4.444	-0.3406	1.65	0.2182	-0.5953	-0.4175	0.9193	-0.2395	0.5957	2.646	0.3649	0.1446	-0.1863	0.2444	-0.4243	-0.1805	0.1948	0.3788	0.8195	2.851	0.265	0.002485	0.07048	0.2806	-0.3935
0.04682	0.6217	2.569	1.436	0.6909	0.6749	0.03743	-0.09973	1.132	0.3773	-0.1105	-0.2644	1.33	0.2718	0.02815	0.8706	4.599	-0.2794	1.335	0.1987	1.088	-0.4449	-0.08921	-0.139	-0.9337	0.1604	0.642	-0.04932	0.538	0.3201	-0.03476	0.6065	-0.1435	0.7172	0.8538	1.231	1.112	0.04684	2.055	0.1269	-0.5142	-0.4802	-0.03811	1.979	-1.267	-0.4632	0.2944	-0.1995	0.5155	1.316
1.975	0.9708	3.122	2.807	1.534	0.2347	1.95	-1.64	2.285	-0.6431	2.463	1.234	-0.547	0.005533	0.8132	0.3695	3.055	-0.6091	1.131	-0.1653	-0.3624	1.199	-0.736	-0.1462	-0.9015	0.4851	0.3104	0.6314	-0.2963	1.376	0.9827	0.4616	-1.088	0.604	0.8438	0.1341	-0.005533	-1.142	1.815	0.3751	0.2465	-0.4486	-0.1912	0.3589	1.192	0.3306	-0.7934	0.01154	1.137	0.9479
1.544	1.77	4.169	1.549	0.9237	-0.6277	0.2805	0.486	1.45	-0.5338	1.66	0.8448	-1.266	0.953	0.1987	0.4244	3.445	-0.03292	0.2813	0.02596	0.1809	-0.8033	0.166	0.0167	0.9548	0.6175	-0.2318	-1.067	-0.5991	-0.8047	-0.03029	1.628	-0.7821	0.32	1.74	-0.03705	-0.1163	-0.4524	1.436	-1.271	-0.2078	-0.5957	-0.3952	0.03499	0.1253	-0.08481	-0.3066	0.01832	-0.1438	-0.1761
0.8565	1.121	4.554	2.64	0.7147	-0.2916	0.2272	1.395	1.095	0.3848	0.4022	-0.1255	0.4327	0.7587	-1.666	0.5447	5.127	0.219	-0.1954	-0.3385	-0.2587	-0.7324	0.04674	0.1893	1.109	-0.5416	-0.5031	0.4163	-0.7886	-0.5963	-0.1954	1.251	-0.3781	0.6053	1.776	-0.1334	-0.1199	0.7843	2.072	-0.9336	-0.2758	-0.4937	-0.4696	-0.4964	-0.008447	-0.6588	-0.4435	-1.073	-0.2704	-0.2596
1.188	2.368	3.301	1.678	1.591	-0.0398	1.081	0.8165	0.2745	0.7399	1.081	1.183	-0.09975	-1.278	-0.3022	1.076	-0.9928	0.04719	0.7569	1.129	0.4686	-1.045	0.788	-0.4885	0.8661	0.8386	-0.1166	-0.412	-1.334	0.1097	0.8201	1.637	-0.5871	0.4263	1.733	-0.1316	0.9269	0.1035	0.2111	-0.4348	-0.5734	-0.3302	-1.183	0.3606	-1.157	0.453	-0.5172	0.1409	-0.6651	-0.2939
1.107	1.966	1.966	1.542	0.9085	-0.513	0.7568	-0.7811	0.1312	-0.7345	0.5746	1.138	0.2966	1.037	-0.1772	1.133	2.681	-0.9411	2.101	0.6931	-0.5366	0.777	-0.1388	-0.5249	-0.1591	1.159	0.1931	0.8948	-0.1657	-0.8562	1.215	0.6279	-0.9937	0.5777	0.7659	-0.1148	-0.2946	0.004848	1.54	-0.4031	0.4422	-0.2347	-0.3564	0.4298	-0.8691	1.048	-0.5412	-0.2234	0.5909	0.4162
1.291	0.2284	-0.4383	0.7253	1.888	0.3019	1.379	0.281	0.2304	2.449	-1.529	1.639	0.7911	-0.3565	-0.09322	1.624	0.5131	-0.5008	1.738	0.1554	1.361	0.2723	2.359	0.3313	0.03636	0.6176	-0.3372	-0.4114	-1.13	-0.03875	0.2244	0.6131	0.1391	1.758	1.759	-0.04453	2.134	1.405	1.854	1.566	0.4929	0.3754	0.6843	-0.02081	0.6232	0.08884	1.487	-0.2485	-0.6545	-0.7879
2.084	0.845	1.817	1.569	1.211	-0.08194	0.602	2.997	1.496	2.13	-1.563	0.238	2.984	-0.6863	0.9765	0.7631	0.1201	1.12	1.224	2.112	0.1258	0.07035	0.04009	0.9739	-0.7739	0.007436	-0.5308	-0.1483	-1.274	0.7758	0.7696	0.5494	0.7715	1.06	2.073	0.7441	0.2465	1.168	-0.4816	0.6441	-0.3943	0.7305	-0.8023	-0.6558	-0.7764	-1.178	0.3561	-2.143	-0.5145	0.4201
0.5353	1.714	1.868	1.791	0.3627	-0.4905	1.306	1.19	0.8682	1.397	1.266	0.8705	1.52	-0.583	1.808	1.587	-0.7029	1.459	0.2286	0.2316	1.768	-0.2718	1.126	-0.1742	-0.4936	0.3585	-0.8949	-0.06249	-0.5927	-0.5957	0.6749	0.7112	0.8028	0.0001789	2.232	1.108	0.7419	2.499	0.6669	0.1522	-0.448	0.3545	-0.2991	-0.04456	0.0085	-1.411	0.5264	-2.972	-0.6082	0.3267
0.8207	1.621	2.943	2.249	1.844	0.103	1.302	1.153	1.519	-0.02504	-0.3424	0.9742	0.08892	0.3613	0.4013	0.3117	0.468	0.8202	1.12	0.9545	-0.04417	-0.5396	-0.146	1.878	0.2542	0.5049	0.2849	0.2131	-0.1448	1.249	0.04417	1.647	0.1351	-0.02258	1.268	1.195	0.07664	-0.664	0.5331	0.1419	0.5846	-0.3901	-0.7613	-1.45	0.8072	0.8573	-0.4577	-0.4772	-0.185	-0.1538
0.03032	1.312	1.664	1.801	1.379	1.04	1.524	1.123	0.4412	-0.2214	0.1224	1.67	-0.02671	0.875	0.7445	1.247	0.1865	-0.09165	1.327	0.41	0.08515	0.0002552	1.465	0.6079	0.5091	0.09958	0.3323	0.9611	-0.6015	0.7533	0.4109	0.6768	0.6115	-0.8706	0.4628	0.1577	-0.0826	-0.186	0.09303	0.7557	0.7371	0.05237	0.1874	-0.4148	1.007	0.3364	-0.6271	-0.4773	-0.4098	-0.1131
0.08797	1.423	1.162	1.493	1.443	0.3419	0.9659	0.5494	0.4696	-0.4878	0.06883	2.052	0.1233	0.382	0.006727	1.571	-0.1207	-0.006727	1.118	0.4507	0.2707	-0.1266	0.7663	-0.04098	0.4916	0.5083	0.309	0.316	-0.7752	0.4499	0.4443	1.005	-0.1631	0.1895	0.7935	-0.3891	-0.2568	-0.607	0.1741	1.037	0.704	-0.05992	-0.4266	0.08199	0.6936	0.6575	-0.4014	-0.4238	-0.3211	-0.07179
0.3069	0.07836	1.659	4.57	0.7672	-0.5192	-0.6028	0.8551	1.922	0.5342	0.1724	0.1072	2.33	1.444	0.4103	-0.006579	2.452	1.887	0.02159	0.2265	-0.316	4.003	-0.2061	0.1008	-0.7892	0.9625	0.4535	-0.4573	0.1314	-0.9437	2.392	1.438	-0.4663	0.1026	0.4493	0.1145	0.3348	1.701	0.519	1.944	-0.07288	-0.3048	0.2037	1.977	-0.1683	1.295	0.02871	0.9607	0.732	0.1915
1.349	1.157	1.147	2.33	-0.8801	-0.5075	1.47	1.035	1.151	0.001899	1.642	-0.2866	0.4362	1.879	-0.2307	0.2411	1.887	-0.1585	0.1925	0.527	0.4346	1.247	3.037	-0.8571	1.859	1.659	0.337	0.6795	0.3088	1.138	0.2472	0.2685	-0.5854	0.4175	2.422	0.2791	1.267	-1.175	0.1529	0.7376	0.2842	-0.4853	1.428	1.23	0.2848	0.1703	0.3231	1.433	0.2294	1.911
2.144	2.28	0.5332	1.545	1.947	1.821	1.474	1.452	-0.6253	1.259	1.487	1.62	0.3218	1.013	-0.4921	1.502	0.7478	-0.1556	-0.2006	0.1802	0.2409	1.024	1.063	0.01225	-0.04359	-0.06003	-0.04459	-1.102	0.07998	1.136	-0.123	-0.2982	0.5119	0.5107	1.268	-0.007155	0.1868	-1.356	-1.561	-0.1116	0.3822	0.4865	0.4383	0.1117	-1.815	0.07615	0.6572	-1.015	-0.07803	1.046
1.157	-0.07827	-1.589	2.165	1.105	1.899	0.1528	0.9567	0.2641	0.5922	-0.06162	1.566	0.3663	1.205	1.128	1.687	-0.4521	0.3364	2.018	1.381	-0.4763	1.933	-0.01139	-1.234	0.5363	-0.1793	-0.7354	0.4276	0.07156	0.8637	2.397	-1.182	0.9981	0.7222	0.9909	-0.6603	-0.5037	-0.4021	0.1217	1.229	0.1253	-0.6418	1.01	-0.04702	-0.9225	2.025	0.3004	1.63	0.1896	1.15
1.391	0.1351	0.8728	0.5381	0.2359	0.8469	0.8096	-0.003532	3.796	0.05735	0.9921	-0.1358	1.328	-0.3517	0.458	-0.4786	-0.1843	-0.3352	0.4059	1.086	0.4149	3.221	-0.4497	-0.327	-0.5105	-0.6621	-0.2562	0.2628	0.4325	0.6685	0.3641	-0.02124	-0.5948	-0.02636	-0.1773	0.003605	0.02033	-0.04389	0.6357	0.82	0.5604	-0.0868	-0.2905	-0.5894	0.003532	-0.4205	-0.5733	-0.6312	-0.02661	0.3706
3.938	-0.8151	-0.1286	-0.8934	0.9775	0.8042	2.185	0.4518	0.9103	0.1363	-1.029	-0.7724	3.63	-0.1156	1.861	-0.08549	0.5018	2.254	0.5943	-0.1229	0.383	0.9178	-0.6561	0.8557	0.51	-0.3241	-1.081	-0.02678	0.3115	0.4179	0.7745	-1.46	0.5444	0.2168	1.521	1.007	0.3642	-1.2	0.4624	-0.003529	-0.334	-0.3134	-1.146	-1.304	1.418	-0.4711	-0.2049	1.03	-0.1534	-0.6917
1.692	-0.5035	0.1023	0.4392	0.5585	1.031	2.417	1.827	0.1512	1.648	0.1306	1.095	1.341	-0.2628	0.1795	0.3331	-0.1475	0.7591	0.7936	-0.1594	-0.6702	-0.7204	-0.4667	-0.2605	0.07739	-0.9474	0.7597	-0.2764	0.5924	1.022	-0.0108	1.405	-0.51	-0.3137	1.423	-0.02938	0.3219	0.4292	0.6163	-0.4437	-1.039	-0.03873	0.06117	-0.175	0.5654	-1.448	-0.1015	-0.7091	0.2075	0.08335
1.195	-0.664	-0.2483	0.6978	0.849	1.944	1.841	-1.754	1.205	-0.0137	0.02554	0.6293	1.829	0.2011	1.341	0.6445	-1.047	0.545	2.069	1.023	2.366	-0.1234	0.06295	-0.4306	0.2075	1.145	0.5843	1.004	-0.04637	-0.3167	-0.5198	0.3152	-0.3592	0.587	1.439	-0.1694	1.493	1.839	0.06817	1.161	0.18	0.4227	-1.344	0.1288	0.6125	-0.9933	-0.1978	-0.1746	0.1145	0.7661
2.416	1.356	0.1674	1.179	2.036	5.19	1.233	0.09658	6.929	-0.05494	0.4825	1.276	4.644	-0.0009473	0.4964	-0.05801	1.013	-0.5227	1.159	0.1179	1.834	0.03352	-0.822	0.6253	-0.5168	2.82	-0.4485	2.017	-0.1295	0.5861	1.566	0.6381	-0.4575	0.1264	0.3168	-0.1614	1.726	-0.1754	0.2845	1.85	-0.08674	0.1338	-0.322	-0.2837	0.9523	-0.3152	-0.323	-0.2658	0.03273	0.6354
2.893	0.4874	0.3352	1.403	2.968	2.252	0.7331	0.2447	2.74	0.03724	0.7694	0.6339	4.578	-0.2454	-0.5918	1.113	1.758	0.04558	1.728	0.2987	1.619	-0.4151	-0.9727	0.3264	-0.1449	0.1236	-0.6965	-0.7915	0.3309	1.389	0.815	1.247	1.046	0.5184	0.5131	0.8466	0.4317	-0.4005	-0.362	0.6279	0.08385	0.8156	-0.1352	0.7101	0.2583	-0.2497	-0.2902	-0.2766	0.9994	0.467
4.443	0.4911	1.317	1.269	1.804	0.8627	3.284	-1.163	1.117	0.1454	-0.5716	-0.2048	2.841	0.1349	-0.0897	0.4178	0.1095	0.3787	1.026	0.437	0.1467	0.2028	-1.216	1.331	-0.8178	-0.006813	0.6957	0.1064	0.5536	2.136	-0.249	0.6423	-0.2764	1.023	0.5113	0.6166	1.916	-0.04078	0.8275	0.5354	0.7737	1.41	-0.2943	-1.066	2.441	-0.2443	-0.2126	-0.4586	-1.008	0.2709
2.604	0.6949	2.869	1.934	1.494	1.346	1.725	-0.3853	2.308	0.7444	-0.7389	0.4116	1.18	0.7839	-0.6728	0.2819	0.5346	1.171	0.193	0.00747	1.764	0.9086	-0.2592	0.6939	0.173	0.3545	-0.277	0.09936	0.4824	0.8505	1.658	1.076	-0.7411	1.527	1.272	0.9328	0.5992	-0.2573	-0.04564	0.5592	0.4713	0.8369	-0.9696	0.1262	3.384	0.0262	-0.5949	-0.3152	-0.435	0.9908
0.6177	-0.213	2.117	2.979	1.066	0.2463	0.2869	0.6437	3.314	0.3295	-0.2925	0.1665	3.211	-0.4743	-0.4396	0.2797	-0.2557	1.74	-0.04728	0.003697	2.86	0.1642	-0.5425	0.2255	-0.2168	-1.062	0.1553	-1.137	0.09674	0.1444	-0.7335	0.4951	0.5676	0.08363	2.079	0.9498	1.136	-0.5976	0.1636	0.07972	-0.2596	0.2562	-1.493	1.277	2.86	-1.052	-0.3124	-1.271	-0.5194	0.2877
3.339	2.105	0.3715	1.234	1.127	1.089	3.838	-0.8484	0.6975	0.2118	-0.5502	-0.01877	-0.06906	1.18	2.013	0.07838	3.702	-0.7519	1.314	-0.01118	0.001358	0.07077	-0.3299	-0.2326	-0.5971	3.178	1.614	-0.484	0.9963	0.2419	0.364	-1.018	-0.3772	1.041	-0.1189	0.2647	0.01118	-0.4496	0.3826	0.06826	-0.1597	-0.1768	0.1562	-0.7827	1.474	0.1228	0.1956	-0.4616	0.04985	0.5433
4.939	6.47	1.709	0.4458	0.641	0.2125	8.595	-0.6385	0.4586	-0.1329	0.06187	0.8065	0.3258	-0.0007998	0.09701	0.1306	1.359	-0.561	0.03891	-0.1399	-0.394	0.4294	-0.1409	-0.5499	-0.8477	-0.8319	-0.01763	-0.1299	0.1708	0.961	0.2906	-0.5647	-0.03082	0.3104	-0.07259	0.2295	0.7612	0.1546	0.3951	0.442	0.1931	-0.1343	0.2269	0.04313	-0.2052	0.0856	-0.5187	-0.2537	-0.0168	0.4315
4.184	1.119	1.755	0.3773	1.304	2.315	1.041	-0.4066	4.126	0.6968	0.716	0.2543	1.93	0.5906	0.1454	0.2763	4.502	-0.2478	0.6757	1.215	1.333	-0.2234	0.237	0.6507	-0.462	-0.4543	0.07527	0.08782	1.954	5.313	0.7627	0.3508	1.045	0.2028	0.05102	0.02091	3.345	-0.2152	0.9368	0.4846	0.569	0.2603	0.4594	0.2768	1.29	0.2	-0.9679	1.4	-0.5977	1.333
1.648	1.135	0.5565	0.6926	1.288	0.8951	3.775	-1.1	1.44	0.3558	-0.7972	0.8705	0.7546	0.4561	1.422	0.1934	-0.4608	0.01074	0.4526	1.019	0.7615	0.5694	-0.04712	0.2345	-0.04876	0.3507	-0.3317	0.6953	0.5582	2.714	1.243	0.1762	0.4222	0.7482	1.515	0.1009	-0.1809	-0.2414	1.345	-0.2607	0.384	0.04561	-0.01058	-0.2537	0.1975	0.285	0.4718	0.5383	-0.0202	0.7958
1.891	1.334	1.524	-0.1472	0.5282	2.343	2.829	0.3541	1.622	0.7393	-0.4569	0.2908	-0.8825	1.74	1.096	-0.1567	-0.1526	0.1225	0.3413	0.2156	0.1598	0.3897	-0.3487	0.3994	-0.4932	0.2855	7.866	-0.2963	0.9134	-0.2698	1.934	0.3371	0.9347	0.8294	1.231	-0.4639	-0.02159	-0.8944	0.8414	-0.2044	-0.4813	0.8357	1.253	0.7956	1.513	0.2714	-0.7423	3.104	0.6423	1.366
3.835	1.116	1.153	3.312	0.4636	1.481	0.8754	0.5764	0.9732	0.9797	0.05242	0.06481	-0.3862	0.8795	2.682	-0.3327	1.291	1.829	0.577	-0.734	1.443	-1.046	-0.4776	-0.1932	-0.03419	-0.5617	0.4235	-0.4474	0.2301	-0.344	1.054	-0.7533	0.06514	-0.03898	2.606	2.691	-0.2317	-0.8834	0.861	1.973	0.3561	0.5472	-0.957	-0.07318	3.445	-0.779	-0.1812	-0.2127	0.3068	1.68
1.981	2.8	0.7349	1.125	1.166	1.834	0.8473	2.149	0.9532	0.3634	-0.01181	0.189	-0.5075	0.7302	2.495	0.9082	-0.645	0.9089	-0.2558	-0.3274	-0.5739	-0.1982	-0.02573	1.513	2.277	0.1086	0.2398	0.03699	-0.2209	0.5975	-1.089	0.9542	1.773	-0.02412	1.003	1.566	1.478	0.1082	0.1043	0.7197	0.8871	0.7499	0.1376	-0.2584	1.671	-1.426	0.1278	0.2372	0.8771	0.8545
2.144	1.131	0.7885	2.161	0.3975	3.266	2.397	1.769	-0.251	1.549	-0.6166	0.04801	0.07808	0.5856	1.833	1.062	0.8757	0.1816	1.354	0.03876	-1.405	0.1747	-1.045	-0.3901	-0.4531	0.14	-0.6409	-0.1457	-0.07785	1.99	-0.5758	0.7385	1.947	-0.4684	0.4922	1.608	1.831	0.3727	0.1882	0.6721	0.09482	0.603	-0.1875	0.2719	3.832	-0.4225	-0.9827	0.053	0.1756	1.734
2.187	0.4988	0.1697	1.423	-0.1228	2.134	2.498	-1.203	0.4556	1.836	-0.5843	0.9389	0.8884	0.458	3.153	0.1484	-0.1742	2.931	-0.1667	0.1217	2.12	-0.4949	-0.4797	3.887	0.03942	-0.6841	3.319	-0.03675	0.8801	0.7709	0.4049	-1.153	4.004	0.31	0.08857	-0.02181	0.6318	0.1086	0.1458	-1.293	1.264	0.9976	0.03391	0.4136	-0.6663	-0.4122	0.04367	-0.2589	-0.2194	1.618
3.8	0.8905	0.243	1.422	0.7344	4.342	3.31	0.02771	0.5755	0.4565	0.07074	0.5668	0.9012	1.388	2.632	0.1058	-0.2403	3.09	0.2081	0.8835	1.836	-0.4641	0.3355	-0.1619	0.04862	-0.2655	1.933	0.7557	1.04	3.565	0.4428	1.045	4.211	0.7923	1.256	0.1533	0.357	0.9548	1.286	-0.004834	0.8451	0.6533	-0.4076	-0.3626	0.7686	-0.004702	-0.3654	-0.2711	0.1142	0.3247
3.921	1.69	0.1611	0.01485	0.2221	2.133	1.215	-1.066	1.547	2.237	-0.3939	0.2342	3.578	0.1115	7.236	0.3769	-1.18	0.6914	0.4295	0.2097	0.3122	-0.3358	0.2136	-0.3151	-0.7691	0.1565	1.839	-0.08663	0.6608	1.624	1.333	0.252	4.773	0.2737	-0.267	0.3634	-0.2322	-1.497	0.8678	0.9639	-0.1058	0.7103	-0.3406	-0.05973	1.57	1.236	-0.2674	0.396	-0.09235	1.077
2.834	-0.4715	0.7618	3.989	1.825	3.146	0.1853	-0.8026	2.175	0.6446	-0.1862	0.2516	-0.9787	0.7195	1.495	0.01311	-0.6663	1.208	1.547	-0.2176	0.02057	-0.005362	-0.103	0.3561	0.483	0.6555	4.245	-0.6317	0.6752	-0.05678	-0.2435	0.07392	0.7946	0.6573	0.01958	-0.5251	1.372	1.37	0.8883	0.1639	-0.1654	0.7079	0.5219	-0.2355	0.6165	1.35	-0.6236	-0.5006	-0.08364	0.301
0.6571	0.9829	3.601	3.151	1.846	2.518	0.9589	1.817	0.8547	0.07128	0.7797	0.8678	-1.162	0.2185	0.9527	-0.2823	-0.05466	0.01224	0.3902	0.4196	-1.091	0.6803	-0.004419	-0.1232	0.2333	0.2332	1.105	0.2382	0.298	0.9137	2.037	1.487	0.5388	0.1382	3.813	0.1387	2.4	0.7644	0.277	2.416	-0.3714	0.829	0.395	0.1238	0.2643	1.164	0.398	0.6334	-0.3649	1.01
1.358	0.7238	0.5496	1.626	0.7752	2.332	1.742	0.2985	-0.06761	0.08114	0.01405	0.5056	-0.3987	1.273	1.539	-0.1466	-0.6202	0.2465	0.9135	0.7762	-1.086	0.007852	0.00557	-0.1971	2.115	0.827	0.8247	0.8179	0.87	2.179	0.517	-0.264	1.969	1.294	0.8999	-0.2355	0.5762	0.7463	1.093	1.143	0.01652	0.8223	0.6692	-0.9418	1.823	1.239	0.3586	1.714	0.5198	-0.08651
2.37	1.012	2.4	2.456	1.231	2.34	0.9848	0.8378	3.13	2.22	0.009697	1.274	1.349	0.3618	-0.04615	1.001	1.845	1.405	0.8528	0.2944	0.3479	-1.207	-0.6378	-0.2913	0.1397	-0.008865	-0.02703	0.3691	2.554	3.327	0.3013	2.238	0.2996	2.152	0.8405	1.204	0.8878	-0.3273	0.2249	2.792	0.3306	0.23	-1.306	0.09117	1.68	0.9484	0.3542	-0.8015	-0.2981	0.008865
2.835	1.237	0.7217	1.51	2.002	2.499	1.753	0.7179	2.136	0.1981	-0.1252	1.009	-2.275	0.2254	-0.09877	0.3706	-0.1444	1.16	1.709	1.305	-0.005694	-1.264	-0.7437	-0.1802	1.146	0.7632	2.424	-0.5643	1.423	2.097	0.03602	2.567	0.3722	0.9589	1.227	0.3687	0.918	-0.5176	2.679	0.5209	0.2041	0.9972	-2.176	1.135	1.21	-0.0761	-0.02674	0.4985	1.108	-0.01017
2.61	1.749	-0.07177	1.704	2.053	1.059	1.602	0.3486	1.006	0.7075	0.2965	0.3598	0.7435	1.521	0.4883	0.2988	-0.3706	1.159	0.6858	0.7648	1.604	0.5489	-0.2373	0.4802	1.344	-0.2407	1.972	-0.3456	2.161	1.793	1.136	0.9629	0.9882	1.325	0.9156	-0.03557	3.185	-0.6386	1.1	2.766	-0.2252	0.842	0.2958	-0.2007	1.782	1.223	0.747	0.5676	0.008769	0.9308
3.338	0.381	-0.6069	0.6066	2.186	2.097	2.758	0.4755	0.1639	0.3599	-0.3399	0.2394	-1.253	0.01136	2.202	-0.5344	-0.3094	3.427	1.015	0.1526	3.02	0.1271	-0.5482	-0.8755	-0.08336	0.03799	2.319	-0.6341	0.3257	1.449	1.378	-0.2256	0.2386	0.4375	0.05469	-0.04055	0.1059	-1.819	0.9703	0.8501	1.098	0.6237	0.63	0.5256	2.314	0.1311	-0.453	0.7025	-0.5155	0.4653
2.147	1.045	1.942	1.086	1.69	1.296	2.139	0.4184	1.279	0.5303	0.9244	0.08921	1.186	0.4608	-0.2832	0.3264	2.032	-0.205	2.167	0.09054	0.2382	-0.8101	-0.8195	-0.4365	-0.8421	-0.4145	-0.7786	-0.9095	0.3169	1.536	0.7181	0.1901	0.7762	0.8559	0.5663	0.2133	0.6106	0.6122	1.524	0.3522	0.1171	-0.3339	-0.7266	0.6131	-1.105	0.5909	0.8072	0.04241	0.861	0.8889
2.205	0.4681	1.658	1.03	1.453	1.708	0.886	1.658	0.2534	1.487	0.4648	0.1151	2.21	-0.04893	0.3484	1.398	0.5416	-0.1239	0.1918	1.253	-0.02067	-0.5228	0.1213	-0.1007	-0.1731	0.8602	0.89	1.043	0.6684	2.346	-0.2223	1.043	2.184	0.2496	0.382	0.8371	1.061	2.312	0.3306	1.163	-0.1219	0.6944	-0.7862	-1.147	-0.03872	-0.01147	0.7843	-0.08908	0.08974	2.386
1.458	0.1939	-0.2529	0.004937	-0.0537	1.64	2.713	4.06	1.755	2.214	1.781	0.8772	1.012	0.121	-0.2518	1.007	0.8193	1.45	0.7487	0.5097	-0.9763	-0.4884	0.06838	-0.1302	1.984	0.04139	0.4223	-0.8929	0.1426	2.181	1.243	2.326	2.417	0.4324	1.655	1.622	1.027	3.358	1.086	0.7099	-0.2367	-0.121	-0.2999	-0.8621	0.7302	0.497	1.425	1.186	0.365	-0.2683
3.443	0.6744	0.874	3.016	1.141	1.034	0.5768	1.813	1.573	0.713	-0.03632	-0.08727	0.364	0.9676	-0.2654	-0.09126	-0.3215	1.233	0.9027	0.1064	4.069	-0.5795	-0.01347	-0.4769	3.002	-0.2351	0.2509	0.195	0.1513	0.6321	-0.4508	1.918	-0.5512	0.5033	0.1205	1.225	0.7479	-1.331	0.1954	0.5986	0.2058	0.2124	-0.5491	-0.9458	1.832	-0.2701	-0.1358	-0.09017	0.1332	-0.003951
-0.4333	0.1797	2.638	3.826	0.17	0.3142	1.415	2.529	0.9167	-0.1162	0.3755	0.2671	0.2241	0.01309	0.5816	-0.2203	1.41	0.5555	0.3188	-0.344	0.5325	0.01688	-0.6379	-0.2011	1.6	0.06271	-0.02609	0.5289	-0.1507	-0.5428	0.2879	0.7212	0.1075	0.04684	1.275	0.1775	-0.07616	0.2384	-0.08113	0.9615	0.148	0.5658	-0.9954	1.454	1.95	-0.5039	-0.3318	-0.1302	-0.08593	-0.181
-0.311	1.562	2.757	3.431	0.9913	1.301	1.304	3.379	2.391	0.368	-0.1119	0.179	3.498	1.33	-0.1194	0.2068	0.2723	-0.1563	0.5964	1.608	0.9199	-0.5071	-0.09912	-0.6617	2.313	-0.1395	0.5328	1.114	-0.5384	0.1654	-0.6524	-1.151	2.074	0.5316	-0.4662	3.704	0.2464	2.486	0.6462	0.7633	0.1666	-0.3587	-0.1842	1.21	1.674	-0.2171	1.138	-0.2152	-0.3879	1.203
1.268	0.5264	1.641	4.22	0.9616	0.7132	3.606	2.172	0.07221	0.09272	0.2882	-0.006647	0.5995	0.6825	1.374	0.08108	1.102	2.47	1.042	-0.2973	0.7423	-1.043	0.2007	0.9167	-0.8569	-0.1796	0.2783	-0.8147	0.7068	0.7325	-0.0005336	1.799	2.037	0.1831	2.106	1.757	0.5053	3.987	0.4759	1.509	-0.8207	-0.7734	0.6323	-0.9099	-0.8734	0.1662	0.5467	-0.3184	-0.08072	1.798
0.7414	1.321	-0.5666	1.189	0.9184	3.549	-0.4979	2.551	1.011	1.32	0.9926	0.2565	0.6657	-0.2074	0.2994	0.9679	1.857	1.198	-0.1652	0.01826	0.8215	-0.5528	-0.8995	-0.04589	1.042	-1.187	-0.7434	-0.5426	-0.2975	0.07278	0.0479	0.03683	1.271	1.529	0.08929	1.086	1.425	0.5175	-0.827	0.3191	-0.1917	-0.5326	-1.815	-1.583	0.6151	-1.066	-0.2425	-1.05	0.666	-0.157
2.042	1.843	2.088	1.228	1.342	1.283	1.842	1.884	3.547	1.596	2.175	0.9673	0.228	0.2656	0.7066	-0.8785	-0.3905	1.22	0.5523	0.6377	1.489	0.8745	0.4107	0.3988	-0.5551	-0.5593	-0.5735	-0.7955	0.1029	1.977	2.414	0.765	1.006	-0.0001591	0.004814	1.379	0.2804	-0.6804	-0.2115	-0.4557	1.144	0.6751	-0.8769	-0.2297	1.085	-1.084	-0.1454	-0.8284	1.12	0.6795
0.9915	2.363	2.656	1.718	0.1722	-0.08282	0.6669	1.982	1.52	0.6456	1.806	-0.1705	0.4062	0.02025	1.174	-0.7586	0.4877	1.075	0.4888	0.2821	1.223	2.609	0.05373	0.4949	-0.2982	-0.5341	-0.5932	0.3725	-1.077	0.1765	3.11	1.587	0.1179	0.4913	0.08381	0.7792	0.9198	-1.407	-0.6772	-0.5672	0.5978	0.2199	-0.4118	-0.3239	0.6395	-0.6241	-1.181	-0.5786	0.09627	-0.209
1.256	2.085	1.727	1.268	1.052	1.367	0.733	1.317	0.9156	1.185	1.315	-0.2128	1.778	0.7883	0.4188	-0.4831	1.821	1.622	-0.406	-0.02782	0.384	2.366	0.9972	0.4752	0.6872	-0.02917	-0.4449	-0.5898	-0.2686	-0.01924	3.144	1.446	1.3	0.3029	1.372	1.558	-0.07002	0.3675	-0.388	0.8372	0.5827	0.3289	-0.6137	0.6839	1.349	-0.3388	-0.3799	0.3335	1.063	-0.3723
1.164	2.616	1.437	0.347	1.14	0.7218	0.8781	0.3633	2.596	1.362	0.6983	0.4707	1.057	0.2948	1.025	0.4655	0.5237	1.787	-0.5147	0.145	0.8579	1.581	0.1356	0.3266	1.1	-0.3597	-0.9218	0.3685	-1.352	0.05825	1.724	-0.5205	0.5992	-0.3625	1.188	2.058	1.053	-1.163	-0.8797	0.1884	1.459	1.44	-1.033	0.5018	2.328	-0.3337	-0.01026	-0.3787	0.967	0.259
2.067	2.978	2.008	0.7517	1.399	1.884	0.5498	1.315	0.01518	1.152	0.7928	0.5349	3.244	-0.4491	1.326	-0.4899	-0.03951	2.131	0.1694	0.8964	0.4546	1.118	0.7676	0.8903	-1.246	0.08811	-0.6153	-0.4364	-0.7206	0.3146	2.784	1.249	1.515	0.3856	0.5692	2.388	2.497	1.088	0.106	-0.3133	0.2861	0.3966	-0.1079	0.973	1.268	-0.8495	-0.369	-0.5793	0.2677	0.4757
0.6897	2.418	1.523	1.132	1.64	0.7044	0.2707	1.436	2.112	1.871	0.7159	0.3899	0.9813	-0.6316	0.2183	0.9523	0.1122	2.754	-0.6534	-0.598	0.4465	0.06738	0.2358	0.2571	0.06407	-0.8382	-1.612	-1.026	-1.132	0.5078	1.78	0.7279	1.178	0.02833	1.075	1.172	0.3094	0.3329	-0.3031	0.4221	1.412	-0.6322	-1.343	0.5097	1.435	-0.8524	-0.3963	-0.6891	0.8481	-0.2146
1.209	2.033	1.64	1.215	1.766	2.478	1.196	1.534	0.3334	0.4606	0.8254	0.1446	3.233	0.8046	0.4625	0.8397	1.446	2.483	-0.134	0.9227	1.217	1.543	-0.5769	0.8136	0.9376	-0.09986	-0.926	-0.06438	-0.1489	-0.2253	2.734	1.962	1.472	0.893	0.2603	1.872	2.086	1.28	-0.8108	-0.1139	1.731	-0.2477	-0.4518	-0.02958	1.667	-0.2972	0.06735	0.2353	0.937	0.4071
-0.8637	2.531	0.7073	0.7168	0.9305	1.642	0.497	1.924	1.089	1.249	0.2099	0.08534	1.658	0.1713	1.383	1.275	0.8072	2.244	0.2197	1.04	0.7468	2.023	0.7927	0.1714	-0.4476	-0.7991	-1.21	0.1753	-0.6229	0.03032	1.727	0.224	2.086	0.2565	-0.4128	1.886	0.7296	2.174	-0.1084	-0.2854	1.357	0.1379	-0.2499	0.4125	0.3908	-0.7013	0.335	0.1451	-0.3233	-0.7641
-0.003678	2.319	1.229	1.785	1.715	1.562	0.5751	0.9266	2.182	2.301	0.339	1.49	1.888	0.3265	0.7826	0.8128	0.1031	2.56	-0.3397	0.3585	0.9009	1.429	0.8361	0.7957	-1.263	-1.455	-1.11	-0.3792	-1.042	0.3717	2.799	0.1877	1.233	1.014	0.09126	1.276	1.262	1.125	-0.2125	-0.01929	1.275	0.7674	0.0402	0.1981	-0.2269	0.4611	0.1148	-0.6552	0.6667	-0.242
1.569	0.4753	0.8702	-0.0579	0.06338	2.355	1.33	2.01	2.688	0.09193	1.843	0.4934	1.985	0.5475	1.137	-0.1899	0.08124	3.089	0.4697	0.5223	1.545	1.204	0.8636	0.01918	0.3294	-1.19	-0.5895	-0.9047	-0.1518	0.7752	1.353	0.2155	1.777	0.1653	1.529	0.4972	0.9549	-1.018	-0.2253	-0.969	0.6168	0.6599	-0.9256	1.352	2.325	0.4514	0.2052	-0.5482	-0.5543	0.8464
0.9289	1.107	0.6069	1.542	0.4857	1.963	1.214	2.294	1.519	1.871	0.5299	0.1582	1.644	-0.3101	1.639	-1.289	-0.03603	2.051	-1.127	1.008	1.514	1.419	0.4131	0.4102	-0.5096	-0.4347	-0.9577	0.1057	-0.2037	0.9996	0.83	1.485	2.036	0.74	0.3657	1.399	0.6483	0.6594	-0.5815	0.4648	0.5745	0.4751	-0.4313	-0.2554	1.537	-0.6084	0.2607	-0.03907	0.8063	-0.05431
2.065	2.227	1.694	0.1721	1.477	0.4443	0.05883	0.4271	0.6887	0.393	1.446	0.6115	1.733	0.6564	-0.5262	0.642	0.01198	3.847	-0.4993	-0.08071	1.039	-0.2537	2.318	0.8841	-0.7769	-0.6961	-1.251	-0.9892	-1.025	-1.278	0.7361	0.1101	1.789	0.6121	2.349	1.021	0.3391	-0.5569	0.9946	0.7093	0.5729	1.132	-1.467	0.7077	-0.8591	-1.421	-0.09516	-0.5196	0.2517	-0.6574
1.615	1.333	1.55	-0.04778	1.963	2.202	1.018	0.2888	0.6123	0.1309	2.94	0.6499	2.338	0.704	-0.1514	-0.2106	2.632	2.039	0.4258	0.8767	2.256	0.9865	0.08339	0.3986	-0.02126	-0.3471	-0.9454	-0.7718	0.4239	0.4834	1.503	0.09724	0.2715	0.9	1.916	0.755	3.41	0.9135	0.8213	1.208	1.297	0.08387	-0.00143	0.7653	-0.4036	0.00143	0.06033	-1.291	2.303	0.4858
2.737	1.831	2.441	0.9817	1.623	2.188	1.846	-0.1408	0.9843	1.243	-0.522	0.1185	1.635	0.8629	0.2878	0.08814	0.1935	1.595	0.2425	0.8118	1.114	0.2728	0.4157	0.7596	-0.8262	-0.1577	-0.8257	0.2082	0.4065	0.5656	1.18	-0.7209	0.455	0.8166	0.0528	1.575	2.144	-0.7737	0.2459	0.3182	2.07	0.5768	-1.04	-0.1528	0.01605	0.06433	-0.2758	-0.8814	0.3603	0.05268
2.551	1.813	2.596	0.853	1.703	1.907	0.2396	0.6596	0.3396	2.536	0.626	1.534	2.974	0.5327	0.4219	-1.693	-0.3332	1.785	0.4361	0.2391	0.7356	1.024	0.7353	0.6454	-0.1491	0.6767	-0.3209	-0.04652	-0.3069	-0.4809	1.962	0.02735	1.131	0.5348	0.4756	1.309	1.648	-0.5469	0.3878	-0.04901	0.4105	1.091	-0.1725	0.9783	1.795	-0.9095	0.2388	0.2443	0.8049	0.9004
1.935	2.642	1.467	0.889	1.533	2.071	0.8273	1.049	-0.8023	1.222	-0.5143	1.076	2.291	0.2871	1.02	-0.5566	-0.5124	-0.521	0.1103	1.365	0.4871	0.5003	1.853	1.217	0.4912	0.2683	-0.728	-0.9443	-0.325	0.1823	2.019	-1.133	1.454	0.002018	0.6879	0.6968	2.008	0.5119	-0.8608	0.7176	0.6415	1.186	-0.7487	0.4358	1.938	-1.427	-0.3472	-0.6639	1.121	0.2179
1.037	2.528	1.314	1.809	1.366	2.806	0.442	0.9875	-0.3513	1.673	-0.461	1.349	0.5726	-0.009262	0.216	-0.4619	-0.5062	-0.4311	-0.5715	1.151	0.6735	0.2385	1.607	1.334	-0.3939	0.6883	-0.3292	0.4684	-1.135	1.333	1.185	0.4406	0.608	-0.9397	1.024	1.351	0.3015	-0.3052	-0.6306	-0.2561	0.4085	1.894	-1.204	-0.5399	1.857	-2.027	-0.6908	0.09462	-1.375	0.3051
0.9698	2.193	1.883	0.3273	1.751	1.542	0.1627	0.5722	-1.106	0.876	0.5155	0.5807	2.302	1.853	0.8552	-0.1844	0.6338	-0.2341	-0.3761	0.7777	-0.7373	1.102	-0.1716	-0.2666	-0.3153	-0.5836	-0.6954	-0.3601	-0.04567	-0.2283	2.26	-1.502	2.194	-0.299	-1.259	1.776	1.898	0.168	0.01426	-0.1276	0.5624	0.1747	0.1207	1.296	-0.08786	-0.8806	-0.8592	-0.2578	1.827	0.03808
1.916	2.746	3.08	1.132	2.277	2.088	0.7975	0.9422	0.07849	1.734	1.333	0.487	2.404	1.059	0.3818	-0.1454	0.5072	0.01455	0.9482	0.5185	0.7862	1.054	0.4335	1.298	0.1199	0.06889	-0.4961	-0.4086	-0.982	0.05828	2.604	-1.054	1.101	1.739	0.2614	1.562	1.308	0.5187	-0.6064	1.555	0.4802	0.3803	-0.5473	0.1684	0.01024	-0.1018	-0.2153	0.322	0.5733	0.0899
0.9813	0.9285	0.4598	0.2274	1.72	1.184	1.544	0.1133	-0.7705	1.837	-0.3002	0.2431	1.806	1.758	0.01255	0.1105	-0.6883	0.1889	0.7993	0.007873	0.5099	1.06	0.1672	0.04047	-0.2858	-1.377	-1.496	0.3011	0.005127	0.04862	1.819	-2.894	0.6292	1.392	-0.07064	0.3427	0.8305	-1.42	0.3409	-0.05839	1.611	0.06554	-0.2707	0.9448	-1.097	-0.5172	-0.02114	-0.7934	0.7824	0.8166
-0.8277	2.201	2.127	0.8142	1.787	0.2504	0.6283	0.9681	-0.2578	0.1136	0.8355	1.931	2.981	1.274	-0.2793	-0.878	0.1638	-0.6377	-0.277	1.902	0.2023	1.826	1.379	1.618	-1.231	0.9711	-0.9308	0.8019	-0.5338	0.1472	1.484	-1.169	0.3674	1.72	-0.0237	0.163	-0.3216	-1.075	0.09405	0.3679	1.456	1.113	0.4092	0.08196	0.6866	0.7564	0.6144	-0.2031	1.369	-0.1192
1.521	2.536	1.436	1.457	2.6	1.994	1.08	0.2185	-1.024	2.542	0.7475	1.888	2.598	0.6666	1.29	-0.3366	1.136	0.419	-0.7822	0.5155	1.134	0.4961	0.4852	0.9366	0.1079	-0.247	-0.5493	-0.4488	-0.6783	0.002433	0.7733	-1.458	0.3632	1.551	-0.5853	2.265	1.148	0.6512	-0.3285	1.195	1.303	1.323	-0.9392	0.05428	1.811	-1.086	-0.7362	-0.1699	0.2227	0.5495
2.968	1.13	3.535	0.5036	1.888	1.065	1.955	1.461	1.479	1.834	0.6505	1.411	-0.2945	0.966	0.8496	-0.1385	0.01866	1.026	0.8095	1.806	0.1031	2.305	-0.6572	0.3852	-0.1205	-0.5284	-0.04227	-2.147	0.7789	1.198	1.553	-1.042	1.669	0.351	-0.3915	0.8188	1.165	0.2078	0.4317	0.836	0.1782	1.094	0.1131	0.4726	1.454	-0.04312	-0.5175	-0.04082	0.5566	0.4423
2.493	1.669	1.667	1.025	4.162	0.7257	1.264	-0.07188	2.057	1.11	-0.3688	1.442	1.303	0.5352	-0.3507	-0.9884	1.98	-0.4689	0.8994	1.423	-0.3528	2.086	0.1444	-0.957	0.01947	-0.0318	-0.6359	-1.673	1.094	0.4732	1.961	1.391	-0.3447	0.4582	-0.4306	1.463	2.063	-0.1822	0.6855	2.43	-0.7554	1.201	-0.1826	0.8865	0.4258	-0.2973	-0.6434	-0.7072	0.7715	0.1823
2.822	1.238	2.786	0.3908	1.347	1.199	1.182	0.5928	0.2753	1.663	0.2274	1.149	1.834	1.099	1.27	-0.1247	-0.4498	-0.1873	0.4725	0.4645	0.3535	0.5581	0.9596	0.8786	0.2975	0.285	-0.7326	-0.981	0.01591	0.4229	1.774	-1.566	0.5267	-0.2878	-1.332	0.9085	0.4322	-0.4011	0.995	0.0695	0.2332	1.662	-0.4347	0.04164	2.512	-0.2267	-0.4027	-0.3648	0.1625	0.7174
1.221	1.167	1.523	1.505	1.394	2.901	1.752	2.274	-0.4046	1.324	-0.1471	0.6386	1.324	0.7403	-0.006438	-0.8061	-0.004169	-0.1155	0.4235	1.452	0.06596	2.536	0.4502	0.3819	0.6051	-0.4347	-0.187	0.5805	0.001852	0.4719	3.048	0.9706	2.022	-0.1285	0.7002	1.624	0.8804	-0.2282	-0.8292	0.2566	0.2753	1.469	-0.9262	0.3386	1.672	-0.221	-0.8835	0.02817	0.08358	1.756
1.748	2.968	2.3	1.82	1.463	1.607	0.2458	1.808	-0.2648	1.272	0.6167	1.668	2.003	1.346	1.34	-0.3185	0.4315	0.9825	0.1325	0.5542	0.2158	2.472	0.7501	0.5079	0.9172	-0.3009	-0.3504	-0.02271	0.01954	1.967	1.86	-0.8739	2.046	1.029	-1.592	1.249	0.4252	0.7473	0.03908	1.881	0.8748	0.5827	0.08507	-0.4152	2.929	0.9966	0.2053	0.3516	0.3583	0.8026
2.147	0.9295	1.464	1.245	1.356	1.12	2.284	2.677	-0.6853	0.8353	0.3986	-0.007774	1.816	0.2738	1.677	0.01632	2.734	0.08391	0.1874	0.8716	-0.123	3.3	-0.5117	0.2963	0.9195	0.2071	-0.3507	0.01387	0.7723	2.294	1.431	0.0152	3.507	0.3969	0.006899	0.2998	0.2052	1.744	1.315	-0.1233	0.4636	0.9324	1.211	-2.008	1.71	-0.389	-0.5883	-0.9648	0.1586	0.7721
2.035	2.91	2.168	1.282	0.5574	1.213	1.49	0.2656	-0.5745	1.986	-0.2258	1.22	1.407	0.0231	0.4285	0.5437	-0.7783	2.658	0.3809	0.3578	1.001	0.1269	0.4413	-0.07187	-0.5416	-0.6621	-0.9162	-1.606	-1.16	1.199	1.533	1.605	1.219	-0.05402	-0.2991	1.982	1.611	-0.2288	0.0605	-0.9058	0.6587	0.05698	0.04611	0.07046	1.532	-1.399	-0.1599	0.4492	-0.7918	1.217
1.185	1.435	4.158	0.4924	1.343	0.8358	0.7541	0.2056	0.5383	2.441	1.191	0.2134	2.806	1.674	-0.01187	0.08186	1.559	0.9382	0.2756	0.001776	1.453	2.582	0.9402	0.66	0.003736	-0.8596	-0.5121	-0.2385	0.3824	0.8365	1.203	0.1507	1.401	0.3064	0.6935	2.936	0.8037	1.959	0.6792	0.9006	0.9605	-0.03349	0.01424	0.2894	0.6438	-0.3432	1.043	0.417	0.4024	1.381
1.266	1.613	2.988	2.716	0.8922	2.201	-0.06149	1.284	1.947	2.777	1.108	0.3729	2.78	1.248	-0.376	0.591	1.126	-0.3954	0.0015	0.2937	-0.6578	1.507	0.349	0.9833	0.3714	0.01599	-1.332	0.9004	-0.8372	-0.01257	2.107	0.2734	0.5895	0.208	-0.4711	0.5409	1.623	-0.005268	-0.025	1.526	0.2308	0.6292	-0.2129	-0.4927	0.1464	-0.7797	-0.6466	-0.09573	-0.0015	0.003335
1.435	2.797	2.039	0.9955	1.572	0.2064	1.337	0.2203	-0.4666	2.089	0.5453	1.256	0.9015	0.2437	0.7053	0.9014	1.792	0.2099	0.3561	0.00895	0.2297	0.7143	0.3835	0.7705	0.8246	-0.5087	0.09186	-1.726	-0.008964	1.022	2.354	1.02	1.826	-0.03183	1.444	0.9821	2.39	0.6897	1.913	0.6312	0.5864	1.09	-0.04838	1.11	0.7269	-0.2751	-0.3871	0.1597	0.348	0.01795
2.824	3.472	2.698	1.768	1.755	0.5414	2.19	1.778	-0.3681	2.843	1.877	0.9361	2.283	0.8946	-0.02444	0.8545	0.9043	1.29	0.6916	1.434	0.6037	1.547	1.679	0.4934	1.844	-0.1822	-0.9106	0.01037	-0.5202	1.168	1.655	0.4106	1.49	0.616	1.033	2.65	1.766	0.9035	0.115	0.6597	0.7939	-0.38	-0.06753	0.7473	1.374	-0.7593	0.1766	0.1287	-0.1091	-0.5097
0.4953	2.03	2.359	0.9065	1.202	1.426	0.8795	1.018	-1.218	2.669	0.5176	1.451	2.065	-0.5549	0.1398	-0.3871	0.2645	0.5941	-0.2279	0.3007	0.03695	0.799	0.9087	0.7375	0.6037	-0.7345	-1.339	-0.4407	-1.683	0.7037	1.382	-0.6202	1.312	0.6156	1.279	1.961	1.369	0.5261	1.154	0.2754	0.6797	0.6617	-0.6945	-0.01913	0.8393	-1.204	-0.7664	-1.074	-0.5969	-1.037
4.288	3.282	3.914	1.016	1.503	1.814	1.716	1.21	1.023	0.9472	0.4487	0.4259	2.838	0.6368	0.8784	0.244	1.911	0.7482	0.3143	-0.1003	0.9243	5.388	0.7893	0.1226	0.4323	0.06207	0.1967	-0.09233	0.2803	0.2429	5.426	1.881	0.948	1.035	1.846	1.274	0.3108	1.104	0.4471	1.257	0.1243	0.7811	-0.5194	0.08103	3.21	-0.8357	-0.5952	-0.3543	0.1901	-1.284
2.654	3.452	6.446	1.664	0.4685	1.716	3.643	0.005269	1.162	1.119	0.8515	0.945	1.283	0.2982	-0.4762	-0.4361	-0.1977	0.6272	0.1445	0.4045	-0.2648	1.873	0.03762	-0.3587	0.4309	-0.1621	-0.4124	-0.8805	0.2228	2.146	2.85	-0.7857	1.521	0.3696	0.9528	0.7848	0.9513	-0.05528	0.3753	-0.282	0.8755	0.7112	-0.09041	0.7697	-0.525	-0.5169	0.00746	0.3015	0.295	1.578
3.333	1.21	2.161	1.037	0.3426	0.2314	0.09987	-0.06311	2.724	2.855	0.9696	0.4867	2.264	1.757	2.041	-0.004422	0.728	-0.6145	0.5946	-0.06031	1.191	1.22	0.02572	0.3323	0.0006214	0.4825	-0.8355	0.2725	0.7665	0.3194	2.473	0.4754	-0.08206	1.152	0.5445	0.6649	1.342	-1.296	0.8669	1.076	0.2404	0.5618	0.6882	0.6659	-0.05496	-1.239	0.2181	-1.621	1.122	-0.1104
1.699	1.061	2.179	1.283	1.598	-1.836	1.058	0.7057	3.096	1.412	1.091	0.6736	1.12	2.178	-0.02067	0.5263	0.235	0.08617	0.7846	0.7349	0.5725	1.805	0.2133	-0.3845	0.09252	-0.9707	0.5247	-1.079	0.2185	-0.4883	3.189	0.9041	0.6532	2.504	-0.152	1.114	0.6058	-1.794	-0.1194	-0.02452	0.04416	0.9301	-0.4776	2.055	0.9527	0.2557	-0.2063	0.4511	0.911	0.6554
0.04841	2.003	2.328	1.911	1.394	0.5033	1.155	-1.17	1.211	-0.1906	0.3108	0.01298	3.178	1.423	0.447	0.6198	-0.4831	1.811	0.9959	0.4946	0.8221	0.3543	0.1889	0.1963	0.4466	0.7755	0.5812	-0.9199	0.9151	0.1927	3.644	0.5466	-0.1378	1.489	0.9047	1.024	1.733	-1.197	0.3991	0.2939	0.467	0.7208	0.2642	1.953	0.4024	0.2976	0.2864	-0.219	1.091	1.027
2.167	2.37	3.547	1.928	1.543	0.06507	0.8266	-0.2124	1.333	0.8662	0.9132	0.8946	1.359	0.6075	-0.3333	-1.109	0.6063	-0.227	0.2652	0.5269	0.2368	2.279	0.1567	0.2732	-0.01562	0.1469	0.2366	-0.4585	-0.4494	1.458	2.901	0.766	0.3483	0.3987	-0.1728	2.636	1.35	-0.4578	-0.3064	0.7504	-0.02741	1.144	0.352	0.4624	4.837	1.083	0.1349	0.3887	0.587	1.041
0.937	2.448	0.7243	0.8829	1.955	1.191	0.5383	1.466	1.719	1.649	0.826	1.201	1.325	1.434	-0.6087	-0.1313	1.783	0.7728	0.1583	0.564	-0.5638	1.232	0.2306	0.4221	0.2056	-1.046	-0.9486	0.6903	0.1469	0.6497	2.147	0.2149	2.473	1.727	0.4246	1.468	1.448	1.182	-0.3032	0.7827	1.332	-0.3266	1.235	2.453	-0.9628	-0.1013	0.702	-0.8965	1.785	0.04007
2.017	1.183	0.03137	1.375	1.201	1.468	0.6332	0.9826	2.779	2.138	1.27	0.7892	1.646	1.608	0.4751	-0.3825	2.231	2.27	0.05557	0.3775	1.105	1.783	0.1686	0.7165	1.083	-0.7775	-0.2914	0.9613	0.3095	1.052	1.998	0.7492	0.9758	1.209	0.7402	1.147	0.8127	1.862	-0.5982	0.7139	0.9086	0.4362	1.454	1.77	-0.9292	-0.1279	0.7621	-1.159	0.9426	0.4986
1.76	2.165	1.796	1.079	1.426	0.5177	1.216	1.408	0.5445	0.7442	0.8136	-0.2303	1.931	1.709	-0.2362	0.1467	0.5094	1.758	0.7969	0.419	0.5507	2.898	-0.8921	0.2904	0.606	-0.06301	-0.6962	-0.6129	0.2594	0.3288	1.927	1.845	0.6243	1.358	0.5652	0.7422	1.633	1.614	-0.4817	0.3988	0.02006	-0.07047	-0.247	1.019	1.934	-0.5284	-0.4266	0.4627	1.091	-0.001151
0.3593	1.706	1.664	1.614	1.698	1.562	1.426	0.6077	0.7931	0.409	2.291	-0.117	2.884	0.9808	-0.2356	0.6103	1.577	0.1355	1.233	1.039	0.27	1.936	-0.066	-0.2761	-0.1683	-0.08071	-1.182	-0.03483	0.5523	0.2923	1.651	0.1152	-0.1139	0.8959	1.011	2.199	1.457	0.3441	-0.311	0.3369	1.612	-0.1342	0.1465	1.002	-0.5514	-0.06236	-0.07219	-0.4152	1.403	-0.6294
1.567	2.235	1.625	0.8698	0.9109	-0.499	0.6896	-0.4407	0.945	0.9506	1.337	0.1192	3.598	1.707	-0.5157	-0.3331	0.7301	0.9068	1.359	1.392	0.4309	1.15	-0.09102	1.137	-0.8684	0.5285	-0.9248	0.189	0.004257	0.4518	2.036	0.8538	-0.5965	0.7557	0.2966	2.014	0.5096	0.2639	-0.5341	0.2329	1.952	-0.589	0.3594	2.494	-0.08128	0.03775	-0.05848	-0.2886	2.066	0.1575
2.071	1.438	2.849	1.448	1.735	0.9606	2.453	-0.6755	1.416	1.241	0.5915	0.9845	0.6624	0.7126	-0.1083	-0.01319	-0.2843	0.9931	1.096	1.007	-0.5539	2.069	-0.4318	-0.2655	-0.7274	0.4566	-0.6	0.1609	1.165	0.1059	2.558	0.7196	0.425	0.882	-0.3896	0.9483	1.101	0.5231	0.9397	0.6334	0.5	0.1975	1.37	1.212	-0.5216	0.9093	-0.218	-0.06813	-0.4305	1.086
2.659	1.029	3.088	0.8278	1.535	-0.2887	1.751	-1.614	1.118	0.9799	0.7085	0.9311	2.218	0.982	-0.8629	0.4576	1.448	0.5795	1.109	0.4952	0.1969	2.896	-0.1945	0.2411	-0.6061	-0.08951	-0.8007	1.025	0.2718	0.9118	1.833	1.093	-0.7065	1.006	-0.7927	1.814	1.222	0.7221	-0.1496	0.8839	1.266	0.6271	0.826	1.519	1.115	1.272	0.1944	-0.48	0.4949	0.2877
1.704	1.574	2.112	0.6875	1.972	0.1555	2	-1.016	2.478	1.098	1.284	0.5248	1.242	1.47	-0.9608	0.6912	1.395	0.3957	1.902	0.771	-0.2692	1.468	0.321	0.2617	-0.2949	0.4636	-0.8833	-0.4218	0.3315	0.5834	1.873	1.23	-0.4113	1.355	1.309	1.068	0.5168	1.092	-0.4162	1.189	0.5474	0.06032	0.6563	2.051	1.286	1.599	-0.1926	0.1498	0.7121	1.685
2.48	1.476	2.155	1.638	0.9996	-0.24	1.339	0.05164	2.337	0.0004444	1.291	0.2083	2.137	1.063	-0.7257	0.6585	1.074	1.533	0.139	0.2055	0.3493	2.387	0.9299	0.4847	-0.7476	0.3322	0.1128	0.1257	-0.2383	0.5448	3.026	0.758	0.06255	1.054	-0.008024	1.541	0.3178	0.3623	0.2211	0.01752	0.4068	1.094	1.042	1.807	2.255	2.182	0.2028	0.2763	0.1866	0.8431
1.628	2.283	4.847	1.881	1.359	-0.4642	1.331	-0.248	1.9	1.002	1.304	1.302	1.306	1.487	-0.5047	0.7025	0.8669	-0.04947	-0.3163	0.7695	-0.1652	3.146	-0.2511	0.115	0.1464	0.5738	0.2569	0.121	0.2976	-0.2926	3.227	-0.6626	0.6286	1.601	0.2693	1.894	1.246	-0.18	0.469	1.081	1.022	0.3755	0.7004	2.562	1.246	2.102	0.6751	-0.3344	0.7857	2.353
1.916	1.929	1.734	0.6825	1.94	1.614	1.738	0.1244	0.1966	1.907	1.03	1.787	0.2029	1.808	0.3699	0.003527	0.8204	0.2545	1.587	1.179	0.8538	2.097	0.04308	0.6286	-0.2356	0.08108	-0.5582	-0.2876	-0.1163	1.766	1.994	0.2582	0.832	1.295	0.3753	1.322	0.8888	0.6329	1.245	0.1252	1.463	1.224	0.133	0.1337	-0.7688	0.8386	0.4189	-0.5777	1.678	0.3241
1.262	1.735	2.293	2.102	0.6202	-1.395	1.028	-1.132	0.1597	0.5656	0.4143	1.773	1.843	1.269	-0.1982	-0.1977	1.242	0.2314	0.9396	0.7705	0.749	1.359	0.1393	0.1396	0.1251	0.02336	-0.6825	-0.3893	0.07962	0.4308	2.675	-0.4345	-0.02336	0.7453	0.89	1.401	0.5722	0.5104	-0.3334	0.133	1.277	0.136	-0.6872	1.901	1.378	0.9578	-0.2196	1.138	1.138	0.2074
1.784	2.499	2.153	0.983	1.934	2.301	2.08	1.312	0.8517	2.201	1.83	-0.1981	2.403	0.174	1.747	1.161	1.494	3.482	0.599	1.101	0.5275	1.857	-0.1972	-0.4979	-0.5139	-0.4787	-0.6196	-0.08352	0.8033	1.054	2.298	0.4892	1.152	0.04045	-0.1669	0.8622	1.337	1.195	-0.1527	0.1901	0.4835	0.5846	0.5165	-0.4384	0.6791	0.8662	0.4125	0.4292	0.6332	0.03883
2.261	1.324	4.266	0.6903	1.669	1.553	0.8176	-0.497	0.9639	0.5945	0.5538	1.275	1.952	0.07564	-0.3248	-0.6252	0.01848	4.103	-0.3297	1.051	1.914	1.49	-0.006501	0.03867	-0.04363	1.1	-0.3793	-0.4764	0.00403	0.2004	3.3	-0.6504	-0.005577	0.1112	-0.07233	0.7216	1.388	0.3102	-0.4039	0.2059	0.5907	0.6939	-0.1534	0.3066	0.1102	-0.1912	1.114	-0.1792	0.8326	0.6065
3.114	2.08	3.391	1.637	1.45	0.517	0.9153	0.532	3.177	0.6044	-0.8581	0.1796	1.909	0.07796	-0.4774	1.54	-1.709	1.741	0.305	1.39	0.6327	1.977	-0.3005	2.033	0.1258	0.264	-0.5836	-0.2628	-0.04901	0.03473	2.467	1.054	0.02839	0.0004636	0.1865	2.27	1.394	0.9185	-0.2134	-1.56	0.9488	0.3392	-0.1797	0.7254	0.4726	0.0458	0.01149	-0.8735	0.2514	0.3578
1.721	3.254	2.747	0.8956	1.624	0.8742	0.61	0.7049	1.708	1.92	1.08	0.455	3.652	1.738	0.1373	-0.3605	-0.6165	1.603	0.7009	0.7369	1.477	0.8993	0.7563	1.609	-0.1845	0.8273	-0.3126	-0.6789	-0.1214	0.1518	3.386	0.3873	1.684	1.43	0.9073	0.811	1.868	-0.035	-0.2079	0.8418	0.7572	1.43	-0.2695	1.751	0.8226	0.1122	0.07794	-0.04545	0.9891	0.6313
0.7822	2.244	3.222	1.511	1.076	0.2614	0.06329	0.7405	-0.04775	1.862	-0.002465	0.7098	1.488	1.091	-0.3866	-0.3096	0.5614	0.7328	-0.119	-0.04909	0.535	1.146	0.09947	0.3209	0.4158	-0.2072	-0.9422	0.4691	-0.8873	-0.6111	2.282	0.5981	0.8138	0.9485	-0.08752	1.672	2.034	0.3992	0.4568	0.1303	0.8469	0.2887	-0.2366	1.11	0.6168	-0.4643	0.1321	-0.6307	0.1154	-0.7009
2.615	2.471	2.242	1.752	1.234	0.6451	1.826	-0.2076	2.61	1.069	0.4558	0.1613	2.895	-0.002415	0.7072	1.493	1.617	2.765	-0.04053	-0.4764	1.047	0.7528	2.134	1.091	0.8994	-0.1425	-0.154	-0.6198	-0.36	0.8096	1.833	1.009	0.6119	0.6927	2.61	0.274	1.826	1.126	1.198	0.6162	0.9028	1.669	0.2471	0.3487	1.132	-0.4861	-0.08664	0.8054	0.3259	-0.7059
1.343	2.058	2.271	1.232	2.175	-0.3401	0.4636	-0.3197	2.602	1.044	1.979	-0.2583	2.269	1.212	-0.1677	0.8115	1.07	0.4507	0.682	0.3976	1.166	0.9934	0.7252	-0.07382	0.6067	0.6901	-0.41	0.2031	0.01524	-0.2612	2.405	1.248	-0.7903	1.589	1.933	1.704	0.4185	-1.102	-0.6496	0.5469	1.379	-0.1193	0.08474	2.932	0.9062	-0.07752	-0.271	-0.399	1.002	0.3154
2.176	2.36	2.51	1.663	1.527	1.199	1.577	1.014	1.409	1.716	2.111	0.8913	0.9924	0.2854	1.723	0.4628	0.04865	2.168	-0.5028	-0.008563	1.075	1.622	-0.06496	0.8583	-0.3327	0.1862	-0.2007	-0.1244	-0.2572	0.8086	1.297	1.232	0.6699	1.01	0.04806	1.963	0.8405	-0.05263	0.2075	-0.1805	0.9262	0.1548	0.664	0.011	2.196	0.2983	-0.191	0.7447	0.7153	0.04346
2.173	3.003	4.483	1.252	1.413	-0.6678	0.8935	-0.4476	1.441	1.521	0.9719	0.6576	1.531	1.835	0.3098	0.3351	-0.1085	0.7526	-0.1406	0.5414	1.153	3.921	0.7905	1.855	-0.4501	0.3848	-0.08866	-0.02848	0.4281	1.319	1.933	1.168	0.7279	0.9024	1.364	1.411	1.395	-0.2461	-0.1863	0.4615	1.221	1.843	0.6495	1.717	1.496	0.3052	0.3696	0.6502	0.8716	0.143
0.7619	2.344	2.704	0.9876	2.094	1.066	0.7649	0.08718	1.25	1.034	1.811	0.7535	1.769	0.8802	-0.9441	-0.2468	-0.1149	1.315	0.4735	1.08	-0.01152	1.2	0.3627	-0.3127	0.1487	0.1272	-0.8837	-0.4785	0.1007	0.05163	2.509	1.147	0.06446	0.7863	1.257	1.204	0.3586	0.1422	-0.64	0.236	0.6655	0.6294	0.3356	1.765	0.7926	0.2285	0.6575	-0.7972	0.3227	-0.1522
1.715	1.654	1.733	1.169	2.16	0.3674	0.05015	0.3535	2.05	1.008	-0.005502	0.7205	1.519	0.7646	-0.9522	0.02137	0.8773	1.301	0.009696	0.6182	1.701	-0.006203	-0.2093	0.8892	1.244	0.006203	0.01671	-0.515	-0.03012	-0.171	1.197	-0.1848	-0.04959	1.198	0.4429	0.5017	0.3068	1.09	-0.5136	-0.6604	1.02	0.9828	-0.7804	0.4683	1.168	-1.097	0.2064	0.8376	0.7079	-0.1069
1.342	1.265	2.366	2.078	1.679	1.929	0.9942	0.1475	0.5091	0.5386	-0.924	0.487	1.427	1.162	-0.1569	-0.5936	-0.1266	-0.1306	0.1046	1.185	0.3076	1.656	-0.5827	-0.1836	0.1539	1.273	-0.2046	-0.3206	-0.04419	0.2843	2.257	-2.241	0.05517	1.041	0.1074	0.1928	0.1012	0.2069	-0.2184	-0.5414	0.1713	0.4424	0.07582	1.614	-0.03741	0.3343	-0.77	-0.0472	1.235	0.8506
1.231	1.862	3.4	1.399	0.8398	0.4283	1.619	0.5355	0.04383	0.6544	0.8435	0.6159	1.516	2.019	-0.8482	-0.4307	1.078	-0.4855	-0.236	-0.06617	0.5824	1.064	0.164	0.4395	-0.2087	0.3957	-0.5548	0.1431	0.5108	-0.4917	3.013	-1.591	0.07665	0.8082	-1.009	0.4702	0.4035	-1.921	0.5408	-0.5752	0.5631	-0.07804	-2.059	1.12	-0.1666	0.487	-0.1283	-0.9917	0.3775	0.01041
1.132	1.978	4.152	1.497	0.9143	-0.7653	0.9159	0.4234	0.986	1.115	0.1105	-0.0705	3.32	1.299	-0.7956	0.4708	0.09275	1.546	-0.1985	0.8784	0.7143	0.6258	1.21	2.603	-0.06367	0.2424	0.01271	1.147	-0.4584	-0.7589	0.456	2.22	-0.6895	1.525	-0.03431	1.699	-0.3386	1.738	0.9329	-0.7274	0.7965	0.4461	-0.1003	-0.4378	1.901	-1.139	0.3805	-1.019	-0.1171	-1.145
0.8713	1.462	2.301	1.669	1.811	0.3112	0.2145	-0.6671	1.981	0.4073	0.6855	0.3706	2.71	-0.05645	-0.696	-0.332	1.174	2.578	0.427	0.8506	0.1498	1.966	-0.01622	0.8624	-0.8953	-0.08256	-0.9558	0.6001	-0.4798	-0.901	3.024	0.9801	-0.8969	1.518	0.1783	1.232	0.45	0.4165	-0.657	0.1375	1.038	0.4853	-0.005098	1.915	-0.09952	0.3982	-0.4658	-1.155	0.07447	0.5435
0.3754	1.125	1.137	0.7606	1.49	0.6541	-0.5104	0.8744	1.669	1.454	-0.06104	0.5031	3.015	-0.8448	0.01695	1.253	-0.2776	1.561	-0.4375	1.709	1.246	0.7491	0.3069	0.8685	-0.2501	-0.3786	-0.8111	-0.6043	-1.878	-0.4461	1.497	0.929	-0.3723	0.6883	0.1657	2.02	2.024	-1.198	-1.116	-0.01742	0.591	1.414	-1.05	1.258	0.8915	-0.4444	0.313	-0.9965	-0.3454	0.2037
-0.3431	0.6549	1.789	0.418	1.225	1.377	0.1866	1	0.04505	1.305	1.271	0.5428	2.885	-0.512	-0.6685	1.78	1.19	1.212	0.3747	0.2045	0.9329	-0.03217	0.4091	1.347	0.333	-1.262	-0.8752	-0.8797	-1.455	-0.4348	0.2615	1.756	0.5402	0.02569	0.01993	1.291	-0.6016	-1.033	-0.02569	0.1006	0.6887	-0.2685	-0.6766	-1.226	1.082	-2.774	-0.6393	0.4355	-1.051	-1.587
0.09257	1.008	3.906	0.4102	1.469	-0.02694	-0.005519	0.692	0.05645	0.03182	0.1642	1.258	1.808	-0.6097	-0.4482	0.04526	1.419	0.4559	-0.8742	0.9131	0.4812	0.8366	0.2471	0.4614	0.557	-1.037	-0.6545	-0.9048	-0.4582	-1.249	0.5471	-0.6623	1.255	-0.4438	0.4715	1.758	0.9861	0.4502	0.2388	-1.783	0.483	-0.01727	-1.361	0.512	1.592	-0.008702	-0.4883	-0.7918	-0.1291	-1.785
0.9523	2.001	2.935	0.9401	1.315	-1.593	0.394	-0.2345	2.603	0.7364	0.5309	0.7118	1.693	-0.02384	-0.5664	-0.04068	0.531	1.372	-0.2672	0.085	-0.312	0.2831	0.2249	0.5551	0.4098	0.4755	-0.2997	-0.5661	-0.734	-0.5835	1.357	0.9399	-0.6797	0.3523	1.364	0.9771	0.6434	-0.2141	0.2048	0.3931	0.5442	0.5799	-1.843	0.1817	2.43	-0.2679	-0.2416	-0.746	-0.09173	-0.3209
0.9564	1.523	1.605	1.313	1.788	0.0777	1.206	1.389	1.321	-0.4949	1.739	0.1001	2.707	-0.3138	-0.3064	0.2909	2.453	1.377	-0.07138	0.441	0.8667	-0.3941	0.4877	0.05791	1.318	0.2062	-1.231	0.02087	0.04036	-0.4586	2.055	1.481	-0.08457	0.7906	2.542	0.6596	1.368	-0.3599	-0.3248	1.139	0.1737	-0.09035	-0.2332	0.4632	1.266	-0.6524	-0.3855	-0.2506	-0.3211	-0.5499
0.9802	1.836	2.359	1.384	1.599	0.7068	0.3888	0.8335	1.437	3.179	2.11	1.416	2.951	0.8267	-0.7809	1.626	1.197	0.6323	0.817	0.8952	0.2867	0.3338	0.6734	0.9309	0.5394	0.2429	-0.9326	-0.08691	-0.4673	-0.1314	0.6655	1.52	-0.9928	1.115	1.249	2.163	1.382	-0.2196	0.707	1.247	1.079	-0.2014	0.02406	0.8273	1.75	-0.9325	0.2365	-0.0523	-0.1617	-0.742
0.1363	2.378	4.408	2.504	1.511	-1.601	1.206	1.253	0.2737	2.838	1.832	0.3689	2.104	0.9679	-0.4635	0.8916	1.897	1.141	-0.7472	0.006653	1.034	1.786	0.675	0.8168	0.8361	-0.3661	-0.3796	0.005186	-0.01582	-0.8035	1.32	0.9166	-0.1752	0.6886	0.1939	1.84	1.467	0.3134	1.446	1.002	0.6914	0.2974	0.2925	0.3423	3.019	-0.2786	-0.001266	-0.1133	-0.6057	-0.9276
2.021	0.04936	1.846	0.8536	0.7455	-0.2014	2.104	0.01659	0.2176	0.1737	0.6272	-0.2143	3.108	0.5206	1.118	0.1351	2.107	1.307	0.7444	0.6636	1.013	-0.1494	-0.1998	0.02572	0.4023	-0.4162	-0.2069	1.494	1.144	-0.05214	0.4858	1.082	-0.181	0.5319	-0.04544	-0.002468	0.5606	-0.6504	1.207	2.586	0.1578	0.0581	0.2558	1.14	0.3541	0.01736	-0.2533	0.2601	-0.1538	1.204
0.5929	1.194	2.729	1.33	0.1238	0.1954	1.186	-0.5143	-0.3457	0.3959	0.08764	-0.001057	2.792	0.06197	-0.324	0.1106	0.3394	-0.4753	0.1319	0.2428	-1.091	1.074	0.2417	-0.2337	1.68	0.001077	0.3289	0.06623	0.6931	0.1848	0.9325	0.9054	0.9762	-0.4862	-0.59	1.311	0.5718	0.6821	-0.01702	-0.3637	0.03883	0.003909	0.1766	0.4731	2.131	0.03514	-0.8804	0.9346	-0.4494	-1.503
2.232	3.075	6.282	1.504	0.8069	2.207	2.07	1.16	-0.9084	0.6993	0.05489	0.6224	2.357	0.2832	0.9882	-0.5827	0.003475	1.332	0.1056	1.552	-0.1126	2.166	0.3874	0.3541	1.248	-0.1056	0.262	-0.3318	-0.1707	1.999	1.113	0.3558	1.375	-0.132	-0.3395	2.016	1.159	0.0009918	0.6434	-0.2623	0.2708	0.6943	-0.3994	-1.49	2.657	-0.5215	-0.6191	0.7733	-0.06412	0.2261
2.06	1.675	2.88	2.204	1.28	1.506	1.968	0.7937	-0.9514	0.3367	0.7802	0.05488	2.939	0.6043	0.2241	0.01391	0.1431	-1.579	1.154	0.4353	0.16	1.572	-0.4082	0.8648	1.282	-1.183	0.1569	-1.291	-0.2308	0.6651	2.034	1.376	-0.3425	0.8139	0.05863	1.517	1.323	-0.867	-0.1665	0.768	0.3546	0.5079	-0.9411	-0.3204	2.899	-1.04	-0.6087	-0.5507	-0.3253	0.4039
3.498	1.74	3.41	1.978	1.5	1.918	2.321	0.8802	1.39	-0.3122	-0.2627	2.237	0.738	-0.2478	0.4578	1.264	-3.147	0.5791	0.8381	-0.2938	0.8191	-0.808	0.1374	-0.1443	0.5802	-0.1132	0.2192	-0.7353	-0.8597	0.5446	0.839	1.051	0.1685	-0.2838	3.709	-0.9716	0.5045	0.5759	0.332	-0.2499	0.709	-0.07103	-0.9786	-0.08254	-1.613	-0.1725	-1.082	-0.1248	-0.04972	-0.8214
0.7115	2.881	3.251	0.773	1.189	0.6757	1.231	0.5322	-0.09457	-0.6514	0.9798	1.388	-0.3343	0.2817	0.8738	1.445	-2.617	0.5265	0.7798	1.393	0.6924	-0.6836	0.02891	0.3013	0.3094	0.4094	-0.4425	0.4519	-0.2832	0.7474	0.2943	0.06825	0.4594	1.194	2.331	-0.9438	-0.3369	0.6228	0.09665	-0.9052	1.756	-0.7582	-0.3783	-0.8869	-1.91	0.1914	0.09434	-1.168	0.7752	-0.09815
2.597	2.67	2.027	1.096	1.273	-0.06721	0.5739	0.9897	-0.8092	-0.3352	0.9605	2.397	-1.605	0.6736	1.454	0.04488	-2.735	0.959	1.466	-0.1815	0.3036	0.5737	0.2612	0.13	0.01579	0.5846	0.3183	-1.009	-0.4197	-0.3473	0.9799	0.2828	0.01262	0.2149	0.3223	-0.3927	0.5365	-0.8087	-0.1527	-1.481	0.6179	0.6961	-1.039	-0.6182	0.4503	1.345	0.07883	-0.1809	0.1591	1.678
0.9625	0.9906	1.518	2.64	1.588	0.4562	0.6618	2.083	-0.3863	-0.191	1.051	1.34	0.2629	1.472	-0.1608	0.4962	-0.8298	0.8665	1.54	1.394	0.1815	-0.1222	0.1571	-0.7081	-0.2901	0.5338	0.08467	0.8406	-0.02406	-0.7825	0.6751	0.7222	0.03812	1.484	3.137	-0.9199	0.4046	-0.1087	2.417	-0.4474	0.296	-0.01808	-0.1892	0.3009	-1.303	0.9019	-0.1004	0.2255	0.04073	0.04076
0.2202	2.723	0.7035	1.17	1.3	0.9316	0.4869	1.765	0.7177	-0.375	1.324	1.165	1.006	0.7038	-0.9152	0.6222	2.416	1.518	0.8777	0.002129	0.8816	-0.7387	-0.3946	-0.4837	1.615	0.0694	0.06367	0.02282	-0.1987	0.7341	0.2128	1.532	-0.5516	0.368	1.496	0.05001	0.9279	0.01578	2.091	0.653	0.6223	-0.344	-0.573	-0.1763	0.6059	0.3989	0.4935	-0.4479	0.2617	-0.8851
1.586	1.224	1.413	1.253	1.444	1.306	1.452	1.997	0.9252	-0.2726	0.4279	1.612	-1.797	0.3232	1.395	1.011	5.33	1.167	0.4278	0.6653	0.4753	-0.2886	0.5157	0.04704	0.2619	0.7851	-1.077	-0.1645	-0.6545	1.072	0.4508	1.842	1.068	1.206	1.013	-0.2704	-0.5999	-0.4712	1.624	-0.6055	1.057	-0.2375	0.5605	-1.206	0.8774	0.8737	-0.1228	-0.3124	0.9193	0.1729
1.57	2.115	2.531	1.251	1.456	2.162	1.544	0.8908	-0.3497	0.4647	1.701	1.734	-1.673	0.9085	1.912	0.4094	3.403	1.166	-0.3423	0.2807	0.6912	0.2154	0.2288	-0.5459	0.1997	0.3467	-0.3151	0.4189	-0.08759	0.7227	0.1175	0.3102	1.477	0.417	0.5997	0.2996	-0.4903	0.8259	2.811	0.04434	0.673	-0.3277	-0.08582	-1.286	1.178	0.1989	-0.1505	-0.00706	0.9334	-0.162
0.8536	1.659	2.61	1.526	1.163	0.9474	1.237	1.9	0.3575	0.3379	1.074	0.7811	-1.841	0.6615	0.8564	1.419	2.998	0.6733	0.4308	0.8949	0.2678	0.5198	-0.2492	-0.3142	0.489	1.287	-0.5201	0.3096	0.07081	0.03959	1.121	0.4248	1.172	0.3875	0.7534	0.7858	-0.2522	0.4864	2.891	-0.2656	0.9873	-0.9914	0.01073	-0.8239	0.2078	1.101	0.4475	0.09922	1.32	1.244
2.269	2.304	4.807	1.561	0.5764	1.186	1.606	1.081	0.3701	0.3111	1.593	1.303	-0.6278	0.9504	-0.8446	0.5327	4.793	0.6949	-0.06196	0.9289	-0.4834	0.481	-0.6332	-0.5054	1.107	-1.541	-0.1825	0.7515	-0.1411	0.3963	0.5672	1.788	0.3863	0.9784	0.2493	0.1416	1.835	1.714	0.937	-0.242	0.02001	-0.6829	0.6604	-0.3886	0.3861	-0.1634	-0.5041	-0.0139	1.197	-1.025
1.004	2.196	1.976	1.546	0.7909	1.929	0.5611	1.027	0.7904	0.506	0.2899	1.981	-0.3669	1.041	0.7454	0.9267	2.307	-0.01261	0.9262	0.3231	0.01261	-1.33	0.03251	-0.6627	0.6048	-0.2985	-0.5459	1.1	-0.2438	0.5603	0.6591	1.058	-0.1779	0.8247	1.266	0.2734	1.219	0.1089	2.027	-0.2642	1.278	0.04274	0.3737	0.02484	-0.9965	0.03563	-0.2239	0.3746	-0.1844	-1.638
2.912	3.618	4.282	1.483	2.239	1.019	1.821	0.9607	-0.5863	1.215	0.08548	1.796	1.736	-0.2889	1.516	0.6349	0.8687	2.421	-0.1266	-0.108	1.129	0.251	1.016	0.04701	2.112	0.01876	-0.9817	0.4689	-0.3782	0.0696	0.5874	-0.1652	1.769	0.01438	3.325	0.4188	1.921	1.723	1.134	0.5257	-0.07064	-0.4114	0.601	-0.08808	-0.2698	-0.3091	-0.3261	-0.09782	-0.1035	-2.02
1.44	2.569	3.193	1.562	1.389	1.686	0.5882	1.145	1.787	-0.04254	0.3558	1.014	0.01247	0.1644	0.3214	2.429	3.202	0.2892	1.108	-0.5092	1.552	-0.9275	0.2634	1.186	0.03428	1.258	0.3868	-0.1687	0.5574	-0.4599	0.4201	1.65	-0.01919	0.1711	1.082	-0.1574	0.6899	0.2915	0.7035	0.5344	-0.1009	0.4307	-0.6744	1.136	-0.3906	-1.337	-0.2114	0.2314	0.9745	-0.7736
1.102	2.709	3.923	2.75	0.3815	1.688	1.662	0.8522	1.01	0.4762	-0.07	0.3644	0.3564	0.5455	0.6199	0.5969	3.19	1.184	0.2364	0.05752	0.6549	-0.1121	-0.2169	-0.2148	0.1471	0.2686	-0.8122	0.2174	-0.1402	0.8839	-0.1428	2.881	-0.01381	0.7969	2.379	-0.1346	0.4804	1.453	0.808	-0.9582	-0.8551	-0.05866	0.08352	-0.04336	-0.5673	-0.6883	0.4805	0.9953	0.2233	-0.4697
0.8398	3.373	3.067	1.732	0.8449	1.76	1.431	1.255	1.694	-0.437	0.6013	1.086	0.3247	0.8239	2.415	1.236	0.4136	0.9264	0.5944	0.04812	1.595	-0.5085	0.5645	0.9529	0.2646	0.9042	-0.01055	-0.2449	-1.313	0.5278	1.347	1.862	-0.009168	0.7379	1.323	-0.3855	1.188	0.807	4.962	-0.1826	0.01537	0.1412	-0.1378	-0.01938	1.306	0.2263	0.4305	-0.4769	0.1988	0.1786
2.332	2.463	2.636	1.565	2.009	1.72	0.725	1.28	0.3862	-0.2385	0.2868	1.896	-0.1645	0.5985	1.617	1.396	3.861	0.2772	0.07621	0.4061	0.2427	-0.6763	0.7007	-0.01579	0.6194	0.1536	-1.054	0.362	-0.7072	0.158	0.4289	1.541	-0.3071	0.8165	1.776	-0.06439	0.7712	1.008	1.51	0.009813	0.2338	-0.3376	-0.6308	-0.7848	1.077	-0.3593	-1.021	-0.03911	1.326	-0.5376
1.376	1.935	2.475	1.428	1.341	1.589	1.725	2.094	0.1014	-0.4866	0.5161	0.9268	1.021	-0.302	0.8124	1.5	2.721	0.06429	1.03	0.585	1.401	-0.03171	1.263	0.3373	-0.1703	-0.5925	-0.06694	-0.01741	-0.8867	0.748	-0.0009148	1.669	1.109	0.167	2.238	-0.3479	1.021	0.5199	2.466	-0.2651	1.481	0.1512	-0.7217	-0.227	0.1781	-0.303	-0.7445	-0.6676	-0.3614	-0.3904
2.309	2.943	2.726	2.051	1.721	1.067	0.6727	1.696	1.904	-0.1881	1.435	1.208	0.7807	1.168	0.1761	1.427	3.828	1.045	0.9121	0.1487	0.8248	-0.0854	1.326	0.1924	0.1611	0.5529	-0.7407	-0.03795	-0.03546	0.3185	0.6192	2.975	0.01701	2.823	1.603	0.1915	0.5605	1.454	1.573	0.935	0.2563	0.6836	0.1716	-0.7278	0.5802	0.3659	-0.02181	-0.1511	-0.2526	-0.1759
3.109	3.81	3.495	1.626	1.737	-0.2206	1.404	1.185	-0.6576	0.2391	1.087	0.4597	0.4036	0.4195	-0.06352	1.484	3.218	0.3845	0.5111	0.4397	1.197	0.3674	1.133	0.02525	0.3775	0.5309	0.1974	-0.4627	-0.826	0.6035	0.6268	1.802	0.7127	0.2945	1.209	-0.09051	1.794	0.1169	2.18	0.8295	1.173	-0.09433	0.4453	-0.005656	0.4269	-0.9393	-0.2121	-0.01331	-0.8329	0.4926
1.979	1.936	2.343	0.8231	0.8513	0.4632	1.376	1.766	1.015	-0.001661	1.756	1.618	0.5228	0.2827	0.787	0.9848	4.008	-0.1474	-0.189	-0.2951	0.8999	-0.7212	1.102	0.1902	1.283	0.2906	-0.9555	0.6858	-1.801	0.5153	-0.5009	0.4255	0.7102	1.543	1.577	0.001661	0.7923	1.028	2.432	-0.5285	0.3617	-0.04545	-0.3618	-1.711	1.255	-0.8935	-0.4458	-0.386	-0.2753	-0.1998
2.17	2.01	2.204	1.057	0.005886	1.658	-0.04707	1.94	0.4155	0.0642	0.7062	-0.1527	0.2032	0.2248	0.9035	1.785	4.018	-0.322	-0.6096	-0.2663	1.412	-0.5998	0.8	0.4972	0.3678	0.07552	-0.8159	-0.4642	-1.236	0.635	-0.07263	1.778	0.1188	-0.5628	1.958	-1.133	-0.6348	0.3258	1.966	-0.4875	0.9111	-0.5557	-0.08297	-0.9565	-1.292	-0.3913	-1.133	-0.05546	-0.653	-0.6655
1.426	1.778	1.515	0.694	-0.03257	1.89	-0.06176	1.901	0.935	0.07749	1.146	1.067	-0.3657	0.1508	-0.3697	1.873	6.033	0.4709	1.094	0.2138	0.9975	-1.44	-0.2791	0.102	1.422	0.01054	-0.09646	-1.458	-0.4742	-0.4745	0.1951	1.674	0.1812	0.07149	2.483	-0.6725	0.2659	0.8814	2.902	-0.7678	1.501	-0.8922	-0.3333	0.2145	-0.2446	0.6032	-0.5787	1.134	-0.2048	-0.8225
3.712	1.945	1.685	0.5604	1.87	2.706	0.05835	1.544	1.307	1.374	0.2945	0.4492	2.243	0.4699	-1.043	0.3542	0.637	1.176	2.367	-0.9311	1.215	0.7896	-0.2374	-0.1656	-0.09102	-1.196	0.5371	-0.8733	-0.09954	1.214	0.5229	1.092	1.569	1.191	3.548	1.07	0.2723	0.2617	0.09777	0.8406	0.111	0.5961	0.6762	-0.1777	-1.125	-1.633	0.4243	-0.532	1.727	0.7694
3.489	1.707	3.478	0.7763	1.97	1.649	0.1051	0.3542	0.9064	-0.5241	0.6298	2.651	-0.3428	0.3477	0.2698	0.03221	-0.7774	0.4551	1.822	0.8278	-0.1261	-0.598	0.04637	0.05882	0.765	-0.8187	-0.1527	0.5938	-0.9024	1.803	0.8731	0.8707	0.1131	1.982	0.9763	0.342	0.4123	0.3973	-0.6479	0.584	0.345	0.01625	0.3529	-0.02954	-1.354	0.7541	0.8124	0.2004	-0.01625	0.268
1.195	2.661	3.725	1.083	1.117	0.1148	1.586	0.1027	1.437	0.05839	0.8029	1.137	-0.485	2.042	-0.5663	0.7211	0.7035	-0.07498	-0.472	0.6929	0.2585	-1.057	0.4174	-0.09044	1.156	0.6886	0.07519	-0.0317	-0.5943	1.633	0.7333	1.668	-0.6131	0.6131	2.181	-0.2858	1.12	-0.377	-0.6008	3.084	0.135	-1.155	0.003901	0.6124	-0.815	0.9582	0.4167	0.1319	1.284	0.2053
1.027	3.074	2.532	1.203	0.8274	-0.9029	0.5042	0.6446	0.6163	-0.6081	0.9468	2.19	-0.6572	1.33	-1.489	1.815	0.4542	-0.5177	2.037	0.1667	-0.06524	0.6858	0.6948	0.7445	-0.4085	0.8005	-0.08727	-0.09914	-0.6835	1.578	2.062	1.554	-0.3133	2.051	1.316	-0.5146	0.03031	-0.02521	-1.947	1.828	0.4459	0.1791	0.9558	0.4288	-0.5694	1.444	0.2148	0.331	0.5092	0.0607
1.653	2.715	2.289	1.518	1.523	0.9899	1.06	0.5815	0.09459	-0.0714	0.7999	1.732	-0.2113	0.9049	-1.131	0.7206	-0.2888	-0.141	1.443	-0.2877	0.1762	0.4896	0.04403	-0.3622	0.7029	-0.9264	-0.09466	-0.6576	0.05903	1.168	0.7152	0.7288	0.3589	1.152	1.204	-0.7855	1.119	-0.9387	0.08485	1.704	1.444	0.1467	0.1697	1.372	-2.529	0.2955	0.0671	0.1377	0.2238	0.123
2.225	2.01	2.526	0.6546	1.135	0.6314	0.5053	1.895	0.5462	0.4688	0.7637	2.073	0.1938	1.766	-0.6858	1.365	-1.364	-0.6902	1.435	0.3057	-0.002877	0.3759	0.721	-0.1184	0.6256	-0.1051	-0.4043	0.2235	0.7054	-0.05569	0.073	0.4474	0.3428	2.2	2.665	0.04794	0.1125	-0.128	-1.66	0.656	1.095	-0.514	0.9288	-0.07256	-1.079	0.06575	0.5803	0.5158	0.3564	-0.5232
2.029	2.29	2.719	1.295	0.7388	-0.4026	0.6842	0.5354	-0.2542	-0.5012	1.314	1.151	-0.6917	1.394	0.7197	0.5081	0.4204	1.008	1.139	0.07155	0.06271	-0.6829	0.1689	-0.2904	1.542	0.3922	-0.122	0.3	0.4499	0.8571	1.58	1.348	0.5456	0.7559	1.861	-0.1935	-0.2752	0.7602	0.3205	1.596	0.7349	-1.488	-0.1671	0.4632	-0.2295	1.016	-0.2778	0.8459	0.2329	-0.9607
2.177	1.487	2.074	0.7728	2.145	2.274	1.569	1.095	1.143	0.6511	1.531	1.493	0.7035	0.7339	1.076	1.952	1.507	0.6175	1.797	-0.104	-0.3743	0.1208	-0.1273	-0.5527	-0.4858	0.1523	-0.8486	-0.5693	0.2112	1.914	1.093	0.8076	1.006	1.845	3.3	-0.001008	2.03	2.109	0.7753	2.62	0.6495	-0.5363	-0.08365	0.9985	-1.721	1.99	0.3458	-0.2426	0.6444	0.56
3.406	2.44	3.212	0.6355	1.398	3.087	0.6867	1.07	0.4278	-0.3605	-0.01918	0.8636	0.8191	1.352	0.2465	0.931	-2.289	0.4464	0.02992	0.3488	1.832	0.5276	0.162	-0.3409	-0.8538	0.3513	-0.7892	0.1572	-0.2524	2.683	1.836	0.8929	0.9072	1.9	2.93	-0.2459	0.1302	0.4375	-0.2677	1.044	1.007	-0.5601	0.5114	-0.02653	-0.3167	-0.2901	-0.2275	-0.8279	1.193	-0.4398
3.179	3.251	2.874	2.028	0.9237	1.167	1.856	1.495	0.9996	0.9751	0.3147	0.5505	0.01289	1.521	0.1765	1.711	0.4748	2.261	0.3794	0.3246	1.149	-0.01553	-0.5055	0.7468	-0.2839	-1.159	-0.1703	-0.4912	-0.2871	3.632	1.597	2.46	1.725	0.9693	2.797	-0.4806	-0.477	0.2742	0.673	1.426	0.4702	-0.1374	0.9831	-0.6981	0.09566	0.2265	-0.055	0.2708	0.8178	-0.2153
3.226	2.771	2.687	1.778	0.551	-0.2287	1.797	0.2675	0.4058	-0.1148	1	-0.04687	0.1553	1.882	0.6988	2.131	2.862	0.8207	1.94	0.4927	0.5574	0.8429	-0.009965	-0.2278	0.5796	-0.00455	-0.3797	-0.03824	0.3361	0.3432	1.265	2.422	-0.04671	1.249	1.807	-0.4267	1.12	1.374	0.305	0.4492	1.438	0.03778	0.9077	0.7821	1.689	1.342	0.03396	0.3407	0.009965	-0.0666
0.1891	1.397	4.479	1.901	0.771	0.8859	1.679	0.01574	1.419	-0.2342	0.4051	0.3033	0.1258	0.5317	0.2038	-0.3346	3.9	-0.1379	0.7641	0.7497	-0.2349	-0.7211	0.07022	-0.4278	1.072	1.629	0.6855	-0.3654	1.318	0.6414	1.772	0.6975	0.1236	0.6921	1.818	-0.5927	1.475	1.602	1.109	2.62	0.3819	0.4416	1.341	0.4364	0.1228	2.892	-0.1352	1.569	-0.3089	-0.6659
2.909	3.877	3.705	1.374	1.132	0.4623	3.223	-0.03249	0.7982	-0.1237	0.7296	1.646	0.669	0.687	-0.7167	0.07628	2.091	1.381	1.216	1.142	0.4833	1.123	0.06006	-0.02497	0.4034	0.2626	0.01957	0.01979	0.1332	2.165	1.718	0.8326	-0.05222	1.028	1.267	-0.2463	1.262	0.2542	0.01682	1.25	1.398	0.07328	1.264	0.253	-0.8548	1.395	0.2499	-0.03258	2.099	0.732
2.661	2.208	2.745	1.98	1.65	0.139	1.787	0.289	1.429	-0.6805	0.6441	0.4302	0.1055	0.9757	-0.005235	1.116	3.82	-0.1865	1.012	1.094	-0.09484	0.8608	0.156	-0.9185	0.2459	0.5043	-0.5843	0.0707	0.2039	2.373	1.945	1.855	0.2732	1.316	2.162	0.01521	0.9078	0.9411	0.1727	1.659	0.6963	-0.5026	0.5312	1.364	-0.4566	1.672	-0.05832	0.01738	0.7761	0.04449
1.412	2.581	2.398	2.621	0.6862	-0.1225	1.471	0.6539	0.3863	-0.02202	0.1427	0.001548	-1.037	0.1744	0.358	0.4311	7.572	1.175	-0.09517	0.2875	0.7081	-0.5128	0.1112	0.2611	0.01962	0.5502	-0.7521	0.7307	-0.1635	2.478	1.114	0.3553	0.0931	0.9504	3.726	-0.5272	0.1111	1.635	-0.07733	1.576	1.135	0.3572	1.206	0.2724	-1.223	-0.3187	0.02265	-0.2112	-0.04603	-1.104
2.73	2.312	4.67	3.254	1.067	0.6952	0.9338	0.8165	0.8049	0.6857	1.065	0.9611	-0.3793	0.8081	0.4715	0.9757	3.705	0.3227	0.5399	0.4721	0.01961	0.982	-0.2925	-0.2101	0.8948	1.777	0.2783	0.7747	0.6411	0.7428	1.455	1.161	-0.299	1.285	2.108	0.8027	0.4047	1.262	0.8343	1.093	0.611	0.1918	0.9567	2.993	0.1508	-0.6079	0.1854	-0.05983	0.2011	0.6516
5.721	2.244	3.851	1.835	1.037	1.432	1.273	0.6621	0.586	-0.1264	0.4231	0.6564	0.05156	0.5502	1.097	0.7783	4.744	0.3917	2.499	-0.1921	0.3834	0.05305	0.1733	0.08181	0.6582	-0.2149	0.35	-0.5641	0.2237	1.781	1.125	0.8397	0.5202	1.255	2.5	-0.3719	0.9488	0.2957	0.4616	0.9199	0.6637	0.2222	0.8478	1.454	-1.376	-0.1553	0.2343	-0.379	-0.04386	0.6944
2.607	3.422	2.003	2.45	1.285	1.326	0.2991	0.7723	0.9827	0.1222	1.772	0.8454	1.849	1.698	0.2321	2.562	3.969	1.011	0.8666	0.5178	-0.2635	0.8011	0.3189	0.1907	-0.5509	0.002014	-0.4091	-0.04932	-0.2079	1.622	1.719	2.11	0.4133	1.084	2.163	1.016	1.325	0.6806	0.7533	0.07378	-0.492	0.04656	1.325	0.6321	-0.5565	0.8851	-0.08387	0.3394	0.8346	-0.2658
0.8012	2.914	3.381	1.435	0.1705	0.9087	1.214	0.6318	1.626	-0.1844	0.836	1.285	-0.415	1.638	-0.4685	1.765	0.9377	0.8044	1.146	-0.1836	1.182	0.01084	0.4265	0.2486	0.5741	1.05	-0.5971	0.02551	0.6166	0.2248	1.009	1.059	0.0622	1.674	1.781	-0.1185	0.09556	0.4094	0.1572	0.04918	1.068	-0.7084	0.9049	0.6063	-0.3376	1.29	-0.07553	0.7159	2.097	-1.159
2.104	2.397	2.534	1.798	0.7356	0.6089	0.3896	1.013	0.5986	-0.6312	2.027	1.549	0.6264	1.217	0.3424	0.4287	4.403	0.6797	2.218	-0.2773	0.9776	-0.3533	0.7956	-0.6195	0.9643	0.7122	-0.3433	0.09987	-0.4971	-0.7633	1.364	1.544	-0.173	1.194	1.161	-0.9787	1.022	-0.2284	1.24	0.5769	0.3304	0.05083	0.2745	-0.3558	0.1017	1.426	-0.03259	0.7126	-0.05618	-0.1022
0.8598	1.728	3.324	2.074	1.606	-0.7755	0.3526	-0.8589	1.08	-0.7349	3.063	1.305	-0.6086	1.684	-0.738	0.282	3.73	0.02585	0.7649	0.6777	-0.671	0.909	-0.1822	-0.4147	0.05943	1.302	0.1335	0.2194	0.2642	0.03014	2.589	0.2261	-1.158	1.479	0.9859	-0.5509	0.0009147	-0.1007	0.8452	0.8723	0.9208	-0.4726	1.044	1.14	0.6074	2.452	-0.1707	0.1792	1.668	0.03977
2.549	3.049	5.041	3.176	2.079	0.5936	0.05936	3.085	1.698	1.345	1.088	1.548	0.06469	0.4143	1.976	0.3619	0.2102	1.733	0.1767	0.3146	0.1138	-1.039	-0.4001	0.03812	0.3059	-0.7307	-0.295	-0.3016	-0.3599	2.21	-0.1478	0.8545	1.6	0.6523	1.679	1.393	0.6669	0.8326	0.8515	0.758	0.04517	0.3345	0.2786	-1.398	1.309	0.5484	-0.08244	0.4415	-0.2089	-0.7423
1.091	1.042	3.498	1.412	0.7816	1.182	1.626	-0.55	3.274	-0.5009	0.008031	0.3189	0.4441	-0.004352	0.5258	0.874	0.02375	0.7891	0.04406	0.2892	1.586	-0.6439	0.2017	-0.1566	-0.318	2.232	-0.02128	0.3401	-0.5688	2.534	1.096	1.401	-0.1075	0.6536	3.312	-0.8009	0.4919	1.876	0.233	1.914	0.8541	-0.08488	-0.2694	0.7254	-0.3432	0.9494	-0.4859	-0.01213	0.3438	-0.4488
1.102	1.202	3.12	0.0763	1.185	1.936	1.621	1.914	1.495	-0.3541	0.6829	0.4961	-0.3778	-0.03058	0.01886	1.155	-0.2475	0.2877	0.2851	0.2979	1.509	-0.7818	-0.05329	-0.2103	0.2764	0.1439	-1.114	-0.1034	0.2331	2.061	-0.3764	1.593	0.9909	1.442	3.073	0.6939	-0.7282	2.211	1.345	1.045	0.5446	-0.5061	-0.1815	-0.5174	-0.4767	-0.4569	-0.8896	-0.00061	-0.1479	-1.454
2.252	2.277	1.771	1.447	0.2235	1.886	0.4126	1.591	1.167	0.3263	-0.1233	0.7039	0.2589	0.2857	-0.2157	0.3896	-1.14	0.09603	0.8605	0.2743	1.489	-0.3141	1.113	1.152	-0.286	1.581	0.01348	0.03041	-0.3104	1.564	0.842	1.921	0.9717	1.498	3.307	-1.465	0.473	0.2825	0.3269	0.3602	1.606	-0.2938	-1.46	-0.01348	-0.9441	-1.042	-0.2053	-0.4244	0.3125	0.3814
1.678	1.434	1.647	0.9364	0.6868	1.35	0.6029	0.7991	1.242	-0.2865	-1.202	1.352	-0.323	0.004739	1.206	0.4236	-1.516	-0.1577	0.6007	0.05224	1.653	-1.35	1.057	0.4922	-0.1895	0.4962	0.1332	-0.2882	-0.2949	2.434	0.5879	0.8901	1.827	0.1643	3.74	0.3698	0.3011	0.2551	1.038	0.7308	0.7516	0.7851	-0.1556	-0.01575	-0.7201	0.5279	0.1967	-0.1229	0.2998	0.8388
2.005	3.091	2.27	2.096	1.183	0.8267	2.149	2.129	0.8909	0.1774	-0.4343	0.9639	0.1151	0.1538	0.07762	1.839	-0.2587	0.7732	-0.8701	0.6635	0.7902	-0.6579	1.483	0.4405	0.2969	-0.3395	-0.5031	0.1091	-0.9825	2.104	0.332	1.567	1.488	0.5251	2.563	0.3246	-0.3699	0.6686	0.3771	1.848	0.3643	-0.1673	0.08125	-0.9108	-0.1822	-0.602	-0.7759	-0.2278	-1.31e-05	-0.998
2.647	2.929	3.288	1.944	1.861	1.012	1.228	1.941	0.2704	0.7225	-0.1673	2.552	-0.02083	0.8668	0.7421	1.15	-0.5897	1.195	1.593	0.5705	0.4543	-0.4996	1.283	-1.285	0.7073	0.7551	-0.08051	0.1394	-0.2684	0.7853	1.278	1.219	0.617	0.2676	1.985	0.511	1.939	1.626	1.6	3.041	1.034	0.833	0.07224	-0.2895	1.208	0.6192	0.01691	0.2753	-0.07378	-0.2984
0.5979	3.703	3.263	1.355	1.641	0.9871	1.571	1.14	1.074	-0.6119	0.1966	2.19	-0.393	0.02533	2.686	1.865	-2.581	1.643	0.6034	1.062	0.6339	0.4209	0.9092	-0.2246	1.239	-0.5406	0.1381	0.3533	0.005259	1.469	1.36	1.354	0.8518	0.3032	1.196	0.6117	1.883	1.19	1.057	0.773	1.32	0.2588	0.2531	-1.209	0.2829	0.5466	0.121	0.9163	0.2738	-0.04996
0.5483	2.291	3.491	1.193	0.8872	0.8105	1.997	0.2258	0.9961	0.2681	-0.6675	0.609	0.492	0.8506	1.472	1.78	0.03925	1.49	0.8965	0.3777	0.8449	0.6903	-0.1941	0.3737	0.8672	1.419	0.8408	0.03632	0.675	2.249	1.757	0.5348	0.5485	1.546	3.001	0.6542	0.913	0.9448	1.364	1.411	0.3127	0.03325	1.255	0.9383	0.177	1.206	-0.2735	0.8002	0.4197	-0.0337
1.423	4.186	3.723	0.7081	1.512	0.9602	1.473	0.1712	0.6562	0.3423	0.9048	0.9723	0.2787	1.34	0.8978	0.6676	-0.04098	2.295	0.4687	0.5204	0.5175	0.006833	0.342	0.4243	0.4133	0.3716	-0.2201	0.3037	0.3724	1.903	2.444	1.92	2.313	0.4777	1.837	-0.5227	-0.1399	1.239	1.065	1.866	0.7128	0.6792	0.9717	-0.8194	-0.1112	0.6164	0.1057	0.604	0.638	-0.4154
4.259	4.464	3.868	-0.1694	0.6909	2.535	2.489	0.02746	0.7431	0.6554	-0.1425	0.5235	0.08946	0.8028	0.8766	1.336	0.02733	0.4824	0.7239	0.01667	1.2	0.3639	-0.01667	0.3604	-0.6085	0.6949	0.6907	-0.5134	0.2536	3.639	1.098	1.321	2.206	0.6729	0.1934	-0.8525	0.9714	1.56	1.161	0.3647	1.084	0.5049	-0.01596	-0.02638	-0.8194	-0.5283	-0.04007	0.0786	0.8989	0.648
2.034	2.133	1.995	1.609	1.739	2.177	1.373	1.157	1.042	1.179	0.8245	2.384	-0.6007	0.905	2.023	0.8337	-0.2501	0.9538	1.214	0.3137	-0.9788	1.478	1.057	-0.4637	-0.9094	1.001	-0.4335	-0.09594	-0.03349	1.596	2.078	-0.5461	2.39	0.1564	0.6076	0.9204	1.328	-0.5958	0.1328	-0.1789	0.5982	1.285	0.8575	0.7604	1.462	1.017	-0.01141	1.115	0.1668	0.04367
3.56	2.529	3.394	2.598	1.578	2.012	2.161	1.362	0.3492	-0.3467	-0.06222	1.722	-0.7233	0.7045	1.625	1.322	2.278	1.224	1.11	-0.7647	0.5784	0.8622	0.5119	-0.1019	1.488	0.3366	0.9065	-0.1027	0.195	1.84	0.09567	2.122	1.261	-0.8087	0.3249	1.538	1.544	0.01544	1.914	-0.3849	1.067	0.9733	0.4071	-1.367	1.595	-0.05208	-0.5999	-0.1637	0.5652	0.2323
4.002	2.672	2.487	0.9305	0.1523	1.264	2.191	2.371	-0.7011	0.2768	0.7432	-0.4006	-0.9213	1.333	2.078	1.77	0.4295	1.705	0.3229	0.1038	0.4624	0.9029	0.4329	-0.07368	1.535	1.074	-0.1763	-1.169	0.5323	0.1177	3.441	1.947	1.432	-0.457	0.8106	0.6941	0.09622	0.891	-0.1082	-0.07422	-0.02023	0.05594	0.6042	1.012	1.676	1.494	-0.6382	2.396	0.299	1.166
2.656	0.9436	0.9509	1.381	1.215	3.228	1.649	1.631	1.532	0.5358	1.331	1.663	0.3329	0.961	2.039	1.683	1.361	2.308	1.249	-0.4432	1.004	-0.7768	1.023	-0.8092	-1.87	0.2865	-0.8028	0.2798	-0.3597	3.031	0.3221	0.5232	1.243	0.8157	0.8037	0.7719	-0.05058	0.7329	-0.8491	1.052	1.657	0.2718	0.3716	0.004199	0.003693	-0.2797	0.4475	0.3178	1.815	1.253
2.734	0.9837	3.124	-0.01268	2.292	0.5886	0.916	1.583	0.9284	0.6977	0.4379	1.268	0.8277	0.1024	3.056	1.111	-0.3635	0.5169	-0.008286	1.354	0.6659	0.8577	-0.7147	-0.5744	-0.07631	-0.7114	-0.3834	0.2443	-0.1053	2.295	0.2988	-0.1023	0.9304	0.1603	0.8493	1.643	-0.4292	1.028	0.1452	0.01268	1.223	-0.01052	0.3559	-0.7465	0.6421	0.2651	0.9031	-0.2981	0.2223	1.606
4.122	0.6482	1.952	1.465	0.3255	2.505	3.525	1.928	0.5357	0.2163	-0.6676	1.085	0.04677	0.678	1.47	1.05	0.3897	0.1278	1.414	0.6176	-0.3084	1.433	0.04641	0.5224	-0.4214	-0.2986	0.2458	0.5913	0.9869	2.947	0.7891	-0.04976	1.066	1.933	2.332	-0.02233	0.8807	1.093	0.6065	1.379	1.959	0.733	1.159	-0.1846	-0.1443	1.096	0.1617	0.2884	0.7543	-0.01845
3.221	0.7155	1.308	1.216	1.29	2.742	1.76	2.373	2.67	1.039	0.03021	0.2592	-0.8976	1.046	2.059	0.685	1.179	1.18	1.253	0.1397	0.01385	2.125	-0.7759	0.03509	-1.033	-0.001796	-0.1873	0.2786	0.4035	2.428	0.9528	1.079	3.819	0.7965	0.6964	1.006	0.2122	2.507	0.5799	0.05845	0.3832	-0.02325	1.142	0.0823	0.2279	-0.3081	-0.1282	0.1234	0.1274	1.227
3.071	1.443	1.974	1.55	1.258	0.777	1.362	1.071	0.7451	0.8338	0.2975	1.113	0.9353	1.76	1.188	2.042	1.047	1.271	1.522	0.7341	1.272	-0.6021	0.2504	-0.5161	-0.9549	-0.9347	-0.4343	-0.3504	0.8221	2.227	1.474	2.369	0.2139	1.4	0.937	0.2364	1.103	1.752	2.301	0.6507	0.8223	-0.3604	1.419	0.2743	0.378	1.084	0.7796	0.7856	-0.1458	0.4027
3.161	2.966	3.015	2.216	1.684	1.861	1.47	1.353	1.102	1.933	0.5982	0.8398	0.8333	1.548	1.922	1.28	0.3937	1.414	1.195	0.587	0.6612	0.2851	1.407	0.7203	0.9018	0.7312	0.2656	0.2258	-0.2515	1.503	1.679	1.883	0.9983	0.6928	2.019	0.7056	0.8952	1.052	4.015	0.6538	0.6415	0.2311	1.57	0.06063	-0.5079	1.122	-0.06535	0.9377	1.133	-0.7947
2.171	0.846	3.453	1.936	1.773	0.8333	2.182	-0.1301	1.234	1.816	0.7328	1.034	-0.2177	0.9539	3.271	1.105	0.1621	0.6821	0.7852	-0.05983	0.01016	-0.5261	-0.3804	-0.5408	0.8036	0.3516	0.2763	-1.237	0.3941	2.671	-0.07578	0.6137	1.291	0.8545	1.63	-0.4262	1.198	1.426	3.595	0.4015	0.7667	-0.1189	1.88	-0.61	-0.2368	0.5338	-0.01315	0.2838	1.21	-0.2903
0.6223	1.134	2.11	1.035	0.8101	2.001	1.277	1.371	0.8167	-1.174	1.098	0.5677	-0.001048	0.09458	1.798	0.1326	-1.827	0.1546	1.295	0.4185	0.5639	-0.2449	0.5797	0.1144	-0.8696	-0.1028	-0.6176	0.4335	-0.07713	2.697	0.4388	-0.7551	-0.1859	1.845	0.1109	0.5374	0.4873	-0.19	-0.604	0.9574	1.813	-0.3773	0.5487	-0.2341	-1.331	-0.3567	0.08387	-0.6379	1.159	0.3216
1.545	2.056	0.462	-0.183	0.1236	0.7913	0.7822	0.5153	0.7849	-0.4891	1.115	1.293	-0.2191	0.8493	-0.1074	-0.03147	-0.1067	0.139	0.7374	0.2593	1.308	0.3615	1.06	0.8523	-1.629	-0.2211	-0.5396	-0.05634	0.8063	1.95	-0.07436	-0.3319	0.5191	1.375	2.588	-1.868	-1.032	-0.2875	-0.8611	0.7213	1.58	0.09859	-0.1354	-0.825	-1.787	-0.9609	0.09605	-1.053	1.983	0.1484
1.899	1.252	1.11	0.3129	0.793	1.007	0.9623	1.444	0.4553	-0.0531	-0.7346	0.5501	0.4621	0.6737	1.365	0.373	-0.8473	0.6594	-0.05867	0.4426	1.2	-2.658	0.419	0.5909	0.6156	-0.2087	-0.7576	-1.085	-0.6359	2.822	-0.1671	0.7272	-1.113	0.2755	3.221	0.03079	-0.7879	-1.234	-0.7327	1.248	0.3965	-1.08	-1.267	-0.357	0.3372	-1.063	-0.7699	0.08912	1.258	-1.144
1.682	1.668	3.352	1.848	0.7154	0.06279	1.583	1.334	0.7728	0.9302	0.2642	0.1451	0.867	2.949	-0.1468	-0.01851	-0.4559	-0.8292	0.4156	0.4711	0.9659	-0.9256	0.7	0.2425	0.8556	-0.4839	0.8796	0.7378	-0.3198	1.417	0.3025	1.543	0.1246	0.6332	2.168	-0.3896	2.221	2.058	0.1993	2.616	0.4488	-0.3701	1.172	0.5789	0.5546	-0.4914	-0.1586	-0.2702	-0.5067	-1.824
2.108	1.588	1.864	1.368	1.262	1.222	1.462	0.5592	1.757	-0.08823	-0.5612	0.3091	0.9125	-0.13	1.2	0.452	0.3887	0.8049	0.1172	0.6348	0.2009	-0.01767	0.462	0.01969	0.2934	0.4736	-1.015	-0.09171	-0.3768	1.852	0.2539	0.8511	0.3678	0.797	3.252	-0.51	0.5587	1.227	0.1319	2.873	1.439	0.05199	-0.2676	-0.7035	-0.8105	0.007262	-0.4349	-0.4287	0.3248	0.2706
1.161	2.099	3.532	1.978	0.4546	-0.8708	2.147	0.01088	0.8926	-0.7551	0.9704	0.2247	-1.009	0.18	0.04059	0.3531	5.574	0.0735	1.36	-0.06637	-0.5159	-0.9629	-0.9155	0.1904	-0.2081	1.194	-0.017	0.6391	0.3856	1.31	-0.1541	0.9668	-0.9459	0.3996	3.494	-0.4883	-0.1444	-0.2319	-0.08712	2.036	0.9842	-0.4202	-0.9273	1.941	-0.104	0.406	-1.762	0.4852	-0.0097	-0.555
1.661	1.729	2.251	1.84	1.354	3.174	-0.3316	1.643	1.734	-0.1855	1.955	0.3385	-0.1668	-0.2981	0.6983	1.091	3.219	0.1536	2.007	-0.06499	0.7987	-1.126	1.026	0.4548	0.8335	0.2021	-1.428	0.3161	-0.3335	1.17	0.3667	0.4105	-0.11	0.5775	1.031	0.3647	0.8205	0.6609	-0.1995	1.072	1.066	-0.1805	-1.38	0.1327	0.222	-1.304	-0.9547	-1.16	0.4425	-0.9889
0.8141	1.043	2.237	0.6241	1.109	0.7353	0.8607	2.178	0.6219	-0.07318	-0.5547	1.389	-0.3435	-0.6218	-0.0421	0.5369	4.817	-0.764	0.8828	0.8536	-0.1684	-2.536	0.2449	0.0378	-0.01222	0.8002	-1.374	0.3903	-0.3043	1.531	0.09592	0.4844	0.0906	0.3915	2.699	-0.478	0.5778	0.8023	-1.01	0.1534	0.847	-0.2344	-1.529	0.06546	-1.55	-1.029	-0.7726	-0.7778	-0.01345	-0.1596
0.959	1.384	2.135	0.9132	1.15	1.869	-0.5981	2.249	1.412	0.5675	0.4228	1.172	-0.2296	0.3285	1.121	1.116	2.299	0.4359	0.7038	0.03081	0.4715	-0.9751	-0.3886	-0.06183	0.4927	-0.6509	-1.141	-0.615	-0.3636	3.051	0.2726	0.7571	0.07661	1.296	2.563	-0.2639	0.1256	0.3366	0.06315	0.5484	0.3447	0.01598	-0.8616	1.568	-0.5256	0.3277	-0.07287	-0.08286	1.505	0.9386
2.155	2.024	0.9769	0.2385	1.2	1.851	0.4601	0.9643	0.8158	-0.3	0.9869	1.328	1.604	0.7392	0.8855	1.34	2.513	0.3964	0.0671	0.2286	1.098	-0.3781	0.3551	1.465	-0.717	-0.156	-1.147	0.7839	-1.614	3.419	-0.1377	0.5922	0.2141	0.8737	1.101	-0.6444	0.04371	0.01269	-1.311	0.6751	1.333	-0.004823	-0.3697	0.09024	-1.085	-0.7846	-0.4401	-0.4126	0.9635	-0.7801
2.155	1.551	3.119	1.307	0.6667	0.8168	0.5004	1.143	1.655	-0.4933	1.087	0.7419	-0.1187	0.4762	0.968	1.066	3.204	0.9947	-0.1982	0.1479	0.8638	-0.8684	0.3836	1.033	0.00691	-0.3306	-0.718	-0.4581	-1.261	2.883	-0.0331	1.748	-0.3293	0.8769	2.934	0.03034	0.2919	0.001896	0.04853	1.289	1.793	-0.1426	-0.7241	-0.139	0.1622	0.07358	-1.13	0.1973	-0.1942	-1.31
1.442	1.747	1.024	0.8097	1.048	1.542	0.8781	1.076	1.418	-0.5124	1.008	0.2113	0.1835	-0.07538	0.9942	1.464	3.499	1.23	0.6931	0.1127	0.3671	-0.8894	0.3656	0.9949	-0.3259	-0.6286	-1.4	-0.6363	-1.264	3.09	0.8456	1.284	0.9547	1.368	1.896	0.08128	0.1435	1.373	-0.7651	1.077	1.164	-1.271	-0.6891	0.2476	-0.866	-0.07558	-0.9003	-0.4829	1.039	-0.6169
0.4749	2.247	3.098	0.518	1.233	0.06427	0.5161	2.382	0.6267	0.01856	1.609	1.361	0.0583	0.9883	-0.2317	0.1411	4.929	-0.1162	0.006956	1.949	0.06991	0.1239	0.4158	0.4684	0.6251	-0.1219	-2.05	2.084	0.377	0.4766	-0.1391	0.9116	0.2097	1.327	0.7066	-0.2915	0.2843	0.4975	0.5738	0.239	0.03428	-0.7295	0.1301	0.2462	0.6142	0.4225	0.1757	-1.728	0.1162	-1.006
1.985	2.455	2.313	1.907	0.9342	1.485	1.315	1.924	1.741	1.279	0.1926	-0.2556	0.357	0.5895	0.8407	0.4406	3.315	-0.1638	0.03141	-0.08352	0.6197	-0.08264	0.9674	0.5866	0.1469	-0.4976	-0.1047	0.1918	-0.823	2.388	-0.3736	1.341	0.7817	0.7011	3.038	-0.5736	0.8883	1.294	1.048	0.4645	1.556	-1.157	-0.5008	-1.317	0.2474	-0.5413	-0.1131	-0.4133	0.07816	0.1988
1.731	2.717	3.41	1.173	1.898	1.526	0.8609	1.68	1.432	0.5197	0.3059	1.374	0.1496	0.5457	1.109	1.486	3.678	0.2733	0.1746	0.2488	0.5849	0.1163	0.3065	0.7949	-0.01309	0.009076	-0.4356	-0.5895	-1.171	1.13	0.6288	1.385	0.9072	1.829	1.99	0.6736	0.8799	1.136	0.336	0.6103	1.244	-1.21	0.07985	0.5062	-0.8776	0.09137	-0.07811	-0.08398	0.2855	-0.7207
2.137	1.864	1.742	1.126	1.411	2.11	1.333	1.854	0.6265	-0.2945	-0.3164	0.6082	0.3489	0.5474	1.543	0.6876	4.108	0.1585	-0.3173	0.2073	0.6163	1.19	0.3397	0.7227	0.4579	-0.2526	-1.086	0.7495	-0.4167	3.83	0.1276	0.8223	2.197	0.4137	-0.4067	1.201	0.405	2.093	-0.3629	-0.2371	1.241	-0.8754	0.3789	-1.1	-0.06631	-0.8058	0.544	-0.2847	0.843	-1.007
0.8049	1.162	1.503	1.825	1.941	0.3453	2.763	0.5472	-0.172	0.9557	0.6924	0.9514	0.08365	1.519	-1.283	0.8514	0.5572	1.434	0.3604	-0.4027	1.565	0.7235	0.2922	-0.794	2.158	0.5403	0.8187	-0.1837	1.263	-0.08821	1.658	1.318	0.5418	0.8189	1.638	0.8039	1.288	1.409	0.186	0.4945	1.036	-0.2306	-0.5092	1.546	-1.629	-0.02988	-0.2963	-0.1067	-0.25	-0.7386
-0.2363	1.572	0.1922	1.523	2.026	0.634	0.05956	0.6748	1.273	2.002	1.759	1.173	1.358	1.535	1.31	1.028	0.5873	0.76	1.517	1.038	0.6723	0.848	1.423	0.5735	-0.02948	-0.552	-0.09885	-0.05552	-0.09375	-0.4962	-0.1256	1.479	1.046	0.5159	0.9618	1.615	0.5926	0.1272	1.032	0.1694	1.166	0.347	0.2377	-0.1382	-0.6676	0.1618	0.9162	0.2125	0.2878	-0.04238
-0.3588	1.828	1.528	1.049	2.693	-0.7187	0.3842	0.1891	1.562	1.306	0.4251	0.5818	1.635	1.122	-0.7624	2.198	-0.05297	0.8172	0.485	0.3133	0.8251	-0.1686	0.3841	-0.2269	0.6019	0.1483	0.1247	-0.06511	-1.302	-0.1316	0.1964	1.946	0.3501	0.3512	0.6826	1.287	-0.931	0.9468	1.34	1.487	0.4834	1.064	1.38	0.8427	-0.3834	0.6453	0.6983	0.4853	-1.166	0.2286
1.367	1.229	0.9201	1.607	1.209	-0.2551	0.2028	0.806	0.994	0.2524	2.409	1.022	1.085	0.3426	0.1282	1.066	0.7443	-0.7352	0.7896	0.4585	0.1493	0.4448	0.4319	-0.2831	2.298	0.3176	0.378	-0.6536	1.304	-0.0485	0.9679	3.502	0.0363	0.5925	2.125	0.1926	2.41	-0.3768	-0.5246	1.504	0.1733	-0.3705	-0.469	-0.194	-0.8734	1.802	-0.03061	0.7296	2.047	-0.6266
0.3414	0.9588	1.879	0.6621	1.472	-0.9529	0.7625	-0.07494	0.1127	2.436	1.17	1.137	-0.2867	0.3825	-0.2886	1.288	0.6105	0.2988	-0.1837	0.884	0.8656	-0.517	0.2021	0.2636	1.496	0.9307	0.02708	-0.1985	0.9042	0.2036	0.8503	1.61	0.4953	0.9313	0.7352	1.001	1.494	0.4826	1.069	1.116	0.5074	0.0664	0.005719	-0.2102	-0.6147	0.002637	0.8165	0.7689	1.057	-0.7306
1.08	1.134	0.5607	0.5669	1.434	0.1884	-0.1683	0.9362	1.745	0.7262	2.29	0.344	0.5248	1.357	0.5486	1.591	1.313	0.07167	2.742	-0.05877	0.09416	-0.298	0.221	-0.3619	1.755	0.687	0.06769	0.0982	-0.296	-1.345	0.5196	1.093	-0.608	-0.02646	1.297	0.7437	1.468	0.6258	1.063	1.185	-0.9064	0.5582	-0.2268	2.044	0.004585	1.146	0.1588	1.385	0.04032	-0.7841
1.098	0.0868	3.386	1.481	1.737	1.139	-0.1917	1.423	0.6344	-0.6038	0.5846	0.5151	-0.6528	-0.4546	0.921	0.4575	0.8792	-0.6288	1.352	0.5155	1.106	0.08968	0.009097	-0.6836	0.01284	0.1036	0.4674	-0.2508	0.2141	-0.02952	2.182	1.78	-1.025	1.216	1.147	1.727	0.1296	0.5665	-0.07063	0.06831	-1.055	0.6553	-0.457	-0.01284	-0.4502	1.442	0.1716	0.1994	-0.07915	-0.1842
0.4766	1.263	1.987	1.654	0.4852	-0.3711	-0.09413	0.8351	1.112	0.9727	1.612	0.0365	0.3169	-0.08359	-0.213	0.791	2.101	0.9374	-0.762	0.1542	0.9425	-0.5827	1.542	0.2218	1.243	0.765	-0.1862	0.93	-0.2468	0.5162	-0.2235	0.7149	0.2247	0.271	0.8957	1.463	0.3397	-0.1049	0.8535	0.7764	-0.2253	0.1295	0.02757	0.2917	0.2614	-0.2315	-0.4247	0.5921	-0.2687	-2.356
0.6187	1.369	0.9502	0.7618	0.943	1.5	-0.1344	0.2261	0.06428	1.02	0.2952	0.2956	1.445	0.9877	0.9407	0.0433	0.2796	-0.2652	0.06099	0.006477	0.4516	0.7776	1.341	0.692	0.08033	0.1868	-0.1405	-0.2468	-0.4932	0.207	2.237	0.7185	0.6896	-0.5395	0.7774	1.058	0.7305	1.256	-0.1234	0.7681	-1.176	0.896	0.5983	1.117	0.5104	0.2518	0.2119	1.131	-0.1022	-0.1668
1.017	1.746	2.095	1.075	1.72	-0.2203	0.244	0.09807	1.823	0.1592	1.371	0.8174	0.4166	0.258	0.8361	1.278	0.9538	1.145	-0.1735	-0.4977	0.8201	0.4724	0.4292	-0.2948	0.933	0.6573	-0.2	-0.1557	-0.3787	0.1397	2.161	0.9137	0.7246	0.9396	0.6016	2.196	-0.2029	0.2805	-0.01594	0.5212	-0.2381	0.5848	-0.4189	0.953	0.5635	0.916	0.194	0.9548	0.416	0.03548
2.246	1.01	1.612	0.3393	1.746	0.9107	0.1297	-0.2691	1.002	0.3671	1.274	1.168	0.3731	0.7884	0.08363	-0.471	2.326	1.109	1.289	0.9598	0.06764	0.03005	0.6868	-0.8617	-0.8703	0.6056	-0.6734	0.1734	0.5344	2.009	0.8353	0.4192	0.1743	1.451	1.453	-0.9135	0.4295	0.5584	-0.3062	0.7817	0.6975	0.6888	0.06307	2.276	-2.241	0.3136	-0.2235	-0.0503	1.306	-0.5623
0.5131	2.772	2.005	0.3634	1.475	0.005411	1.884	0.08523	0.977	-0.208	0.5054	0.9208	0.2548	1.121	-0.2799	0.528	0.8423	0.1636	0.6688	0.3975	1.234	0.6336	0.4364	-0.07832	-0.7895	1.204	0.01321	-0.04507	0.1078	1.615	0.793	0.1446	-0.6813	0.6715	1.858	-0.5912	-0.2571	-0.4471	-0.3444	0.2819	0.6756	0.7568	-0.06596	1.446	-2.234	1.121	1.203	-0.01486	0.2137	2.028
2.702	0.6018	1.649	0.6934	1.387	-0.03875	1.558	-0.667	0.9184	0.3529	0.06078	0.2804	0.6117	0.6675	0.6009	-0.7693	0.5238	-0.02063	0.1828	-0.2957	-0.3493	2.483	-0.4807	-0.6911	0.2864	1.231	0.6918	0.2293	0.06649	0.4017	3.106	1.263	-1.479	0.6908	1.068	0.6572	0.8702	0.6261	-0.4619	0.5323	0.5279	1.24	-1.251	0.1462	2.08	0.1908	-1.046	0.3843	0.559	-0.2092
0.1969	1.154	0.9085	0.7111	1.85	0.6516	0.04515	0.4134	0.824	0.4388	1.877	0.067	1.104	-1.398	-0.236	-0.03037	1.429	0.946	0.5787	0.4923	2.295	0.1145	-0.07933	0.3996	-0.7142	0.36	-1.848	-0.1329	-1.177	0.1386	0.9821	2.215	-0.7107	0.9186	0.6623	0.4663	0.2088	-0.1815	-0.7144	0.3869	0.2218	0.6905	-0.9453	0.5762	-1.64	-1.064	0.1969	-0.8315	0.5691	-0.128
0.9997	1.757	-0.5673	0.2319	0.8496	1.171	1.475	-0.8161	-0.3459	0.4083	1.151	1.323	1.536	1.049	0.5924	0.3006	1.202	0.1497	0.2749	0.8894	0.4179	1.051	0.2597	1.121	1.208	-0.3067	0.4828	-0.002999	0.6911	0.8142	0.7206	-0.04147	0.5117	0.1062	0.3005	-0.1181	2.893	0.8532	0.1827	0.3774	1.373	-0.1832	0.09592	-1.309	0.3428	0.8399	0.467	0.509	2.295	-0.4004
-0.8753	0.2253	1.682	0.2651	0.06354	1.426	0.7698	2.284	-1.041	-0.2971	0.1689	-0.0416	0.4803	0.731	3.834	-0.1171	0.6527	1.014	0.239	0.9758	0.9323	1.29	0.6958	0.1991	2.776	-1.765	2.52	0.8268	1.292	4.222	2.249	1.195	1.918	-0.1057	1.497	0.1011	0.7712	-1.192	-0.285	-0.4069	-0.1749	0.1637	-0.2637	-0.7717	1.406	-0.6778	-0.01808	0.6978	-0.002865	-0.5558
0.5001	0.3159	1.146	0.2504	0.1755	1.154	0.01497	1.506	-0.3517	0.9641	0.6724	0.837	-0.3057	-0.3375	0.9305	0.2601	-1.354	0.3528	0.1079	0.6424	-1.303	1.392	0.8501	-1.001	1.383	1.225	-0.6267	0.4292	1.352	0.1515	0.8434	0.116	0.8548	1.132	0.08205	0.2965	-0.4437	0.4304	-0.7146	-0.4743	-0.0738	0.7766	1.212	0.8994	-0.8006	1.634	1.037	0.7448	0.6559	0.3577
0.2565	1.079	0.384	0.9254	1.407	0.2194	0.4552	1.245	2.025	-0.2031	0.9907	2.739	-0.954	1.134	1.133	0.6576	-0.4625	0.4642	0.6984	1.049	-0.2429	0.07401	1.425	-0.8371	-0.2403	0.01483	-0.3497	0.001469	0.8408	0.569	1.224	0.5428	-0.1975	0.706	2.06	0.2381	-0.1603	1.007	-0.3554	0.05563	-0.01352	0.3165	0.4159	1.722	-0.92	0.6877	0.7097	-0.5556	1.05	0.6804
-0.1911	1.628	-0.5707	-0.1124	0.4307	1.48	0.8	1.748	0.6538	-0.5028	1.719	0.701	0.08151	0.6748	1.02	1.608	1.055	1.809	0.3534	1.297	0.9321	1.165	0.3273	-0.777	0.285	0.002322	-1.108	1.198	-0.2988	1.438	1.183	0.5273	0.614	0.1575	-0.5688	1.944	1.345	1.056	0.0265	0.3981	0.1192	-0.5293	0.02191	1.117	-1.253	1.195	0.4381	0.7042	2.345	-0.8178
0.6812	0.5748	-0.8673	0.307	1.011	1.006	1.211	1.293	1.618	-1.091	1.686	-0.4627	-0.3167	1.935	2.2	-0.2187	0.4198	1.06	0.4617	0.155	0.04115	0.5124	0.4865	-0.286	0.4861	-0.1242	-0.5414	0.941	-0.1949	0.8141	1.794	-0.5747	1.184	0.5608	1.312	0.2004	-0.3625	0.6206	0.8203	0.1555	0.4711	-0.9112	0.6027	0.2371	-1.308	1.794	-0.4014	2.035	0.07762	-1.18
0.6348	0.8023	-1.029	2.001	1.13	0.9951	0.3993	1.545	1.023	0.1959	0.7427	1.38	1.852	0.5143	1.026	1.088	-1.133	0.04831	2.127	1.307	0.6794	0.7197	0.2266	0.8785	0.1506	1.072	0.1807	0.8861	0.5027	-0.4131	1.476	2.68	2.257	-0.3493	0.8479	-0.98	0.9933	-0.04748	-0.1799	-0.6777	-0.07102	-0.04097	1.347	1.662	-0.9902	0.8773	0.3571	0.6828	-0.2359	-0.0222
-0.2074	0.5873	0.6289	1.315	1.299	0.9604	0.2337	1.077	0.5394	0.7441	1.508	0.9545	-0.3555	0.5496	0.5569	0.927	0.9542	0.3082	-0.4993	1.488	1.504	0.5733	0.8983	-0.07676	-0.1158	0.7907	0.1041	1.706	0.7779	0.97	1.261	1.078	0.3963	0.347	0.6828	0.6961	-1.008	1.25	-0.7377	-0.8342	0.636	1.486	-0.2503	0.4294	-0.1137	0.01357	0.09097	0.6783	0.9023	-0.4363
1.199	1.474	-0.3931	-0.04774	0.4047	1.1	1.381	1.469	1.181	0.6408	0.05177	0.06992	-0.3315	1.346	0.9198	0.4504	0.8997	0.9503	-0.0935	0.2021	0.04406	1.108	0.7641	0.8379	0.5538	-0.1171	-0.006156	1.098	-0.07446	0.9352	1.79	-0.7337	1.727	0.3301	0.5097	-0.4025	1.015	0.7419	0.06844	0.7453	0.3452	-0.2754	1.612	-0.3914	-0.694	1.152	1.684	1.53	1.297	1.053
0.8058	0.8351	-0.2095	0.06049	0.77	1	0.5544	1.311	0.383	0.6717	0.498	1.152	-0.4998	2.218	0.4553	-0.09764	0.1044	0.4884	2.441	1.629	0.1235	2.299	0.0191	0.8132	0.4305	-0.2175	1.03	1.513	1.063	0.5643	0.6962	0.8178	0.5484	0.4111	-0.133	1.649	0.2612	-0.2412	-0.5626	-1.604	0.2914	0.5662	1.677	-0.6401	0.5733	0.5132	0.8531	1.117	1.897	-0.2767
-0.1478	1.176	0.6204	0.8623	2.06	-0.1696	0.08569	0.133	-1.259	-0.1057	1.12	0.9847	-0.5912	-0.5479	0.5798	0.5758	1.56	1.656	3.054	0.7431	0.8375	1.134	1.559	0.1023	-0.2049	0.2963	0.4255	-0.2017	-0.1149	-0.3823	1.531	1.048	-0.2093	0.1247	2.017	0.1896	-0.04324	-0.6433	-0.172	-0.7107	0.00703	1.552	1.378	-0.01433	-0.7671	-0.6034	0.9431	1.034	1.021	-0.9557
0.3463	2.828	2.988	1.263	0.0864	-0.3293	1.182	-0.8954	0.9207	-0.1668	0.5331	1.545	0.2855	-0.3602	-0.002777	1.862	0.1417	1.002	0.9305	0.5641	-0.9619	0.9283	1.245	0.8385	-0.4184	1.251	0.2868	0.2539	0.6249	0.3889	0.3304	1.164	-0.04261	0.1898	-0.4784	1.466	-0.1251	-0.4173	-0.3577	0.2403	1.492	0.2898	0.7487	2.172	-1.801	-0.09799	-0.4668	-0.1155	0.03625	-0.01132
-1.068	1.581	0.315	0.7433	1.298	0.4009	-0.1063	0.08692	1.928	1.503	1.884	1.768	0.4746	1.082	0.006935	0.1335	-0.4617	0.1406	-0.2806	0.2437	0.8632	0.09905	1.972	0.1418	0.5408	0.9217	0.1451	-0.9146	-0.1257	-0.5586	0.8546	1.737	0.5392	0.7725	-0.3137	0.9997	-1.27	-1.455	-0.07449	0.6689	-0.3396	-0.2881	1.001	0.1253	-0.4564	-0.1394	1.803	-0.002883	0.2867	-0.1085
-0.04626	0.7926	0.9641	0.8057	0.9252	0.4806	0.2259	0.6526	-0.02884	0.5867	1.061	0.8007	0.9527	0.9199	0.6055	0.6189	0.496	-0.1555	1.509	0.8506	0.2692	0.3164	0.1368	0.4825	0.7982	0.5746	0.7868	-0.1516	0.3601	-0.1936	0.8157	0.9195	0.2258	1.084	-0.8072	1.078	0.6231	-0.4485	-1.071	1.02	0.9091	0.1999	0.1392	-0.6621	0.4087	1.361	1.197	1.039	-0.1586	0.2031
1.068	1.922	0.7974	0.8442	0.9434	1.602	0.6672	1.018	1.243	1.48	0.4062	1.228	-0.01514	0.9055	-0.3346	1.387	0.4603	0.2251	1.449	0.5566	0.04683	0.3842	0.8845	-0.1165	0.8067	1.166	-0.1436	0.3487	0.7371	-0.894	1.445	1.202	1.071	-0.004572	0.03125	-0.3629	0.6367	1.934	0.7539	0.1388	-0.01423	-0.8389	1.177	0.6222	-1.79	0.574	-0.474	0.1321	0.309	-0.9132
1.877	0.8295	2.403	0.3641	2.156	0.6967	0.1058	2.72	-0.08651	0.5362	-0.6141	0.5691	-0.6336	1.078	3.516	0.7727	-0.8233	1.848	1.075	1.395	1.21	1.313	-0.09119	1.61	0.7639	0.6086	0.7766	-0.2175	0.2273	1.408	2.349	2.881	-0.2317	-0.1089	1.021	1.67	1.89	0.2064	0.1464	0.3226	0.3688	0.5962	0.2192	0.4191	1.366	-0.438	-0.03307	-0.1367	0.5306	0.3932
1.189	1.147	2.056	1.368	0.4237	0.818	1.538	0.5217	-0.6502	0.1337	1.041	2.093	-0.9972	0.3516	1.536	-0.5616	-0.1963	-0.9515	0.09487	1.191	-0.1911	-0.4768	1.028	0.6757	2.317	0.5273	0.6873	0.04835	0.6157	0.8323	1.974	0.8568	0.3123	0.01233	1.49	0.7382	-0.7553	-0.6837	0.002859	1.946	3.438	0.6736	0.387	0.2928	1.017	0.9825	0.906	-0.01649	-0.625	0.2059
0.4143	1.24	0.6354	2.287	0.2722	-0.6239	-0.07668	0.5895	-1.065	1.046	0.5319	0.7763	-1.437	2.059	0.9536	1.317	1.528	0.06473	1	0.116	0.02275	-0.5204	0.7749	1.047	1.498	0.4548	0.05904	0.4859	-0.04356	-0.132	0.2186	0.6556	0.722	0.9994	0.6285	2.649	1.666	0.4062	0.6399	1.221	0.3065	-0.1693	0.5289	-1.001	1.344	0.8359	1.444	0.5278	-0.5334	0.1358
1.063	1.341	-0.2842	-0.2014	1.1	1.451	0.8311	0.7009	-0.1996	1.169	1.865	-0.3818	2.627	0.4082	0.4555	2.311	1.624	0.3543	-0.3197	-0.3281	0.6398	0.1705	1.145	1.889	1.009	0.001929	-0.2893	-0.001929	-0.5171	0.5286	-0.2042	0.5008	0.6134	1.162	0.496	0.6897	1.187	1.371	0.06566	2.091	1.319	0.1541	-0.6129	-0.4651	0.7834	-1.519	0.004106	-0.1732	-0.4945	-0.4037
1.863	0.844	-0.06346	0.8533	1.131	2.263	0.7677	1.889	0.03181	0.06236	1.023	-0.1655	1.38	0.8819	-0.3483	0.0171	-0.1401	-0.6646	1.58	0.8515	0.1316	0.1229	0.4333	1.151	2.211	-0.4036	-0.01322	0.8388	0.5048	0.9953	1.402	1.979	1.593	0.7767	1.534	-0.1819	0.761	1.099	-0.3471	1.555	-0.1181	1.13	-0.1041	-1.121	-0.0522	0.1042	-0.09827	0.4046	0.5818	0.3363
-0.2632	1.417	0.02818	0.5395	1.721	0.328	0.8031	1.626	-1.069	-0.4779	2.884	0.7247	1.212	1.251	0.4473	1.332	-0.1277	0.5851	1.338	1.093	0.7598	-0.9394	1.732	1.907	1.805	0.2429	0.6199	0.4349	0.7197	-0.03069	0.8931	1.389	-0.4184	1.5	0.9614	1.699	2.352	2.889	0.6793	1.705	-0.1605	0.1705	-0.07051	-0.2123	0.8604	0.08973	0.8434	-0.4017	1.164	0.5344
-1.012	1.284	-0.2556	1.093	1.75	0.8586	1.37	2.028	-1.058	0.1042	2.835	0.8702	-0.3102	0.6965	0.871	0.5545	-0.05659	1.272	0.2122	0.8352	-0.3677	0.07653	-0.07817	1.149	1.254	-0.6617	0.5825	0.4239	0.9367	0.3233	0.07306	0.3568	0.7876	0.6648	0.6904	2.389	1.457	2.093	-0.3443	0.579	-0.06106	0.8222	-0.1614	-1.716	1.738	-0.6532	0.3469	-0.1684	0.4989	0.1192
0.2491	1.026	0.2494	1.789	1.321	0.932	-0.6763	1.445	0.0563	-0.3042	1.936	1.047	0.2685	0.8656	0.2791	1.845	-1.188	1.197	-0.2402	0.6991	-0.9192	-0.004792	0.2792	0.7565	0.7315	1.272	0.5662	1.087	0.6055	-0.09882	0.981	2.99	0.5238	1.221	1.444	-1.135	-0.1697	0.6505	-0.5498	-1.176	-0.2217	-0.03021	1.1	0.03298	0.8346	0.358	0.7082	0.6566	-0.876	-1.427
-0.5689	-0.2974	0.6763	0.9383	1.209	1.049	-0.4815	0.8815	1.661	0.4033	2.061	1.183	1.156	-0.3143	1.744	1.041	-0.3801	1.775	0.5431	0.3969	-0.3227	-0.2766	0.8314	0.1367	1.409	1.038	0.8478	0.5061	0.2693	-0.1703	-0.8267	1.144	1.216	1.18	1.876	-0.1282	1.313	0.9286	0.6272	0.04429	-0.8465	0.9927	0.4721	-0.319	0.7565	-0.1293	-0.3141	1.168	0.3073	-1.016
1.205	-0.4517	-0.5564	-0.5447	1.053	0.5188	0.7317	0.4193	3.39	1.53	0.2669	0.3375	2.8	1.849	-0.1359	1.644	0.8094	0.9883	0.878	1.995	1.567	0.01619	-0.3524	1.369	1.291	2.012	2.27	2.1	-0.4432	0.3161	0.6485	2.179	-0.1132	0.1178	-0.9561	-0.5739	-0.5211	2.543	1.099	1.655	1.294	1.454	1.408	0.8581	1.095	-0.01619	1.888	0.4179	0.5697	0.8244
2.054	-0.4025	0.9046	0.3897	1.542	0.09778	1.897	-0.5141	4.08	2.302	0.118	0.1324	0.282	0.6053	-0.1992	2.016	-0.7537	-0.1382	0.8157	0.00522	0.3093	0.418	-0.6237	0.2635	-0.5504	2.445	1.202	-0.08413	2.083	0.186	0.05438	0.684	0.009413	0.986	0.5299	0.5569	-0.2719	2.257	3.487	1.931	0.0252	-0.3228	-0.2883	-0.2383	0.7018	1.002	-0.3742	0.7517	0.4203	0.9187
1.017	1.617	1.127	0.8771	0.2844	0.9892	-0.3694	-0.2249	0.4982	-0.1864	2.212	0.1853	1.034	1.272	1.095	0.5705	-1.126	0.1276	0.4801	-0.1028	1.152	0.7595	1.446	1.55	0.9183	-0.524	0.4277	0.004755	0.615	0.1664	1.177	0.5509	0.9379	-0.5841	0.1302	-0.9053	-0.7804	1.021	-0.702	-0.196	0.4428	0.06402	0.3997	1.168	-1.414	0.968	0.4608	1.017	-0.4711	-0.1369
0.5376	1.304	1.539	1.523	-0.1086	-1.122	0.6494	-0.4743	0.02794	-0.212	1.072	-0.1936	0.0722	0.7616	-0.569	1.031	1.582	1.219	1.452	0.0992	0.3882	0.4561	0.9195	0.7299	1.14	0.1116	0.7925	0.4269	-0.4306	-0.276	1.336	1.738	-0.7461	0.4738	0.9252	0.1335	-0.7709	0.6205	0.7201	1.385	0.2449	0.01304	0.003991	-0.603	1.401	0.9096	0.5437	1.07	-1.313	-1.175
1.34	0.8779	3.189	1.693	0.3842	-0.08543	-0.7404	2.289	1.197	0.4228	0.5951	0.7014	-0.4635	1.089	0.3982	1.655	-0.6612	2.314	1.353	0.5008	1.339	0.4083	1.077	-0.1827	3.346	0.5294	0.7408	-0.3207	0.4793	0.9953	1.074	1.61	-0.3485	-0.1146	0.7783	0.8949	0.1351	1.025	0.8674	1.319	0.04626	0.2261	1.309	0.6243	1.353	2.179	0.699	0.6593	-0.3125	0.4203
1.092	0.5219	1.428	2.005	0.4389	0.01616	0.6182	0.969	1.027	0.2431	0.6082	0.16	-0.09902	0.352	0.9443	0.09173	-0.3372	0.8521	-0.01222	0.9893	-0.5608	1.19	1.029	0.6725	3.311	1.217	1.389	1.649	0.8793	0.4596	1.892	1.133	0.5522	-0.1154	0.5515	0.1923	0.1916	1.62	0.01222	-0.1737	1.077	0.5324	0.6957	0.1035	1.53	2.13	0.6429	2.271	0.6365	-1.136
-1.261	0.766	0.8364	1.27	0.2044	0.1048	-0.536	4.122	2.22	0.993	0.09135	0.1145	-0.3552	-0.902	1.146	3.826	0.06636	1.65	-0.9292	0.007632	0.6102	-1.208	2.686	0.6836	1.609	0.5674	0.9121	-0.4873	-0.09661	-5.11e-05	-1.865	0.1855	0.2235	0.2367	0.4188	1.108	0.04413	1.667	1.246	0.3707	-0.2894	0.4635	0.5673	-0.0501	0.121	-0.1585	1.158	0.9123	-0.02903	0.3557
-0.4396	1.311	1.32	2.233	0.4772	-0.3711	0.2593	-0.3392	0.9896	1.452	0.9254	0.2436	1.869	0.9026	0.5691	0.2691	1.181	0.3457	-0.01191	0.1396	1.98	-0.1899	-0.9703	0.1263	3.439	-0.251	-0.1411	1.025	1.029	1.137	-0.7003	0.9423	0.02803	1.15	1.407	0.154	0.002036	-0.3463	3.61	0.1231	0.6774	-0.6448	-0.01022	1.35	-0.4701	0.5708	0.852	-0.09429	-0.1817	0.1033
-0.2054	0.4637	0.147	1.137	0.4341	0.3725	-0.5324	1.961	2.012	1.427	2.574	0.1186	0.069	0.2085	-0.3403	0.4637	-0.4013	3.602	-0.1001	-0.08941	0.6629	0.2295	1.397	-0.8942	1.617	1.69	0.5187	-0.02473	0.9048	0.6064	0.7152	-0.4975	-0.3476	1.401	0.1218	-1.161	0.08143	0.6732	0.5224	0.4614	-0.09906	-0.1634	1.023	2.296	0.3872	1.103	0.5777	0.2264	-0.2172	-0.9953
1.238	0.7257	2.607	1.654	1.299	0.751	1.234	1.214	2.546	-0.2372	0.9029	0.2975	0.6324	1.252	0.4373	0.2611	1.244	1.063	0.9621	1.01	-0.2228	1.708	0.9056	-0.1518	0.3272	0.3267	-0.1953	-0.4449	0.004079	0.4507	1.324	0.2929	-0.5112	0.6071	1.334	-0.7998	0.5878	0.4037	0.9283	2.749	-0.06422	0.5695	-0.02489	1.02	-0.2916	1.425	-0.4731	0.04846	0.2038	-0.1982
2.307	-0.04536	1.922	1.437	0.5842	2.227	2.416	0.7711	1.912	0.8047	-0.3036	0.2016	1.617	0.6287	0.07695	0.4681	1.684	-0.0394	0.3106	0.7881	1.238	1.902	-0.2036	0.1211	0.5437	0.009318	0.7437	0.2195	1.158	1.915	0.7374	1.419	-0.7353	1.488	3.634	-0.03442	0.6363	0.7664	0.2839	3.479	0.2619	0.4802	-0.6573	1.515	0.3659	1.169	0.6605	-0.3995	0.1138	0.01022
1.289	2.894	2.165	1.308	0.06731	-1.054	0.9237	0.6132	0.01594	1.003	2.477	-0.2191	0.234	2.615	-1.264	1.582	1.215	-0.09075	0.1491	0.1378	0.1957	1.495	0.1227	1.533	0.05873	0.2348	-0.01594	0.5688	0.1883	-0.6732	1.974	1.601	0.5711	0.8499	-0.5923	1.421	0.2027	0.7746	0.6345	0.4597	-0.2467	-0.7435	1.232	1.625	0.9084	1.775	0.3742	0.4541	0.5193	0.8098
0.488	1.156	2.333	1.755	0.002994	-0.7715	1.044	-1.474	0.8589	0.3273	1.654	0.535	-0.3798	2.769	-0.6847	-0.1296	0.9966	-0.1361	-0.2907	-0.4486	-0.6149	1.223	0.2574	0.4313	2.909	3.102	0.8911	0.3914	0.9986	-0.4659	2.253	-0.7913	-0.9668	1.461	1.341	-0.4803	0.4009	-0.4325	0.6362	0.5453	0.4017	-0.02431	1.696	2.098	1.26	3.071	0.2352	-0.5374	0.0646	1.051
1.655	0.9287	2.193	2.724	2.502	1.49	1.265	-0.7172	1.244	1.508	0.5942	2.572	-0.6279	1.876	-0.1798	1.029	-0.3329	0.4192	1.62	1.787	-0.9339	0.7507	1.206	0.6522	0.1736	0.4231	0.02802	0.3998	0.09879	1.243	1.125	-0.4654	-0.1139	1.106	-0.8241	1.03	1.886	0.07565	0.4008	1.544	0.2585	0.5895	1.078	1.088	0.07151	2.297	-0.1347	-0.3549	0.3458	0.7223
1.809	1.455	2.797	2.339	1.119	0.7386	1.89	0.4426	1.283	-0.2795	-0.7563	0.9539	-1.869	0.7077	0.203	0.5575	0.1209	-0.2049	0.5961	0.4263	0.3485	0.5717	-0.0772	0.06438	0.2257	0.9896	-0.09137	-0.06582	0.713	1.695	0.8783	1.333	0.1156	1.011	0.9015	-0.367	0.1675	-0.09723	1.3	2.248	0.5499	-0.5842	1.059	1.693	-0.811	1.852	0.5261	-0.8646	0.3115	1.137
1.796	0.8458	2.067	1.453	1.227	1.485	0.8636	-0.3817	2.193	-0.2556	0.2988	0.4981	-0.8043	0.9535	0.02552	-0.03333	0.6127	0.3207	1.681	0.8042	0.9002	1.398	-0.1658	-0.603	-0.5995	0.9536	1.482	0.3687	0.963	2.183	2.663	-0.03578	0.1889	1.224	1.157	-0.3981	-1.164	-0.1538	-0.4152	1.919	0.1601	0.1292	-0.438	2.244	-0.4974	2.358	-0.1182	0.3019	1.891	1.451
2.085	0.3379	1.222	3.681	1.076	0.5985	1.706	-1.761	1.594	-0.05136	1.273	-0.05685	-1.005	1.28	1.593	-0.3132	0.0484	-1.347	1.392	1.29	0.181	1.495	-0.1269	0.428	0.7515	0.0007899	0.6886	0.5949	1.422	0.2883	1.922	-0.4285	-0.9307	0.9718	-0.1452	0.4484	-0.2528	-0.2129	1.539	0.9016	0.5734	0.154	0.212	0.5301	1.267	1.782	-0.09913	0.1339	0.323	0.08382
2.265	0.8727	1.623	2.392	1.69	0.1332	3.221	-0.6719	3.381	-0.1453	-0.7289	1.244	-0.007493	2.072	0.5774	-0.3958	0.0842	-1.112	1.043	0.7904	-0.3609	1.605	-0.01159	-0.1871	0.988	0.03117	0.7974	0.8833	0.8195	0.7278	1.84	1.356	-1.34	0.4703	0.4723	1.057	1.19	-0.2669	1.198	2.007	-0.2026	1.061	2.147	2.232	1.432	2.588	-0.2339	0.7707	1.023	0.1466
0.7666	1.451	1.782	1.109	0.02637	-0.4203	-0.02031	0.2223	0.4703	0.03022	1.068	0.5842	1.653	0.7748	1.809	0.1626	-0.4172	2.842	-0.6725	-0.1081	0.2709	2.674	0.3266	-0.1552	0.5779	0.04424	0.1392	-1.413	0.6733	-0.2302	1.957	-0.7336	2.71	-0.3261	-1.591	1.473	0.1165	0.1411	-0.0227	-0.3432	0.6045	0.2528	0.02031	1.361	2.663	0.8049	0.676	1.153	0.6365	-0.5842
0.5681	0.59	0.9702	1.76	0.9619	-1.022	-0.6035	1.145	1.622	-0.07355	1.333	1.101	-0.4036	1.418	-0.4521	0.4407	-0.05394	-0.3785	1.428	1.309	0.2037	-0.246	0.4105	0.004549	1.607	1.113	0.3914	1.165	0.07071	-1.179	1.192	0.4624	0.06428	0.2563	0.3624	1.171	1.214	0.4847	0.7563	1.507	-0.06086	0.2353	-0.1244	2.207	1.042	2.731	0.02183	0.9863	1.205	0.2669
0.3099	0.5925	0.3475	2.249	1.748	-0.3777	1.549	0.3897	1.266	-0.2124	3.94	1.931	1.393	1.012	-0.1264	0.8614	-0.006235	0.8371	1.585	0.6649	0.9742	-0.7225	0.08934	0.08826	2.074	0.1266	-0.09156	-0.5324	0.3485	-1.203	1.397	-0.1973	0.3788	-0.09154	1.004	0.8377	1.959	-1.082	0.5994	-0.4042	1.328	0.3442	0.1446	4.079	2.231	2.404	0.4825	0.8122	-0.04313	-0.05537
0.4907	1.099	-0.1718	1.2	0.8949	-0.2329	0.3608	2.249	0.873	1.197	3.444	0.6251	-0.2796	1.24	1.205	2.013	1.238	0.2676	0.7722	0.465	-0.4027	-0.164	0.07138	0.537	1.971	-0.7087	1.743	-0.04779	2.475	0.7288	2.053	0.9072	1.958	0.7713	1.222	-0.4314	1.659	0.1097	0.3286	2.518	1.539	0.07346	0.404	3.091	-0.7457	1.996	0.64	1.331	0.09573	-0.4163
0.7606	2.65	0.3364	3.457	1.805	0.8952	1.85	1.878	1.621	1.09	3.247	1.784	0.04728	0.3976	1.658	0.6569	1.695	1.46	0.8607	0.2148	1.174	0.1529	1.2	-0.01089	-1.274	1.586	0.821	-0.4141	0.03413	0.6382	1.009	1.81	1.111	0.141	1.625	0.7081	1.084	-0.9841	0.4138	0.997	1.33	0.3375	-0.001608	1.706	0.9906	0.6645	-0.04348	0.9195	1.502	-0.03062
1.505	0.7458	1.338	0.8433	0.6574	0.4833	0.5838	1.027	1.578	-0.8502	3.02	0.4053	0.4107	-0.3587	2.907	0.283	1.574	1.758	0.4324	-0.6262	1.728	0.4644	0.1054	0.5106	0.7029	1.476	0.3931	0.7744	-0.04266	0.07497	1.946	0.2515	2.211	0.1803	-0.8226	-0.342	0.7856	-0.04082	0.2612	0.5838	0.9176	0.6259	-0.2668	1.917	0.008251	0.6824	-0.5207	2.677	0.07159	-0.1441
2.623	3.473	0.07199	1.179	-0.02006	1.016	-0.115	0.05829	1.193	0.4295	1.984	-0.08216	-0.96	0.428	0.8079	1.272	-0.3907	1.455	0.5052	0.3725	1.177	0.624	0.2477	0.599	-1.298	0.657	1.038	0.9396	0.1404	-0.2278	3.245	0.9318	1.154	0.4423	1.287	0.34	0.4039	-1.253	0.2517	0.03663	0.235	0.4908	-0.4709	2.232	-0.9535	-0.07282	0.7421	-0.91	-0.1058	0.9429
0.07853	1.765	1.461	-1.66	2.102	-0.2161	0.08962	-0.1891	-0.7022	-0.1979	-1.282	1.507	0.5988	-0.336	-0.2261	1.21	0.2765	-0.3541	0.6647	0.535	1.219	0.8058	0.6242	-0.01826	1.014	1.936	0.0228	-0.5121	0.4758	-0.2613	1.012	0.576	0.8006	0.5079	1.474	0.5012	0.07488	1.094	0.1985	0.8403	0.1249	0.4882	1.283	0.4834	-0.03152	-0.2305	0.1768	-0.3602	-0.5255	-0.09392
-0.5448	0.8634	1.604	1.658	0.919	1.859	-0.2483	1.191	3.199	1.511	-0.2029	1.842	0.08357	0.9767	0.7628	0.946	-1.205	1.247	0.2455	2.168	0.03531	2.936	0.8555	1.863	-0.7843	2.071	1.412	-0.2336	0.2115	0.1558	-0.1039	2.598	1.702	0.641	0.4759	-0.1238	-0.231	1.017	0.2255	1.093	-0.004286	2.061	1.115	3.427	0.3704	0.16	0.374	0.5409	0.004286	1.165
-0.7613	-0.341	1.178	0.168	0.4027	1.609	0.7327	1.085	-0.2585	1.256	-0.1715	1.683	1.504	0.4165	1.401	-0.943	-0.9536	0.2951	-0.008885	0.4191	-0.8395	1.813	0.3198	0.164	-0.6327	1.586	-0.3399	0.4452	0.1335	1.69	0.3826	-1.45	1.962	0.3852	-0.3548	-0.2483	1.48	0.382	-0.2972	0.06734	-0.01297	0.6428	1.378	1.634	-0.6298	1.346	1.298	-0.8893	0.6719	0.4777
2.211	1.047	2.284	1.188	0.1143	1.315	1.487	2.446	0.7204	0.3287	-0.1054	0.941	-0.04719	0.699	3.2	0.9573	-0.3438	2.753	0.7578	-0.02527	0.8372	2.032	0.8596	0.03006	-0.4851	5.833	2.054	1.809	0.3082	-0.4276	0.555	5.168	1.19	1.104	0.7319	-0.08217	-0.3183	0.6341	0.3086	-0.07974	-0.2056	0.6071	1.267	-0.6258	0.3519	0.6938	-0.02073	0.8537	-0.03805	3.799
1.38	0.4687	3.559	0.9671	1.896	0.6061	-0.571	1.768	-0.05469	1.349	-0.3755	0.2399	0.8754	0.2193	1.856	-0.04602	-1.027	3.267	-0.00435	-0.07127	2.084	3.328	0.1587	0.296	-0.08152	2.345	2.16	2.713	0.3305	0.9378	-0.2348	2.006	1.876	0.9676	-0.1492	-0.1498	-0.3267	-0.1961	0.2511	0.2025	-0.2481	0.3528	1.447	1.872	0.7405	-0.08773	0.2184	2.373	0.09006	2.365
1.27	-0.01101	1.469	-0.0244	0.01101	4.181	0.4961	-0.2472	0.9853	-0.05453	-0.4816	-0.4672	0.6919	0.9188	0.3972	0.01816	-0.9132	0.8622	-0.243	0.5696	1.362	0.8399	0.413	0.4902	1.573	3.454	3.346	1.405	1.032	-0.3358	0.9311	-0.2204	1.186	1.358	1.35	0.04284	0.3093	0.5406	0.9486	0.7705	-0.138	-0.02873	-0.2271	0.2679	0.936	1.589	0.9147	2.283	1.084	0.4385
2.43	0.5483	1.959	1.74	0.9814	0.5882	0.6517	0.4794	0.227	0.6952	1.057	1.063	-0.3708	0.9389	1.477	-0.5802	-0.472	0.9908	0.3197	0.4862	0.4961	1.461	0.0803	0.1589	-0.4605	3.611	3.312	0.3775	1.424	0.01527	1.408	0.1038	1.011	0.1806	-0.3256	0.2796	-0.7601	-0.3774	0.01567	0.2003	-0.01567	0.3235	0.1977	2.239	1.719	2.675	-0.1288	1.74	-0.0465	1.245
2.183	3.217	1.264	1.547	0.1572	0.4775	0.2218	0.5691	0.46	1.398	0.3287	-0.4601	0.0984	0.1035	0.3351	1.205	-0.7707	3.145	-0.2168	0.06686	0.05341	-0.9441	-0.5055	0.419	0.4077	0.9158	0.6741	0.02427	0.5173	2.136	0.7018	1.108	2.209	0.2433	-0.00143	0.9129	1.389	0.5264	1.009	-0.5434	0.469	0.06395	1.232	-0.6688	-0.6878	0.6227	0.6568	1.003	0.007434	-0.8523
0.5838	2.03	1.137	2.765	-0.9838	1.261	1.184	3.197	2.138	0.4012	-0.135	-0.2121	0.6161	1.368	0.1985	2.744	-0.4071	1.295	1.051	0.3489	0.8272	1.582	0.008926	2.621	1.363	1.573	-0.9839	1.639	-0.7404	0.8214	-0.5817	1.391	1.661	-0.2332	-0.01042	1.594	-0.4411	-0.02539	-0.1484	-0.6266	0.8096	-0.547	1.492	-0.4035	2.412	0.463	0.4425	0.01624	1.126	0.2559
3.086	0.6368	0.6385	1.992	0.2093	1.614	1.18	1.464	3.605	1.139	-1.162	0.6147	1.397	0.8573	0.1298	1.447	-1.676	1.912	1.713	1.043	1.199	-0.6268	-0.7033	0.7935	0.929	0.6931	-1.026	2.081	-0.6108	2.18	-0.407	2.452	1.264	0.1125	1.323	1.792	1.405	2.862	-0.07149	1.136	0.1668	0.7798	0.829	-0.2635	1.263	-1.142	0.7924	1.002	0.21	1.09
0.9959	1.818	1.263	3.658	0.2762	2.967	1.113	2.976	3.317	0.08402	-0.3896	-0.1059	-0.6225	0.554	0.4622	0.9339	-0.7613	2.716	0.04849	-0.5111	0.4834	-0.3823	-0.3341	0.1468	1.049	1.213	-0.2535	2.215	-0.3664	1.112	0.03409	1.544	0.9829	0.3151	0.7036	1.597	-0.1988	1.205	0.1729	0.006439	0.08257	-0.2155	0.1745	-1.062	4.218	-1.205	0.01369	-0.3904	-0.21	0.9873
4.082	2.449	0.8283	1.822	0.8539	-0.02035	2.926	2.248	0.07498	0.3292	0.4842	0.06803	-0.179	0.4613	4.304	1.595	2.5	1.664	0.1146	-0.006585	-0.03588	0.6574	0.1984	0.1065	-0.5404	-0.4712	0.9242	1.089	0.4143	0.8303	1.209	1.61	4.397	0.2962	0.1832	1.209	0.1616	1.772	0.2711	-0.0839	0.05757	0.2588	1.49	-0.5666	3.736	0.5096	-0.3472	0.8056	0.9173	0.09304
2.354	0.1615	1.485	-0.365	-0.02656	3.44	2.841	3.342	-0.5846	0.7091	-0.2168	0.7278	0.1279	0.3157	4.572	0.06065	2.87	0.2832	-0.03686	0.3669	-0.2843	1.631	-0.05065	0.724	0.103	0.233	0.6338	1.87	0.2582	1.902	-0.05097	0.03199	4.411	0.4474	-0.6735	-0.05384	1.121	2.787	1.21	-0.1322	0.767	0.7608	3.844	-0.2511	0.7375	0.8888	0.0939	1.431	-0.2883	-0.1422
2.246	2.058	1.749	1.326	1.686	0.7563	1.812	0.8792	1.107	1.944	0.8782	0.6902	0.8781	1.04	2.658	0.7799	1.408	1.13	0.06329	0.6287	1.13	0.3713	-0.06074	1.051	0.2332	-0.2823	0.3531	-0.7524	-0.6887	1.862	0.5522	-0.0892	2.496	0.7878	0.6077	2.724	1.596	0.7613	0.2411	0.6893	1.003	0.4059	0.8403	-0.8678	0.8263	-0.5304	0.9475	0.1557	-0.02304	0.9261
4.902	0.4775	2.917	2.322	2.306	2.108	0.5246	2.732	0.71	1.19	0.4146	0.7657	-0.1309	0.6169	3.573	0.2466	-0.04048	3.829	0.5728	0.369	1.988	0.4725	-0.06037	1.095	0.8519	-0.2621	1.549	0.1233	-0.2516	1.69	0.5548	1.24	2.585	0.2118	1.298	1.727	0.7217	0.345	0.6121	1.173	-0.3232	1.646	0.1833	-0.5142	3.695	-0.2242	0.2916	1.803	-0.3157	-0.04357
2.233	1.551	-0.1885	0.4777	0.8694	2.777	1.366	2.255	1.426	0.8772	0.7847	0.5838	2.059	1.206	2.704	2.132	1.062	2.1	0.2511	-0.1654	1.689	-0.8153	-0.0619	0.2156	2.32	-0.1217	1.703	0.06182	0.09423	1.134	0.7954	1.432	2.682	0.05664	1.407	1.031	0.9098	0.9807	0.6155	-0.4263	0.719	0.8855	1.945	-0.1758	3.682	-0.6571	-0.2215	1.526	-0.7195	-0.2288
3.094	1.241	0.5545	0.4556	0.5942	2.201	1.34	3.591	2.884	1.7	0.1872	0.2461	-0.2229	-0.1527	3.768	1.578	-0.8633	2.177	-0.1821	0.08504	0.2706	-0.2825	-0.7693	0.4569	0.4261	0.09357	0.9328	0.9511	0.07965	2.217	0.6518	-1.102	1.631	0.4629	-0.7384	3.341	1.276	1.204	0.3086	-0.01395	-0.2563	0.09834	0.206	-0.7055	0.827	-0.8195	-0.3081	1.238	0.9877	1.496
2.029	0.4553	-0.5542	-0.4535	1.06	1.993	1.676	2.918	0.7051	3.388	0.4502	1.823	1.362	0.7962	2.759	1.904	-0.6768	1.42	1.145	1.508	0.6913	-0.655	1.31	0.6653	2.064	-0.7314	2.359	2.077	-0.038	2.818	-0.1909	0.282	3.14	0.4906	-0.1184	3.46	2.897	1.183	0.4668	-0.6135	-0.1496	2.398	2.135	-0.603	1.94	-0.4813	0.637	0.5734	0.09344	0.8009
1.04	0.6508	-0.1213	0.9956	1.145	0.6381	1.767	0.7384	1.264	0.4512	1.613	0.5087	-0.2054	0.354	-0.6987	0.7305	0.3507	2.384	0.5748	1.229	1.009	-1.015	2.645	0.09478	0.5235	1.986	-0.261	1.657	-1.336	0.3359	-0.08683	1.624	0.2385	-0.02205	2.367	1.231	4.035	0.6104	-0.6187	0.4792	-0.2391	1.195	-0.6029	-0.5139	-1.838	-0.6785	0.8247	0.5467	0.08754	-0.3202
3.647	0.6597	0.3265	0.7344	2.081	-0.111	1.628	1.361	1.24	0.4309	-0.3458	0.3646	0.3281	1.618	-0.06269	1.199	0.903	2.069	0.2636	1.65	0.9321	2.304	0.7175	0.1204	0.7429	2.45	0.4353	0.08312	0.05753	3.562	1.614	2.909	2.343	-0.06345	0.6549	-0.3056	0.7773	0.6436	-0.1051	0.5093	-0.5745	1.192	-0.809	-0.7337	1.407	0.2792	0.6119	0.5045	0.4136	-0.3029
2.569	1.858	1.372	1.868	2.145	0.958	0.5683	0.655	0.5018	0.8365	-0.3005	0.6762	1.333	2.472	-0.08756	0.2594	1.826	2.042	1.887	0.1544	0.7972	1.886	-0.1064	1.126	-0.1713	2.188	-0.2643	0.07077	-0.1434	0.4244	2.029	2.353	0.06049	0.8563	0.8429	1.067	2.964	1.172	1.402	2.073	1.513	1.591	-0.7913	-0.3288	-1.162	0.6058	0.7268	0.03739	0.9329	1.095
3.087	1.64	3.115	0.5108	1.493	0.4437	1.618	0.01523	0.6753	3.107	0.3451	0.8688	1.375	1.283	0.9618	0.4567	0.4055	0.1835	-0.4382	1.14	0.09008	0.5797	0.1683	1.659	2.781	0.753	0.8677	0.4618	1.077	0.8665	0.5556	1.861	1.516	0.2872	-0.5092	0.5252	1.163	0.4131	1.257	2.326	0.1578	0.7916	0.0208	-1.472	1.715	0.1565	-0.4264	2.335	0.3201	-0.4488
1.119	2.063	2.487	0.9336	0.8532	0.4484	2.449	1.345	-0.2787	2.373	1.709	1.776	0.236	-0.1085	1.516	0.7212	0.1726	2.588	-0.1711	0.204	1.127	0.3411	-0.1618	0.3527	2.627	0.275	0.4408	-0.8298	-0.3956	0.7917	0.1518	2.011	1.232	-0.3088	0.1928	0.4679	1.756	1.054	1.744	0.674	-0.151	0.1848	-0.1298	-0.9133	1.492	-0.3718	-0.1673	2.063	0.1583	-0.01324
0.7992	2.15	0.2388	1.757	0.5414	0.2089	0.7542	0.8752	0.6619	-0.04982	-0.2366	0.4111	1.069	0.1166	1.989	2.121	-0.04253	1.059	0.915	0.8277	0.6962	-0.4064	0.2411	1.394	-0.3371	1.188	1.32	0.4534	-0.9533	1.328	0.5117	2.687	0.01966	-0.829	0.04196	1.577	2.68	-0.9105	0.2482	0.01831	0.5453	0.929	-0.5242	0.3633	2.775	0.7029	0.02416	2.684	-0.8247	-1.188
-0.1281	1.945	0.6028	1.29	1.048	0.1506	-0.33	0.6282	0.1569	0.8705	-0.8298	0.9626	1.948	0.4622	0.6979	0.7909	-0.4736	1.218	1.781	0.9751	1.512	1.263	1.037	1.332	-0.3131	-0.1481	0.9065	0.4007	-0.5752	0.5131	-0.5375	1.117	1.236	-0.0401	0.7479	2.377	-0.5553	0.5011	0.8534	-0.09328	1.096	2.151	0.8661	-0.5727	2.422	0.04932	0.4398	1.195	-0.0862	0.3191
2.002	1.391	1.781	0.938	0.3833	-0.1325	1.496	0.4282	0.4823	1.763	0.1384	0.008309	1.508	-0.1503	0.2477	1.624	0.7117	1.193	-0.661	-0.01369	0.4203	0.1827	3.444	1.309	1.024	0.9303	-0.1171	0.1657	-1.187	0.05296	0.7588	1.044	-0.02331	-1.172	1.738	0.9286	0.4775	0.9249	0.4526	0.908	-0.008309	2.054	0.1553	1.313	1.349	-0.5664	0.3436	0.04922	-1.719	0.003826
1.533	2.393	2.11	1.194	0.6607	0.7659	1.138	1.077	-0.1235	1.69	2.475	1.231	0.8359	-0.3224	1.109	1.078	0.4315	0.8707	-0.3838	0.146	0.2223	0.07873	1.516	1.233	0.6215	1.273	0.01904	1.325	-0.157	-0.1519	0.3135	1.634	1.317	1.337	1.182	0.3858	1.517	0.5399	1.871	0.02177	-0.5201	0.4893	0.6067	-0.7693	1.779	-0.4865	0.8049	0.5167	-1.752	-0.7633
1.494	1.368	1.778	1.367	1.518	0.8008	-1.596	1.119	1.075	0.2381	0.07474	1.153	0.1471	-1.506	0.5169	1.756	0.1973	0.5097	-0.3475	-0.3658	0.536	-0.001745	1.238	0.7859	0.3703	0.9648	0.2292	-0.1817	-1.175	0.4216	0.2596	1.481	-0.2681	0.341	1.792	0.3708	0.1758	0.4583	0.6221	0.5793	-0.9409	0.4397	0.1319	-1.181	1.59	0.08124	0.1658	-0.03757	-0.2168	0.0402
2.107	1.993	0.2367	0.7819	2.012	0.009784	0.3361	1.694	1.294	0.9191	0.5096	0.9192	0.1516	1.364	0.2821	2.251	0.9811	1.151	1.101	1.335	0.2402	0.1454	1.185	1.16	0.04142	1.273	0.5244	-0.1282	-0.34	0.6396	0.6279	1.258	0.4356	0.00745	-0.2405	-0.2392	0.7852	0.5362	1.35	0.3703	-0.2328	1.644	0.1251	3.003	0.2386	0.197	-0.2043	0.4903	-0.3544	0.8756
2.686	0.2742	0.5665	2.739	1.086	1.033	3.329	2.284	1.227	0.6675	-0.5557	1.383	0.7155	0.3336	2.078	1.121	-0.05281	0.9672	0.3018	1.114	1.234	-0.1667	0.6319	0.03945	-1.345	1.254	1.3	-0.169	-0.2584	2.435	0.8587	1.692	1.484	-0.8777	3.219	0.1121	2.509	0.9747	1.921	1.49	0.09407	1.165	0.6313	0.9122	0.792	1.441	1.374	2.12	0.03757	0.9871
0.4973	2.558	0.4182	1.341	0.9789	0.3444	0.03471	0.3064	-1.212	1.575	0.1277	-0.2697	-0.7539	0.696	-0.6267	1.235	0.844	-0.6271	0.4494	0.2587	0.8389	1.025	1.339	1.085	-0.3025	0.9756	0.4782	1.272	0.9341	-0.228	0.4866	1.677	0.1725	0.0004105	1.443	2.386	2.111	-0.5825	0.1812	1.05	0.9528	0.01392	0.6711	0.2297	-1.06	0.7392	0.4306	1.357	1.369	0.3991
-1.412	1.95	0.9869	1.479	1.489	0.5071	0.6402	0.8132	-0.2472	0.4446	0.804	1.473	1.191	1.004	-0.06365	0.7146	2.512	-0.1771	1.534	0.3873	2.089	0.7427	1.319	-0.317	-0.3281	1.285	1.697	0.02807	-0.0276	-0.3932	1.225	0.7119	-0.6384	0.6501	2.928	1.09	0.004981	-0.4982	-0.5155	2.196	0.6372	-0.08343	0.3347	0.4189	2.309	2.101	0.3111	0.9879	-0.08127	-0.06636
0.9328	0.9821	0.9288	2.557	1.623	0.9043	1.592	1.283	0.1514	1.357	-0.1991	0.942	-0.277	0.2811	0.2168	0.7547	-0.3004	0.3365	0.02029	-0.5664	2.559	0.1944	2.331	0.2685	-0.353	1.396	1.104	-0.6371	0.2344	1.294	0.5154	2.826	0.5373	-0.4895	2.372	0.7248	2.326	0.3013	1.148	1.648	0.9034	0.5509	-0.2309	0.08581	1.094	-0.56	0.4127	0.8656	-0.5672	0.6928
4.482	0.1537	3.19	0.3591	0.489	1.191	1.551	-0.991	0.9003	-0.05631	-1.061	0.9537	-0.1775	0.3258	3.096	-0.199	0.5513	2.436	0.04146	0.6541	1.069	1.566	-0.1233	0.07393	-0.9949	-0.1198	1.545	1.324	0.3634	2.739	0.129	0.3346	-0.1036	0.385	0.5723	0.165	0.1197	1.759	1.325	-0.3021	0.1653	1.327	0.786	-1.608	4.278	0.2451	0.2295	0.002742	0.2131	0.295
1.468	2.268	3.365	1.487	1.446	1.476	1.183	0.6925	0.5858	-0.2789	0.0444	0.9639	-0.004645	-0.5121	1.615	0.4013	-0.1533	1.658	-0.55	0.1063	1.046	0.9244	0.2324	0.648	-1.657	0.8118	0.1289	0.34	-0.7558	-1.422	-0.4447	2.205	0.7698	1.101	1.06	0.5991	1.369	0.1421	1.013	-0.09986	-0.8562	0.6304	0.4131	-1.55	1.769	0.4544	-0.5161	0.3829	-0.3115	0.7231
2.561	0.4289	2.343	1.436	1.11	-0.2007	1.766	0.807	0.5456	-0.3409	0.3792	0.3266	-1.221	0.09829	1.601	1.304	-0.2955	1.362	-0.04853	-7.3e-05	0.03445	-0.7993	0.2326	0.5157	1.259	0.4961	0.7267	0.5174	-0.6725	0.2436	-0.09796	0.7889	-0.3355	0.2887	0.3178	0.06995	-0.3167	0.7609	1.179	-0.408	0.8722	0.8691	0.1076	-1.538	1.718	-0.007813	-0.2842	-0.003184	-0.7857	-0.1481
-0.3026	1.472	2.352	1.084	0.472	0.6624	0.8795	0.5272	1.798	1.71	-0.01898	1.62	-0.3328	-0.05884	0.8946	1.935	1.329	1.491	1.774	1.693	-0.6199	1.188	1.541	0.9804	0.8439	2.36	1.533	1.76	-0.04889	1.363	0.8257	2.867	1.227	0.04076	2.001	-0.5465	-0.05188	1.695	1.604	2.426	0.4586	2.441	1.869	-0.6741	-0.7223	0.3535	0.7376	-0.1128	0.9522	0.009132
1.116	0.5434	0.4555	2.026	0.1516	-0.2506	-0.5689	1.031	-0.1881	0.2148	0.2596	0.7998	0.2595	0.7576	-0.1925	1.677	2.002	0.1126	-0.9409	0.2418	0.3647	0.3785	2.306	0.3783	-0.7868	2.124	-0.4034	1.614	-0.09866	-0.2785	1.3	0.9786	0.01884	-0.1143	0.8073	-0.7898	-0.8499	1.258	2.744	2.026	1.302	0.1255	0.7025	0.5856	-0.5999	0.6901	2.138	0.2768	0.1581	1.475
0.309	1.583	1.012	1.472	1.106	-0.954	0.2544	0.1933	-0.282	0.4555	0.9421	0.3752	1.055	0.8091	0.16	1.198	-0.3663	1.041	0.9968	0.3776	-0.1425	0.4992	0.73	0.05057	1.127	-0.1924	0.5542	0.3595	-0.6867	-0.02284	0.6532	0.3187	0.04781	0.4494	0.06906	0.3414	0.8382	0.4166	-0.385	0.2731	-0.1869	0.5375	-0.3477	-0.06562	1.233	0.4482	0.4955	-0.3769	-0.007623	0.05529
0.6342	1.909	1.088	0.9696	0.9922	-0.005451	0.2758	0.5925	0.9321	1.914	0.5343	0.03672	0.9194	1.538	0.343	1.824	-0.3477	1.546	0.9771	-0.2881	0.7774	0.6041	-0.2484	0.734	0.4881	1.193	1.298	0.3765	-0.572	0.5295	1.175	2.114	0.1874	0.4013	1.671	1.196	0.359	0.9705	0.6885	0.5454	-0.249	0.66	-0.114	0.5744	1.125	0.2461	1.158	2.145	-0.2952	1.604
-0.1484	1.069	1.171	2.43	0.1705	-0.3958	0.1516	0.1909	0.4857	0.07335	1.558	-0.3508	-0.09048	0.8124	1.215	0.7219	-0.3611	0.3837	-0.07612	0.2206	0.4627	1.203	0.9227	0.8472	0.6509	1.486	0.8201	0.9303	-0.1074	0.8062	1.618	1.158	1.054	0.08926	0.3119	1.591	0.1553	0.8015	0.5256	0.2367	0.09007	0.7513	0.1286	0.5518	1.153	0.3914	0.822	1.311	-1.04	0.7114
0.5009	2.27	1.239	0.4147	0.9166	0.7208	-0.1493	-0.03509	1.541	1.843	0.167	1.327	-0.3404	0.6469	0.7975	0.8784	-0.8154	0.8681	0.3413	0.4925	0.3777	0.004517	0.2311	0.3134	0.01118	1.346	0.7931	0.321	-1.086	0.06823	0.8966	0.4588	-0.02065	0.4552	-1.674	1.683	1.358	-1.194	-0.01999	-0.1258	0.1618	0.4187	0.444	-0.1568	1.404	-0.1948	0.1759	0.1541	0.3956	-0.004517
-0.00218	-0.02672	0.00218	0.2339	-0.14	1.169	-0.01955	0.7089	0.7763	-0.6441	-0.4506	0.7797	0.6916	-0.3153	0.9079	1.252	1.382	0.3895	0.4154	1.704	0.8141	0.2508	1.578	0.8334	-1.119	0.1024	0.3119	0.4556	-0.9641	1.471	0.7595	0.4394	0.7393	-0.00079	-0.009872	1.927	-0.1578	0.3571	0.2344	-0.869	-0.02265	0.7949	1.118	-1.653	1.403	0.395	0.08839	0.6671	2.248	-0.5303
0.7862	0.8016	-0.0922	0.6934	-0.1043	0.3657	0.2132	0.1701	0.3774	-0.4157	0.8728	1.044	0.07556	2.794	0.9848	-0.08621	0.4506	0.6179	1.576	0.5646	0.8595	0.7747	-0.1024	0.6944	0.2177	1.195	1.146	1.458	0.7169	0.1678	0.4129	-1.181	0.05459	1.223	-0.9347	-0.8339	-0.4056	0.2158	1.008	1.742	1.314	1.598	0.8562	0.02104	-0.1384	2.377	0.2162	-0.4695	0.9106	0.3646
-0.3056	0.2341	1.16	-0.3804	0.04422	0.2378	1.325	2.073	-0.8192	0.1584	0.0165	1.384	0.3646	-0.08659	0.1113	-0.3455	0.6693	0.2916	0.6822	0.7427	0.186	1.923	0.2933	0.4423	0.06252	0.1897	1.559	-1.182	1.2	2.023	0.2294	-0.1001	0.9293	1.182	-0.862	-0.1857	0.3482	-1.124	0.6218	-1.051	0.1129	0.9585	1.108	-1.446	0.6569	0.2808	0.1573	1.125	0.3923	0.8082
2.201	-0.2408	1.754	0.8405	-0.9457	0.8521	1.221	1.087	1.27	0.006717	-0.8072	0.9963	1.47	0.1234	1.566	-0.763	-0.3032	0.2807	-0.03356	1.004	0.2897	1.32	0.1446	1.795	0.7022	1.629	1.785	0.6923	0.307	1.264	0.2943	-0.06639	0.5467	0.8152	-0.8327	1.22	0.1431	-0.245	1.104	1.074	0.2969	1.471	0.7328	0.03531	1.673	1.61	0.524	1.379	0.1985	0.9045
0.6168	1.024	0.5349	-0.01486	1.537	0.6491	2.078	1.102	-1.191	0.1825	2.456	1.379	0.003971	0.5875	1.046	0.9243	0.2258	1.081	1.422	0.02319	0.2955	1.122	0.6957	0.2116	0.4725	0.7901	1.307	-0.6413	0.266	0.3721	1.465	1.47	0.5863	0.3681	1.199	-0.3375	0.3118	-0.4984	0.6277	0.6395	-0.2589	-0.07487	0.1915	0.7748	0.8148	1.137	0.9997	1.229	1.143	0.8329
0.5647	2.061	2.352	0.6033	0.1221	0.3862	1.825	0.9377	1.895	1.312	1.329	0.3108	0.6401	2.03	1.175	1.314	0.3481	1.42	-0.1949	0.6461	-0.0006742	-0.03315	1.684	1.371	0.08706	0.3379	0.1939	-0.07584	0.5906	1.73	0.9021	-0.3278	2.457	-0.2486	0.9109	0.3136	0.2813	1.21	2.958	0.8641	0.5842	1.78	1.816	0.4466	0.7522	0.6093	0.3831	1.326	-0.01272	-0.2074
-0.1588	0.4024	-0.9863	0.1003	0.7323	0.643	0.1192	0.1039	0.1364	0.09207	1.24	1.118	1.009	0.7811	1.514	1.154	0.5022	0.339	0.3611	0.48	0.008068	0.6844	0.3359	1.007	-0.3714	1.013	0.5956	0.196	0.1704	0.346	0.1974	0.2987	0.3127	0.4178	-0.8839	0.7654	1.567	-0.6869	-0.3424	0.4922	-0.01203	1.027	0.2639	-0.1082	1.442	0.6197	0.6394	0.7819	-0.03835	0.413
0.823	0.9421	0.02355	0.2812	0.2448	0.5616	0.2638	-0.1241	0.471	0.02508	0.03282	1.709	0.3608	0.0874	0.9998	0.4679	-0.07674	0.9212	0.01492	0.7803	0.4735	-0.08023	0.8403	1.124	0.1644	0.4032	0.3874	0.4733	-0.01985	0.7544	0.4442	0.5623	0.4653	-0.4151	-0.6127	0.5951	0.8225	0.3042	1.645	0.2975	0.5722	1.233	0.3728	-0.8884	1.13	0.2408	0.8832	0.006869	0.2815	-0.03013
1.661	1.356	0.6787	0.8901	0.789	0.7262	0.7355	0.05155	0.8573	0.5779	0.7268	1.674	-0.3138	0.9837	1.162	0.8925	0.6768	1.334	0.3384	0.5904	0.4908	0.4849	0.9884	1.142	0.5675	0.5211	0.5277	0.2452	0.3349	0.9233	1.059	0.6295	0.2374	0.05996	0.3129	0.6454	0.6662	0.08144	1.046	0.6068	0.8443	1.063	0.6125	-0.9977	1.431	0.3535	0.7104	0.273	0.5905	-0.0165
0.3774	1.209	0.3936	0.6054	0.6711	0.0007879	0.7854	0.1054	0.5191	1.122	-0.4925	1.25	0.2899	0.9009	0.6955	0.6438	0.3695	0.6682	0.1155	1.109	0.4176	0.4304	0.5883	1.076	-0.04983	0.2005	0.2968	0.445	0.4508	0.6939	0.1477	0.4398	0.4029	0.5528	-0.07818	1.327	1.046	0.403	0.9499	0.3658	1.167	0.9078	0.3479	-0.4899	0.3332	0.01454	1.358	-0.08705	0.8501	-0.09548
0.4234	1.163	0.326	0.2507	0.6591	-0.1785	0.1995	-0.04142	0.1712	0.6017	-0.4528	0.983	-0.1107	0.588	0.2624	0.8504	0.287	0.3859	-0.3522	1.034	0.3324	0.2079	0.8777	1.034	0.0003201	0.2754	0.2355	0.3502	0.09713	0.3439	0.3766	0.4558	0.08146	-0.02589	0.1248	0.2814	0.5905	0.3349	1.045	0.165	0.5953	1.062	0.4707	-0.4167	0.5664	0.192	0.6315	0.2356	0.2384	-0.0003201
0.6672	1.639	0.6581	0.4258	0.8409	0.3297	0.5175	0.03159	0.3879	0.4954	-0.2672	1.608	-0.4407	0.8819	0.7522	0.1803	0.2813	0.6093	0.1325	1.013	0.1527	0.5128	0.695	1.161	-0.2632	0.4486	0.4374	0.323	0.2791	0.5758	0.4134	0.3567	0.3654	-0.03045	0.0699	0.4039	0.694	0.4374	1.177	-0.002387	0.8232	1.211	0.4533	-0.4447	0.5707	0.3941	1.272	0.1897	0.5717	0.05853
0.4955	1.011	0.4663	0.232	0.4154	0.336	0.1347	0.04681	0.3644	0.7442	-0.3144	1.269	-0.05818	0.4372	0.5645	0.7018	0.1593	0.4371	0.0419	1.099	0.3212	0.3185	0.6775	1.304	-0.3193	0.2796	0.3252	0.3516	0.4108	0.3326	0.2943	0.2872	0.3847	0.1982	-0.2888	0.4582	0.5572	0.4031	1.095	0.03048	0.7978	0.9526	0.4286	-0.8733	0.4846	0.2391	0.6338	-0.08183	0.6327	0.05846
1.631	2.863	2.554	1.402	1.141	-1.191	2.006	0.9151	1.233	3.073	1.882	1.073	0.5879	1.737	0.2456	2.349	0.3777	1.578	0.01021	1.13	-0.02017	1.208	0.3549	1.835	0.909	0.04429	1.355	0.6527	0.2036	0.7773	1.26	1.968	1.538	0.3343	0.2594	0.8433	0.9788	0.6204	0.5848	0.5094	0.8678	1.272	1.079	-0.2537	2.11	1.071	2.769	1.547	-0.5433	0.5885
1.989	3.112	2.156	1.19	0.4159	0.3874	1.645	0.8975	0.4865	1.488	-1.091	0.6027	-1.23	1.348	1.851	1.169	0.2177	1.121	-0.4019	0.5588	0.1503	1.335	0.4214	0.7351	0.6569	1.346	1.737	0.6286	0.5707	1.564	1.044	0.8731	2.424	0.05496	-0.1877	2.338	0.9599	-0.04807	0.9718	0.5766	0.3746	1.285	1.787	0.09334	2.297	1.657	0.7664	1.97	-0.138	-0.1932
1.327	1.884	1.406	1.166	0.4563	-1.089	0.2114	-1.326	0.1565	-0.7565	2.609	-0.05497	0.5677	0.6501	0.2198	0.9277	1.04	0.5777	0.5911	1.01	-0.7223	0.2579	1.003	0.4513	1.05	0.7615	0.8462	0.286	-0.4539	-1.695	1.551	0.6936	-0.8505	0.5682	-0.08902	0.2208	0.2382	0.5159	0.3631	1.023	0.4673	0.2588	1.685	0.1943	-0.7357	0.6245	-0.3241	0.1914	0.1948	0.9377
2.079	2.558	-0.3968	0.8561	-0.07675	-0.6117	0.8624	1.369	0.5818	0.7871	0.6512	0.2427	0.004713	1.234	2.408	1.186	-0.4875	1.774	0.3086	0.2242	1.079	1.016	-0.387	-0.4532	0.889	1.638	-1.305	1.292	0.5315	0.4172	0.04135	0.06865	0.108	1.201	-1.263	0.6277	-0.9323	2.38	0.7536	1.455	-0.1459	-0.8933	1.388	0.3481	-0.3614	1.545	0.4455	0.629	0.8734	0.123
1.649	1.872	0.01844	0.5466	2.037	1.059	1.113	1.165	1.473	-0.7708	-0.3975	0.6842	0.3102	-0.09051	1.086	1.092	0.4105	2.064	0.5471	0.2289	-0.8215	1.383	0.3445	-0.2392	-0.384	0.6522	0.1537	0.1236	0.04973	0.5839	3.61	0.8834	2.365	0.5515	1.591	0.6213	-0.7697	0.425	0.08365	0.5263	-0.186	-0.2249	1.461	-0.6253	-0.7756	1.546	0.07197	1.469	0.4579	-0.1875
2.387	2.575	0.5201	0.7158	0.121	0.364	1.127	-0.2997	0.3243	2.432	0.1468	1.016	1.922	0.1005	1.054	2.018	0.5804	0.9884	0.4222	0.8229	0.3407	0.5472	0.6088	-0.314	2.568	1.073	0.5132	1.309	0.7271	0.01838	2.597	-0.2613	0.9267	-0.3181	0.367	1.108	0.7095	-0.07933	-0.9766	-0.3494	2.805	0.5129	0.531	0.5854	0.5727	0.9652	0.5972	0.3948	0.09289	-0.2373
2.882	1.9	-0.8057	1.438	0.5578	1.295	0.6754	-0.9759	1.424	-0.1027	1.764	0.2411	0.1961	2.126	2.035	0.08158	0.5706	0.8765	0.6782	-0.1972	0.001487	1.116	0.1054	-0.6015	0.1234	-0.3889	0.7629	-0.8057	-0.1347	0.5696	2.105	1.048	0.9353	-0.02909	1.917	0.6746	0.5628	-1.049	-0.7683	0.7311	0.304	1.07	-0.1095	1.064	-0.3395	1.4	-0.5316	1.898	-0.2851	-0.3655
0.2845	1.888	3.775	1.208	-0.4476	-0.7361	0.09924	1.458	2.025	1.533	1.107	0.108	-0.1814	1.301	0.4505	2.153	-0.4939	0.7533	-0.2262	0.2427	-0.2321	0.9248	0.4636	0.9539	0.09431	0.4678	-0.1861	0.4594	-0.3242	-0.779	0.4557	1.891	-1.349	0.5856	0.1367	0.3551	-0.1787	0.4782	-0.4536	0.3327	-0.7794	0.3209	0.7191	0.9419	-0.2489	-0.8304	-0.5667	0.1793	-0.8166	-1.329
0.4985	2.11	1.434	1.613	0.5666	-0.02459	1.486	0.4869	-0.7217	-0.06563	0.822	0.05699	0.6936	0.8061	2.341	1.334	-1.225	0.6139	0.1007	-0.8709	0.342	0.4239	-0.06434	-0.1414	1.419	0.8606	1.337	-0.1676	0.5531	-1.05	1.436	1.64	-0.2086	0.2176	1.187	1.762	0.3985	0.2172	-0.936	0.6802	-0.1215	0.2007	-0.06783	1.593	2.262	0.0852	-0.00826	0.7601	-0.2685	1.084
1.077	2.661	1.023	0.8486	-0.4936	0.89	1.235	-0.4426	-0.5969	0.4429	1.571	-0.3891	2.077	3.621	1.753	0.6575	0.0674	1.162	-0.2676	0.4101	-0.7772	-0.1956	0.8858	0.7859	1.1	1.425	0.0009327	-0.3783	1.412	1.747	1.431	0.5642	1.818	-0.252	1.263	0.3763	0.9893	1.56	0.2188	1.086	0.6716	0.6117	2.284	0.4788	-1.176	0.6943	0.1992	1.755	0.192	-0.3016
3.102	2.389	1.934	2.53	1.838	1.661	0.4242	0.6493	-0.2295	2.536	1.048	1.21	-0.3247	0.9893	-1.245	0.7159	0.007369	0.1324	1.644	0.9708	-0.5545	0.1948	-0.2551	0.9259	0.5643	-1.301	-0.1537	-0.6361	-0.8163	0.9128	0.1698	1.404	0.6948	0.1794	-0.2118	1.712	3.354	-0.5942	-0.3917	1.305	0.5925	-0.2923	0.3062	1.448	1.773	0.1732	-0.2977	1.12	0.4385	-0.3352
1.63	3.338	2.506	1.694	1.093	-0.02641	1.797	-0.153	1.579	1.944	0.5978	1.481	0.4796	0.8522	0.4976	0.6216	-0.3052	0.5938	1.262	-0.1883	-1.117	1.507	-0.2327	-0.2512	2.598	0.5535	0.7431	-0.0271	0.4147	0.4358	1.285	1.684	1.311	0.02532	-0.1278	-0.3839	1.371	0.8273	0.8431	1.215	0.4299	0.00627	1.11	1.602	-1.591	0.9713	-0.2706	1.703	-0.6777	0.293
1.252	1.629	1.208	0.9096	0.5685	0.7061	1.54	1.01	0.3934	0.8051	3.098	0.8182	1.566	0.05646	-0.4437	1.844	0.4253	0.271	0.789	0.1759	-0.2411	1.818	0.1044	-0.004916	0.8566	-0.2959	0.5502	-0.4388	0.307	0.1835	1.218	1.454	1.382	0.09443	1.208	0.192	1.891	-0.05565	0.5246	1.041	0.06188	0.06054	0.7672	1.235	-0.07084	0.5847	0.301	2.283	-0.1034	2.002
0.7517	2.074	3.699	1.4	0.6614	1.287	-0.1546	0.515	0.4996	1.364	1.048	0.2522	0.2045	2.437	0.8109	0.7799	0.8818	0.2091	-0.4233	-0.005098	0.6046	1.961	0.4447	1.098	2.626	1.502	-0.2661	0.6942	1.084	0.326	2.018	0.3062	1.335	0.3465	-0.4382	0.2424	-0.002218	0.05445	-0.0692	1.16	1.636	-0.1241	0.1951	0.7939	-0.07616	-0.6951	-0.04386	1.58	0.1875	0.1378
2.232	1.834	0.9729	3.133	0.8114	0.7933	1.989	1.965	1.927	1.423	0.06536	0.1305	-1.623	2.118	-0.5677	0.4277	1.438	2.722	0.6624	0.1749	1.98	1.37	0.6559	1.582	2.051	-0.07952	0.04505	1.528	-0.2241	0.06883	2.892	0.6648	0.08409	-0.1822	0.575	0.4429	-0.1062	2.316	0.8622	0.9345	1.229	1.075	-0.3568	0.8133	0.3832	0.3928	-0.2678	1.572	-0.2713	-0.1525
2.425	1.964	5.24	1.329	0.6336	0.2845	0.2874	-0.9681	1.403	3.914	0.2596	0.4841	-0.1386	3.047	-0.4712	0.4519	0.004127	0.7158	0.04682	-0.1611	0.3893	0.1106	-0.552	0.6352	4.158	0.6168	1.836	0.3704	0.06996	1.592	0.9443	1.549	-0.06787	-0.1028	0.5072	0.1022	0.4767	0.3462	1.147	2.281	1.073	1.346	0.01582	0.2753	-0.05136	0.6483	0.3568	0.4968	-0.07136	1.448
3.56	2.518	0.7882	0.8603	-0.01165	-0.2514	2.073	1.179	0.03972	1.453	-0.2461	2.215	-0.9845	3.074	1.884	1.132	2.966	-0.777	0.9989	0.1366	0.5046	0.3654	0.0763	0.09847	2.601	-0.1967	0.0693	-1.016	1.108	0.7735	0.06463	0.3531	2.482	0.4025	0.1848	-0.2469	0.4159	0.336	0.5123	0.5423	-0.3384	-0.5135	0.6198	1.315	0.5628	0.5806	1.067	1.009	-0.3002	-0.09535
1.924	1.285	1.349	1.505	0.8803	1.671	0.5358	0.7599	0.3344	0.9189	1.001	-0.09874	0.9968	0.8478	2.319	0.769	2.298	1.032	-0.3486	-0.602	0.9698	-0.5296	0.6639	1.162	1.618	-0.2767	0.1372	-0.6652	0.4808	-0.3625	0.6357	0.3869	1.691	0.22	0.1467	1.091	2.125	1.118	4.112	2.177	-0.1739	-0.1968	0.8494	0.4756	1.303	0.4243	0.5211	1.002	0.01176	-0.3016
2.324	3.599	3.585	0.2358	0.227	1.097	4.732	1.601	-0.009405	2.305	-0.3166	-0.3272	1.87	3.677	-0.2656	-0.175	2.92	1.267	0.744	0.3421	1.46	2.388	0.6452	1.216	0.7721	-0.0754	-0.09506	0.159	0.03901	2.014	1.584	-0.1214	2.706	0.6818	-0.5405	0.7831	3.937	1.766	2.128	1.925	0.9668	0.4936	3.585	0.1409	0.5288	0.7063	0.3611	2.034	-0.1363	-0.3459
3.726	2.574	1.012	0.03079	0.2772	0.4961	1.279	-0.3515	1.324	1.688	-0.468	0.7102	2.722	1.047	0.1108	-0.1968	0.7703	0.8167	1.955	0.266	0.5574	0.2912	0.1508	0.2706	2.15	-0.6127	0.3496	-0.7223	0.3375	1.263	0.7365	-0.9159	2.654	0.6614	-0.877	0.6835	1.989	1.364	1.535	0.9265	0.4438	0.6339	2.068	0.2477	1.651	0.6145	0.2357	-0.8667	0.6049	0.1274
0.02603	1.404	0.2151	1.09	0.7849	-0.4059	0.3119	2.691	0.0002185	0.5491	4.757	0.6373	-0.343	0.9941	0.5114	0.9567	2.573	0.6044	-0.4877	-0.3072	-0.0435	1.345	1.649	0.08458	2.012	-0.47	-0.1557	0.6538	-0.2217	-0.2379	0.6146	0.1855	0.9179	0.8448	0.08927	0.3447	0.09986	-0.4448	-0.1925	-0.4492	-0.2952	0.02013	1.129	0.1816	-0.1981	0.6621	0.479	1.369	0.1769	0.01871
2.004	2.495	0.5334	0.1503	1.096	1.081	0.3434	0.9906	-0.5525	0.1821	3.104	0.8595	-0.03951	1.634	1.282	1.658	1.951	0.4411	1.416	0.2497	1.008	2.039	-0.1131	0.1914	0.08324	-0.308	-0.2513	0.3876	1.042	0.2246	1.47	0.0977	1.379	2.1	-0.1861	-0.3097	-0.5592	0.195	-1.057	0.1687	0.002111	0.189	0.512	0.6903	-0.276	0.004151	-0.1889	0.4414	1.782	1.294
1.231	2.604	0.7509	0.8755	0.3877	0.4098	0.4531	1.231	0.2503	0.7215	3.841	0.239	-0.9269	1.862	0.8496	1.93	2.5	1.553	1.259	0.5571	1.164	-0.06908	0.08153	0.5849	0.9224	0.2332	0.03528	-0.7506	0.4575	-0.5918	1.994	0.4233	0.1498	1.149	0.06961	-0.7473	-0.2415	0.08466	0.8059	-0.306	0.2154	0.1985	0.4723	1.655	-0.6615	0.5498	-0.128	1.329	0.5655	0.6492
0.7452	1.046	0.6676	-0.02738	0.1334	2.071	-0.01285	0.1499	2.244	0.7661	1.984	0.6271	3.37	0.5904	1.604	0.8075	0.001257	-0.5471	0.1253	1.471	0.3619	0.914	1.491	0.1129	-0.7235	1.083	1.159	-0.08294	0.6017	0.4271	0.2677	0.6393	3.928	0.6477	0.6413	0.5047	-0.721	1.208	0.2076	0.4328	0.5279	0.381	0.445	1.953	-0.4914	0.853	1.251	1.85	-0.1493	1.127
1.526	1.993	0.008449	0.0239	1.2	0.5539	1.044	-0.4928	0.8967	1.846	1.355	0.5686	-1.365	2.7	-0.7211	0.9877	2.418	0.3075	0.352	0.5483	0.8709	0.612	-0.2645	0.6456	-1.027	0.603	-0.5318	0.3302	0.2127	0.1297	0.2235	0.4664	0.2388	1.093	1.164	0.4328	0.1618	0.1107	-1.419	0.2273	0.1269	0.08572	0.05623	1.111	-0.9902	0.7367	-0.1663	-0.7157	0.6971	0.01619
3.099	1.488	2.382	0.7104	1.654	0.18	2.342	-0.2823	1.258	1.521	0.8886	1.289	-0.4225	2.485	0.6838	1.053	1.884	0.8174	0.4398	0.5626	-0.4949	0.8313	0.929	-0.1544	-1.003	2.258	1.462	-0.2683	0.9385	0.6599	1.978	0.9106	2.01	1.355	1.768	-0.5566	-0.7158	1.93	-0.1408	1.518	0.0483	1.25	0.9413	1.33	-0.3207	2.396	-0.3701	1.579	0.4471	1.175
1.518	1.286	1.139	-0.3657	0.6466	0.2932	0.5822	0.1754	1.928	2.181	2.138	-0.8018	0.5647	1.791	1.021	2.137	1.763	1.362	0.6387	0.657	0.3884	0.8858	0.4023	0.1621	1.092	0.117	0.7452	0.5352	0.07113	0.2332	1.502	1.364	0.7889	0.8461	1.591	-0.1125	0.008463	1.413	-0.1231	0.4387	-0.09424	1.457	1.863	3.262	0.2388	1.207	-0.2808	1.632	0.2626	0.549
3.245	1.561	1.295	1.316	0.9575	1.63	1.701	0.1913	2.032	0.927	1.057	0.01813	0.1099	1.772	0.784	0.06046	0.199	1.237	-0.552	0.4508	-0.3406	0.7446	0.03135	0.01777	0.2474	0.5307	0.762	-0.07629	0.957	1.408	1.877	-0.06347	1.949	1.399	2.046	-0.2292	-0.453	1.413	-0.4496	0.3792	0.6492	0.8291	2.366	3.179	0.632	1.158	0.3304	1.664	-0.1407	0.8069
1.615	1.637	1.15	2.411	0.4175	0.2847	1.18	1.936	1.664	0.2394	0.5922	0.1855	-0.8165	0.3434	0.5373	1.374	1.515	0.6869	2.302	0.02608	1.677	0.01631	-0.6086	0.3116	-0.8608	1.864	0.0642	-1.531	-0.01466	-0.4794	2.423	2.481	0.1864	0.7618	0.7375	1.85	-0.1675	0.8532	0.01466	0.5538	0.05279	-0.427	0.8778	0.3995	0.5426	-0.02638	-0.3416	-0.5819	0.3459	0.4414
1.487	0.8353	1.875	2.029	0.5804	0.4186	0.8677	-0.1865	3.619	0.6254	1.582	1.652	-0.1411	0.1872	1.147	0.1771	4.424	1.382	1.1	2.258	1.612	0.6664	0.3454	0.09558	1.817	1.204	-0.3585	0.3093	0.7248	1.497	2.286	1.231	-0.08262	1.199	1.285	-0.1283	-0.1499	0.1609	0.5389	1.743	0.7092	0.1393	0.9962	-0.04169	-0.2849	-0.2548	0.7716	-0.1405	0.5095	-0.04758
0.4242	1.547	1.319	-0.365	0.7208	0.6938	0.1099	0.6076	-0.06117	0.9573	-0.3278	0.5369	-0.965	1.822	0.5213	1.387	0.4568	0.9157	0.8898	0.5952	0.8951	0.4177	0.6567	0.3121	1.253	0.715	0.6844	-0.4828	1.179	0.5563	1.485	0.8717	1.09	0.1917	0.3408	0.002978	-0.5098	-0.1451	0.7887	-0.2223	0.06308	0.07448	-0.4892	0.9005	-0.4109	-0.01994	0.5575	0.6922	-0.01006	0.7955
1.266	1.499	3.307	2.322	0.006096	1.567	0.66	2.229	0.1354	4.02	0.2701	0.5804	-0.8371	1.961	0.407	2.668	0.0433	0.2521	0.07896	-0.5247	0.05254	0.6626	0.9421	0.6908	-0.02031	0.2596	0.008339	0.07933	-0.006096	0.4549	1.215	2.695	1.817	-0.02585	1.015	0.2355	0.7744	0.9232	0.5094	0.6249	0.5808	0.3379	0.8691	0.5628	0.5876	0.505	-0.2325	0.9932	-0.2467	-0.6881
0.1849	1.939	1.385	0.9632	-0.2525	0.193	0.3829	2.342	0.4203	3.133	0.8903	1.558	-0.8414	1.327	0.2526	0.3573	0.4452	0.532	0.668	0.7951	-0.4613	1.661	0.8813	0.6412	1.115	0.1706	0.3581	2.215	0.315	-0.3109	1.661	1.418	2.147	0.6042	0.3218	0.9679	1.094	1.228	0.3662	-0.5617	0.2977	0.2527	1.274	0.6045	-1.014	1.362	0.6268	0.6889	0.6943	-1.354
0.2713	2.116	1.636	1.793	-0.2738	-0.03258	0.08589	0.9352	1.22	1.295	0.354	0.6849	-1.66	1.472	2.767	1.504	-0.003671	0.9535	0.5077	0.09448	0.5932	0.06827	0.929	1.408	2.372	0.3036	0.2337	0.2223	0.332	-0.1618	0.8394	1.498	0.4837	0.6708	0.8817	1.78	1.684	0.003671	-0.04398	-0.1443	3.096	0.4906	0.7545	0.4906	0.3567	0.08597	0.5942	1.206	-0.4807	-0.4992
0.4251	1.107	-0.6621	3.136	0.8215	1.942	0.652	2.019	0.2028	0.1909	-0.1182	1.565	0.5062	0.3382	0.476	2.959	0.6041	-0.1729	1.365	0.906	1.504	0.01918	1.492	0.2985	2.143	0.7355	-0.14	2.496	0.8583	-0.4264	0.8931	1.43	-0.1725	0.4207	-0.1022	1.354	1.848	0.9155	0.2144	0.2433	2.542	1.118	-0.2034	2.141	0.1588	2.673	0.562	1.501	-0.1149	-0.08703
2.5	0.6289	1.155	0.6603	0.7643	0.06202	1.856	-1.071	2.667	-0.1978	1.311	-0.05136	-0.24	1.153	2.235	-0.02384	1.237	0.5662	0.4743	0.1815	0.5149	-0.9792	-0.5269	0.1276	0.5387	1.206	-0.3074	1.192	0.4935	0.372	0.6886	-0.873	-0.8426	0.1594	0.2969	0.3393	-0.00421	0.9323	1.037	2.636	0.6276	0.669	-0.4034	0.3958	-0.363	2.072	0.3594	1.349	0.5335	0.4378
2.351	1.248	2.242	0.4414	0.5119	0.5169	2.433	2.673	2.711	0.4947	1.542	0.286	-1.206	2.088	1.576	-0.08096	0.5526	2.356	0.1112	0.02388	-0.6435	3.078	-0.002641	-0.1842	0.6214	1.398	0.2444	1.695	0.6961	1.691	2.265	1.077	2.32	0.8057	0.5544	1.495	0.7197	1.451	0.3385	0.7171	0.2989	0.8431	0.5114	0.2247	0.8865	2.944	-0.2198	2.331	-0.008584	-0.5833
1.982	1.247	2.374	1.473	1.912	1.122	2.569	0.04223	1.645	1.57	-0.1419	0.07767	0.836	1.073	0.6143	0.5731	0.6531	2.368	0.3218	1.068	1.556	1.326	0.4691	0.5242	0.05982	1.363	0.3996	0.4319	1.029	1.682	2.083	1.754	0.8728	0.4765	-0.6762	0.4916	1.692	2.848	2.48	1.902	0.6821	1.111	1.48	-0.5323	-1.15	2.072	0.3054	2.388	0.7955	-0.2656
4.911	2.847	4.494	0.8397	0.8986	0.4125	3.299	0.6165	1.139	0.2488	-0.2871	0.1838	0.5923	0.9072	-0.6593	2.257	0.3641	3.442	0.3314	0.6653	1.069	1.32	-0.1608	0.3869	-0.3965	0.7173	1.763	-0.7262	-0.02275	2.821	2.113	0.8534	2.772	0.3517	0.2399	0.451	0.09965	2.798	0.9966	0.4343	0.1925	0.9223	2.761	0.7059	1.584	1.162	0.4071	0.9453	0.4242	0.9485
2.228	1.541	2.735	2.289	0.2925	-0.123	-0.08973	0.7577	1.578	2.248	0.4914	0.4448	-0.296	1.211	1.912	0.5184	0.01977	2.498	-0.02122	0.04199	1.374	1.643	0.4275	-0.1655	-0.8876	1.191	1.189	1.362	0.9357	2.472	1.94	0.7205	0.3567	1.851	1.019	0.239	0.02122	1.43	0.09676	0.8773	0.3894	2.012	2.942	0.8138	1.685	1.45	1.053	2.025	0.06674	0.6525
3.32	4.338	2.803	4.756	0.3218	2.848	-0.2079	0.3693	0.6956	1.201	-0.3401	0.7449	-0.4831	1.944	2.399	-0.02264	-0.7248	4.286	1.136	0.1811	0.4338	0.2627	-0.3828	0.8614	-0.5726	1.868	0.8596	-0.001729	0.1834	1.029	1.032	5.296	2.881	-0.1389	-0.01385	0.739	0.3874	1.25	0.5376	0.5438	-0.04413	1.377	0.4974	-0.1987	2.759	0.7889	0.8484	0.1372	-0.4084	1.016
2.104	5.821	3.795	2.638	-0.01792	-0.04093	0.5394	-0.1587	0.1995	5.264	0.1494	0.1825	-0.07086	1.681	0.6149	0.2439	0.4358	1.051	1.154	0.05995	0.1998	0.8202	1.397	0.1475	-0.2087	0.9096	2.134	-0.2356	0.2297	0.1205	2.759	1.057	3.295	0.162	-0.1744	0.06289	0.4471	0.2906	3.531	0.5674	0.5116	0.3904	1.185	0.6521	0.6057	0.7379	0.8686	0.04512	0.428	0.02436
1.664	2.259	1.944	1.505	1.241	0.5866	0.7397	1.194	0.5774	2.762	0.4214	0.02644	-0.293	1.31	1.269	1.55	-0.9273	1.443	-0.1365	-0.4837	0.747	0.6221	2.097	1.154	-1.055	1.354	0.4969	-0.5895	-0.09848	0.4525	1.083	1.73	2.895	-0.01291	0.1496	1.417	-0.3545	1.878	2.258	0.8065	0.535	1.502	0.323	0.2084	1.493	0.6299	1.653	1.191	0.5488	0.9859
2.135	1.674	2.74	1.478	-0.2918	-0.1131	0.8688	-0.2367	-0.882	3.227	0.01238	0.4438	-0.8888	2.618	0.6157	0.4413	1.069	1.718	0.7109	0.1402	0.02215	1.045	0.8822	0.2653	0.0839	2.228	0.8192	0.7111	0.1187	1.866	1.043	0.148	1.273	0.2063	0.3434	2.505	0.5126	0.5874	1.275	-0.4296	-0.08701	0.9788	2.756	-0.8843	4.293	1.022	0.344	2.182	-0.2723	0.07747
-0.4982	1.64	3.115	1.807	0.1915	2.37	0.5672	2.148	2.466	0.5792	1.693	1.23	0.6859	-0.2781	2.634	2.865	0.4755	1.475	-0.2206	1.405	1.041	-1.088	1.317	1.682	1.085	0.2957	0.9635	1.167	0.4978	3.19	1.088	1.598	1.507	0.512	-0.2151	-0.1342	0.6992	1.682	-0.5099	-0.0135	-0.3682	0.5328	2.368	-0.1894	0.5488	-0.5644	1.717	2.011	-0.2817	0.2924
1.008	3.512	1.534	1.542	0.6348	2.803	0.458	1.624	0.7289	2.918	1.212	0.0982	1.946	2.312	2.743	2.552	-0.9863	4.017	0.1011	0.1937	-0.2526	-0.9752	1.398	1.813	0.7572	0.8298	0.3893	0.7165	-0.0303	0.7721	0.07209	0.4215	3.721	-0.07114	1.465	-0.1612	-0.04547	2.17	0.561	-0.7494	0.199	1.331	2.878	0.673	0.01095	0.3519	0.02971	0.8671	0.00651	1.126
2.922	2.849	0.2016	1.016	0.06093	1.366	3.164	2.458	2.75	4.21	0.002562	0.2009	-0.4059	1.498	3.402	0.0218	0.8044	3.736	0.3276	-0.00523	1.36	0.2508	0.2096	2.329	2.896	2.163	2.1	0.9814	0.6428	-0.07795	2.785	0.8955	2.978	0.6764	-0.4484	1.989	-0.1413	1.775	0.003508	0.2808	0.8691	1.484	0.4054	0.657	2.881	0.009585	-0.0008082	1.482	0.1441	2.736
1.676	4.065	1.176	1.441	0.8462	1.203	0.8422	3.296	-0.08406	0.1357	1.669	1.65	0.4486	1.379	2.246	-0.1065	-0.3058	3.528	0.2623	0.271	0.6401	0.1787	1.511	0.695	2.275	0.007615	1.5	0.7896	0.6093	1.243	1.83	1.85	2.122	-0.1249	1.57	-0.2592	-0.1382	-0.1746	0.4838	-0.08381	0.03245	1.059	0.7274	-0.943	1.984	0.3125	-0.7186	2.03	-0.4149	-0.6892
0.9963	2.253	1.963	1.409	0.8127	1.751	0.6525	0.8499	0.6457	0.7346	-0.1129	0.3799	-0.005421	0.1524	3.973	1.643	0.05562	4.269	0.2483	0.198	3.402	0.1286	0.0778	3.998	1.061	0.2281	1.277	1.443	0.3078	0.5967	-0.168	0.5498	2.983	0.4995	0.02186	0.564	-0.2779	4.326	0.7876	-0.4429	0.2674	0.5076	1.442	-0.302	-0.01898	0.3162	0.5464	0.4745	0.2301	1.537
-1.356	2.697	0.4324	0.824	1.197	0.3722	-0.1259	3.554	-0.7256	1.6	0.6214	0.4864	0.08695	0.7948	2.688	0.2876	0.9711	4.317	-0.07971	-0.1506	2.335	0.04273	0.1402	0.3473	1.753	-0.6349	0.4526	0.6471	-0.3554	0.8818	-0.6207	0.5364	1.665	0.0006436	0.9542	0.9374	0.8439	1.018	0.7887	0.5758	0.7409	-0.09583	-0.511	-1.177	0.3621	-0.1607	0.1029	1.125	-0.9235	0.3224
2.193	0.2458	1.731	1.678	0.7827	2.021	2.088	-0.8736	0.8581	0.5106	1.107	1.487	1.315	0.9094	0.8479	0.4162	0.499	0.6884	0.07715	2.083	0.6518	1.515	1.682	1.348	-1.87	0.4263	0.3673	0.9496	-0.00879	1.333	1.855	-0.2609	1.585	-0.8002	0.9371	1.165	-1.414	-0.912	0.3382	-0.2079	1.152	1.954	0.275	-1.838	1.832	-0.5204	0.5055	0.7286	0.6121	-0.02447
1.666	2.148	1.497	0.2616	0.8266	1.203	1.06	0.4515	-0.5413	0.9749	1.776	0.7982	0.8472	1.483	1.129	-0.536	0.6804	0.6293	-0.3031	0.541	0.5604	0.9854	1.15	1.533	0.6834	-0.5804	0.3058	0.7205	0.409	0.4008	0.9463	-0.5418	1.368	0.6362	0.8925	1.591	-0.5057	1.082	0.00901	0.6292	1.14	1.048	0.3975	-1.356	0.812	0.1359	-0.3438	1.249	0.5894	0.2104
1.916	2.707	2.136	1.893	1.148	1.366	1.589	0.6371	-0.3226	1.096	-0.2199	1.139	1.737	1.993	-0.09003	-0.2168	0.3923	0.8821	0.08474	0.2813	0.3145	1.456	1.352	1.515	-0.2197	0.3801	0.6606	0.1446	0.6028	0.05733	2.294	-0.5649	2.094	-1.537	-0.259	1.018	-0.4586	0.2863	0.9094	-0.0409	1.804	1.564	0.1333	0.3043	2.32	0.01012	-0.5678	1.084	0.2741	0.2593
1.138	1.107	3.471	3.467	1.875	-0.859	1.642	1.01	2.493	1.423	0.08977	1.36	-0.03349	0.2417	-0.4423	-0.6154	0.9974	0.4354	0.1252	0.5445	1.155	2.034	0.3318	-0.05072	0.531	0.6954	0.5559	-0.5484	-0.2348	-0.6997	2.028	1.018	0.7527	1.915	2.606	1.41	1.888	1.764	0.6571	1.437	-0.4131	1.308	-0.1651	-0.4503	2.752	-0.6141	0.909	-0.1215	0.6034	0.4846
1.933	2.987	3.236	0.7815	1.659	0.2997	1.545	0.5614	2.481	1.218	0.4097	0.5947	2.685	2.141	0.8304	0.6556	2.222	1.304	-0.1343	0.3661	1.604	2.317	0.7756	2.779	0.08834	-0.5722	-0.01015	-0.5714	-0.004655	1.437	2.224	2.407	1.763	1.559	1.417	1.075	0.8684	0.7536	0.5964	1.153	0.5088	0.9514	0.5044	0.4596	0.545	-0.7921	0.1543	-0.09267	0.1357	0.6988
1.235	2.475	1.853	0.7159	1.25	1.602	-0.004211	0.4825	0.2079	1.429	1.376	0.2179	1.677	0.04851	0.5792	0.7961	0.7507	1.628	-0.9604	0.4287	1.396	1.802	0.188	2.212	0.6886	-0.08882	0.1237	0.207	-0.6534	-0.1928	0.6205	1.795	1.332	1.068	0.4856	2.411	0.9026	0.2408	0.3381	-0.148	0.8228	1.275	-0.05018	-0.8367	3.849	-0.6294	0.0007596	-0.2855	-0.2699	0.07843
1.435	2.113	2.987	2.614	1.289	0.2332	1.874	2.034	1.058	2.454	1.9	1.292	1.295	0.5817	1.942	1.732	1.457	1.552	0.6762	-0.3822	1.053	1.069	1.263	1.623	1.335	-0.3465	0.1985	0.6069	-0.6314	-0.001933	1.348	2.016	1.073	1.113	0.1146	2.089	2.424	1.799	-0.1438	0.7751	0.2901	1.122	0.1833	-1.035	3.076	-0.6296	0.3573	0.3092	-0.4856	0.1544
1.064	3.687	2.38	1.763	1.599	0.8001	0.8568	2.4	0.8971	2.321	0.7465	0.976	1.745	1.661	0.8502	0.6931	1.62	1.385	0.04666	0.8827	0.8645	2.164	1.078	1.373	0.1882	0.5689	-0.3099	0.8993	-0.3059	0.003615	2.097	0.9396	3.1	1.155	-0.6511	2.649	1.049	0.8629	0.7665	-0.2631	0.1663	0.2627	1.566	0.625	2.233	0.6317	0.5685	0.6109	0.6055	0.1331
0.1293	2.108	1.057	1.531	0.6202	0.9914	0.6716	1.88	0.4481	0.9237	-0.09085	0.3178	0.9576	1.369	0.6278	0.04933	2.013	-0.9105	0.4772	0.7359	0.4466	1.604	0.4747	1.111	1.729	0.08758	0.8018	1.514	0.08451	-0.03742	1.487	2.16	1.649	0.3631	-0.05131	1.592	1.057	1.21	0.4142	-0.1683	0.5323	0.3526	1.965	0.5243	1.195	0.8597	0.09801	2.286	0.7006	-0.3657
-0.9855	2.064	0.8187	1.296	0.3921	0.6135	-0.5042	1.879	1.119	2.464	0.08057	-0.926	0.3913	1.697	-0.3568	1.324	1.697	0.3795	0.3907	0.04335	0.294	2.684	0.2328	1.232	0.3451	1.419	1.927	-0.2565	0.2239	-0.8415	3.109	1.798	2.064	0.9522	0.5717	2.717	2.052	1.852	0.3755	0.7261	-0.7264	1.494	1.738	0.4944	1.192	1.193	0.07981	3.155	0.01073	-0.403
-0.2976	2.09	0.564	0.4826	1.332	2.416	0.814	1.866	1.936	2.53	1.659	1.095	1.188	0.4903	2.742	1.017	0.1406	2.145	0.2462	1.645	1.566	-0.1583	0.8789	1.527	1.291	1.49	0.5801	1.086	-0.6999	2.296	0.2916	1.742	1.334	0.1909	0.5522	2.834	1.554	0.5314	-0.4785	0.1991	0.9051	1.65	0.948	-0.0433	1.852	0.3638	0.8053	0.4402	0.03184	0.07286
-0.1058	0.7086	2.354	1.095	1.04	1.645	0.512	1.515	3.217	3.275	2.221	0.2765	3.518	1.384	1.279	2.177	-0.1945	0.7669	0.7542	0.7639	1.428	0.5206	0.8116	2.331	0.3678	2.231	0.644	1.033	0.494	0.3978	0.1302	3.433	2.521	0.8373	0.212	3.21	1.838	2.211	1.532	2.244	-0.1834	1.813	1.999	-0.06843	3.042	-0.02159	0.9561	2.685	0.4783	1.405
0.5065	2.279	0.7135	2.263	0.1114	1.722	1.259	2.179	0.6839	-0.2012	1.712	-0.2474	0.5764	0.5171	1.64	0.9332	0.5622	1.64	-0.4183	0.006281	0.3682	0.001573	1.446	1.727	0.6642	1.771	1.473	0.3065	-0.1379	0.8516	0.2743	0.815	1.659	-0.7074	2.12	-1.239	0.0005457	0.7599	0.9948	0.2247	0.8252	0.7938	-1.544	-0.6216	0.3297	-1.374	-0.6366	1.282	0.1919	-0.0916
1.333	1.006	0.1544	0.7205	1.599	1.753	3.447	2.236	0.3665	2.126	1.013	0.4396	0.5032	1.903	3.247	0.7614	-0.5725	1.475	0.1057	0.9548	-0.4328	2.211	1.282	0.524	2.388	2.115	3.146	2.14	1.498	2.402	1.593	1.351	3.87	0.1951	3.544	-0.04797	-0.2502	2.544	2.052	2.264	0.7208	1.988	0.4821	2.224	1.458	2.1	0.08107	2.02	0.2661	0.3848
2.198	0.4285	0.2209	2.449	2.763	3.528	3.689	-0.5862	0.2836	0.4022	2.138	0.8567	0.8788	0.955	0.4379	0.000541	0.0145	-0.3876	1.416	0.8353	-0.34	1.619	1.623	0.2429	0.1438	-0.3732	1.29	1.66	0.2541	3.194	1.466	2.433	1.632	0.559	3.031	1.945	2.662	-0.2121	0.4063	2.17	1.621	1.391	0.4932	0.6566	2.564	1.966	-0.6458	1.399	1.037	0.4397
1.167	1.804	1.103	1.028	0.4572	1.402	1.085	0.8682	1.784	0.5162	0.6317	0.6357	-0.3649	0.8613	1.859	1.323	0.6392	1.365	-0.03228	0.9171	0.9096	-0.03711	1.16	1.067	0.927	1.319	1.103	1.209	0.8586	1.055	0.8288	0.5308	0.723	0.1649	0.2223	-0.2603	-0.7386	0.6945	0.5601	0.1167	1.476	0.9316	0.9673	0.6169	1.496	0.03711	0.06283	1.351	0.1527	0.2357
1.065	1.371	1.164	0.7614	0.9523	0.6298	1.534	0.0721	-0.05528	0.1623	1.622	2.711	-0.000519	1.745	0.3283	1.183	2.474	0.4993	0.4693	0.2016	0.3133	1.076	1.158	1.061	0.5889	1.508	2.039	0.1795	1.724	-0.3201	2.002	1.023	1.732	0.05244	0.6503	-0.04606	-0.1702	0.8989	0.8355	0.7952	2.955	1.138	1.421	-0.5174	2.198	2.514	0.4456	1.741	0.6728	0.1133
1.23	2.257	1.465	2.18	0.6592	1.867	1.571	0.6903	1.344	2.809	2.569	0.7889	-0.278	0.04051	1.507	0.8107	1.064	3.026	-0.4265	-0.7756	-0.1404	-0.1309	1.055	0.4653	0.872	0.2939	0.8114	-0.4073	1.116	0.3461	-0.893	0.4493	2	-0.6059	0.9225	1.489	1.173	0.6465	0.4244	0.576	0.1795	0.9156	-0.04267	-0.5353	2.65	-0.7381	0.2511	0.9013	0.6347	-0.006147
1.045	2.911	1.34	1.914	-0.08639	0.6614	0.9778	-0.1515	-0.2084	0.6227	1.152	0.1341	0.01517	1.942	-0.01517	0.9757	1.353	1.856	-0.2668	-0.3968	-0.3355	0.2848	1.477	1.251	-0.7892	1.491	0.8875	0.2828	0.4046	-0.689	0.5673	0.6048	2.302	-0.04822	1.221	0.2354	0.6977	0.7679	-0.3556	0.4781	1.296	0.9316	0.1491	0.869	0.4225	1.396	-0.2612	3.134	0.1615	-0.531
1.894	1.611	0.388	1.919	1.812	0.1449	0.9305	1.658	0.6792	-0.5197	1.092	1.932	-1.398	0.1308	0.5082	0.9767	1.6	2.976	-0.6764	0.06338	-0.5087	0.3338	1.804	0.5927	-0.03993	-0.06088	0.6727	0.2731	-0.1723	0.8054	-0.4976	-0.2663	1.094	0.5654	2.012	0.6632	-0.02617	-0.042	-0.1119	0.7998	1.521	0.4343	0.4746	-1.393	0.02301	1.222	-0.209	0.2443	0.9214	-0.2629
-0.1434	1.915	1.744	1.68	1.057	0.5415	1.483	2.147	0.539	2.251	1.553	1.79	2.194	1.456	0.03888	1.658	0.8327	2.039	-0.4783	0.386	0.9224	0.3709	0.25	-0.3472	1.754	1.63	0.4469	1.577	0.2201	0.805	1.92	1.419	2.277	1.595	1.147	2.842	1.614	0.1806	2.614	0.2665	0.1777	-0.002686	1.104	-0.9873	2.422	-0.387	0.971	0.7067	0.2512	-0.2191
1.837	1.889	1.487	2.363	2.085	3.171	1.636	1.74	0.3747	0.6637	1.859	1.045	1.382	0.8953	1.434	1.404	1.714	1.869	0.6957	-0.2759	0.5294	1.37	1.842	0.663	0.09991	-0.06245	-0.006392	-0.2278	0.2599	1.85	1.654	0.7531	2.894	0.1871	2.051	-0.6665	1.228	-0.1547	0.07418	-0.1349	0.08461	0.4907	0.4562	0.2037	0.1197	0.01963	0.2042	1.326	0.9059	-0.8826
0.4238	1.498	2.223	2.336	1.401	1.191	2.703	1.732	-0.3856	0.5733	1.84	1.702	-0.8759	0.7045	2.298	1.004	3.228	2.036	-0.1373	-0.4531	-0.1759	1.404	1.478	-0.2636	0.5831	0.5703	0.5807	0.05433	0.4142	0.615	0.3897	1.44	2.147	1.53	0.4092	1.006	1.006	0.7387	1.294	0.7387	0.8206	0.187	1.896	0.1833	-0.02547	1.02	0.1301	1.199	0.6669	-0.1585
0.7933	3.04	1.164	1.305	0.7892	-0.5849	-0.01693	0.7983	1.226	1.39	2.218	0.9203	0.4573	2.555	1.739	2.057	1.11	-0.009988	0.8179	0.9946	-0.2721	2.633	2.52	0.0258	1.053	1.527	0.1497	2.547	0.1913	0.9738	3.034	1.132	0.4765	0.1834	0.8156	1.293	-0.01068	1.139	0.6886	0.6623	1.571	-0.2758	0.6832	2.259	-0.6666	0.2851	-0.362	0.5727	1.109	-0.504
1.24	2.246	1.914	1.14	0.3817	-2.091	1.055	-0.4678	3.194	-0.5323	0.8866	1.178	0.985	1.549	-0.162	1.433	1.193	0.8108	0.4175	0.6535	0.4264	1.897	0.4889	0.4635	-0.1765	1.193	-0.02844	1.411	0.1291	-0.7214	1.1	1.192	0.1291	1.171	-0.2813	1.163	-0.2568	1.511	0.1831	0.08728	0.01452	-0.02968	1.965	0.02844	0.649	0.5181	1.294	0.8959	-0.3505	-0.4388
0.5913	0.6179	-0.07963	1.76	0.3763	0.5405	1.083	1.771	-0.5524	1.118	1.189	0.6242	1.27	1.231	0.07722	1.375	0.4718	-0.5082	1.588	0.696	0.7892	1.705	0.3984	-0.9677	0.4209	0.3883	-0.07456	2.534	2.804	-0.15	1.283	0.1059	0.08165	0.1201	1.635	2.132	0.9708	1.228	0.09787	1.071	0.6511	0.8047	2.046	0.4576	0.004512	0.7785	0.4807	0.9058	0.128	0.7319
1.414	1.274	3.123	1.778	2.191	2.022	2.065	0.8335	0.3846	2.368	2.029	2.325	3.296	1.589	1.564	0.9113	0.7751	0.7145	0.1826	0.9828	0.6535	1.947	0.6436	0.6155	1.187	1.409	1.069	1.425	0.1977	1.265	1.75	1.467	0.9917	-0.1882	1.802	0.2513	1.971	-0.4374	0.1449	0.9851	0.8092	1.544	0.7656	2.34	-0.1021	1.801	0.6719	1.821	0.2068	0.259
0.9446	2.455	3.008	1.776	0.595	0.7765	1.374	0.541	0.8451	0.3132	-0.02732	0.4283	0.7669	1.509	0.6942	-0.361	1.814	-0.7462	0.6707	0.3844	0.0733	3.48	0.2148	-0.5123	-0.1537	1.948	-0.17	0.9574	0.6624	0.2761	2.285	1.473	1.721	0.5963	2.331	0.5108	0.6823	0.8937	0.9953	1.625	1.045	0.2081	1.235	0.005658	-0.6324	1.562	0.5691	1.909	0.7547	-0.005658
1.614	1.636	0.8251	1.107	0.7229	0.05427	0.8811	0.2569	0.5865	-0.3601	2.901	1.427	2.345	1.398	1.689	0.2385	1.171	0.5737	0.4816	0.9526	-0.3613	0.9942	-0.002297	-0.4181	-0.4067	1.923	0.9318	2.095	0.9264	1.228	1.218	-0.5514	1.587	0.9156	0.9629	0.6565	-0.1572	0.7035	0.8563	0.9226	0.6667	-0.302	1.199	2.827	1.317	2.6	1.365	0.4702	0.4015	1.37
2.142	1.548	2.166	-0.3133	1.61	0.9084	2.697	0.8286	0.4187	2.75	2.586	1.923	1.027	1.232	1.731	1.348	0.5822	1.657	1.484	0.4559	-0.9777	1.839	-0.7317	0.008811	0.7769	0.6285	0.8747	0.6917	1.131	1.434	1.949	0.2975	2.16	0.7517	0.873	1.637	0.6101	1.277	-0.3743	1.666	0.6133	0.4927	1.478	0.9377	0.9925	1.735	0.7659	0.9579	0.2921	0.8907
1.308	1.768	0.5527	0.8716	1.708	0.9677	0.6339	0.7896	-0.6158	-0.03959	1.49	0.883	0.7188	0.4704	1.588	0.8876	0.09316	1.011	0.7791	0.02978	-0.1407	1.518	0.672	0.3026	-0.1902	0.4621	-0.03466	1.059	-0.1595	1	0.8584	0.4332	1.414	0.2267	0.3792	0.8193	0.3628	0.3643	-0.3398	0.3547	0.5958	0.5457	0.9984	-0.08509	-0.7502	0.6278	0.3566	0.5689	1.54	0.606
1.254	2.156	1.531	1.71	1.587	0.6913	2.07	-0.2233	0.1911	1.179	1.6	2.564	-0.7945	2.187	1.097	1.692	0.5644	0.1442	0.8829	0.04181	-0.6822	2.228	0.9653	-0.6164	0.4301	1.398	0.4062	0.4973	1.283	0.4159	1.617	0.7288	0.7601	-0.4319	1.052	1.524	-0.5773	-0.0004531	-0.1163	0.7709	1.891	0.165	0.6889	0.3345	0.8569	1.318	0.9034	0.7255	0.9864	0.8139
2.22	1.165	1.79	1.879	1.167	-0.4925	1.068	0.6999	0.6957	0.396	0.6391	0.04056	0.4307	0.512	0.6685	-0.9509	-0.606	-0.2135	0.8951	-0.05216	0.3523	0.1597	0.1985	0.4589	1.499	1.526	1.394	0.2019	0.002319	-0.3164	0.5801	1.237	0.709	1.102	2.538	0.9776	1.129	1.651	0.717	1.266	-0.06641	1.012	0.2442	0.03444	1.908	0.3128	0.07553	0.7634	-0.1059	-0.03602
0.8126	0.8109	1.629	1.449	0.5985	-0.0881	4.743	2.432	-1.586	1.207	0.1965	2.395	-0.03782	2.483	-0.4599	0.1416	0.2784	-0.2259	0.9842	0.0724	-0.3814	0.364	0.7006	-0.04504	1.616	0.5993	1.264	1.287	0.2734	1.299	0.8535	3.109	1.436	0.9139	2.974	-0.1093	-0.1066	1.188	0.1671	0.3489	0.04859	1.281	1.446	-1.716	-1.035	0.4162	1.243	1.712	-0.2001	-0.7985
1.711	2.669	3.243	1.482	-0.2192	0.5612	0.5565	-1.565	0.3881	0.5923	1.865	1.07	0.263	1.905	0.5249	0.001462	1.76	-1.656	0.5619	0.2733	0.9771	1.078	1.457	0.2106	1.087	1.538	0.8742	-0.5446	0.7573	1.026	2.847	1.683	0.6583	0.3104	-0.1839	1.142	0.1994	0.3142	0.8027	0.3583	1.234	-0.13	-0.3116	0.009211	1.83	1.444	0.6456	0.6277	0.3181	0.6453
3.528	2.441	4.155	2.805	0.4248	0.6755	2.202	0.7927	1.723	0.7534	0.2628	0.3822	0.4714	0.6594	0.606	1.752	4.408	0.2743	0.2661	0.1147	1.536	-0.2528	1.076	0.7934	0.4422	1.118	0.5874	0.2997	0.1143	-0.3987	1.139	2.395	-0.9454	0.4411	0.7269	0.1611	-0.1843	0.3511	0.5152	-0.6196	-0.4589	0.3373	0.1694	-0.2348	1.103	-0.5372	-0.2818	0.7988	-0.3494	0.3503
1.613	1.11	5.965	2.181	0.8296	1.091	0.7822	0.9099	1.41	0.03742	0.1766	1.073	0.638	0.4011	0.6654	0.8729	5.448	-0.01933	0.8405	0.5229	0.5397	0.6091	0.2234	0.2904	0.4491	-0.3048	1.114	-0.1931	0.1145	0.9384	0.7902	5.138	-0.3572	0.8584	0.5962	-0.008879	0.4502	0.6063	0.7925	1.879	-0.1641	0.3483	0.4897	0.2285	0.6874	0.8244	0.003715	0.5415	-0.1184	-0.1665
0.9213	2.147	0.9119	1.696	1.451	0.9188	1.996	0.6263	1.852	0.948	1.709	0.0141	-0.1136	1.775	1.522	-0.2592	-1.144	0.2848	0.8692	0.2575	0.4905	0.7269	1.398	-0.04541	0.8583	0.01736	0.8057	-0.4283	1.557	-0.1734	1.393	0.6578	0.3161	0.7221	1.459	0.4624	1.018	0.3663	0.3133	0.595	1.726	1.053	0.2679	1.161	-0.142	0.9543	-0.1474	0.2412	0.2271	-0.6326
0.8771	1.155	0.1341	1.233	0.5373	0.05789	0.4009	0.07334	0.1033	0.8363	-0.00883	1.214	-0.3715	0.897	0.6315	0.5068	-0.06842	-0.3832	1.037	0.6489	0.3722	0.1153	1.337	1.066	0.09347	0.1402	0.404	0.9192	0.8453	0.5133	0.1943	0.4179	-0.1149	1.3	1.01	-0.06488	1.047	0.2789	-0.2907	0.367	1.094	0.9118	0.3582	-0.3272	0.3385	-0.08065	0.5468	0.4474	0.7367	-0.003464
-1.243	0.1707	0.3989	1.267	-0.27	0.3751	-0.4626	1.608	-0.3215	-0.3354	0.9104	0.08902	1.508	0.3334	-0.2196	1.698	1.139	-0.4592	-0.002252	0.002252	0.7447	-0.6358	0.6811	0.6223	0.9834	1.005	0.3111	1.468	0.1669	0.3684	-0.7548	2.382	0.01237	-0.1805	1.812	2.508	0.7448	-0.2788	-0.5836	0.6503	0.9165	0.01662	-0.05631	0.07797	1.747	0.1732	-0.4517	0.5575	0.027	-1.576
1.592	1.265	0.896	1.198	0.7537	1.64	1.24	2.414	0.6973	1.496	1.571	0.5204	-0.2364	1.674	0.8739	0.395	1.659	-0.08279	0.4762	0.3234	0.2759	-0.001149	1.014	0.3538	2.05	0.8225	1.685	1.589	0.5821	1.188	0.7121	1.348	1.603	-0.1152	1.655	2.534	1.293	0.2411	0.8908	-0.9494	0.2426	0.5035	2.141	1.13	1.918	1.378	0.3492	1.816	0.6999	-0.1948
1.079	2.029	0.3534	1.073	0.2857	0.312	0.6842	1.412	1.273	0.07739	1.03	0.5036	-0.583	0.674	0.8223	1.768	0.3427	1.293	1.426	1.88	1.191	-0.6683	-0.03311	0.7257	0.2636	0.4906	1.342	0.603	0.004197	0.7212	0.8793	1.007	0.2004	0.2361	0.2382	0.5863	0.5872	0.5818	1.179	-0.192	0.9107	0.5884	0.6498	1.074	0.8938	1.118	0.1693	1.859	0.1011	-0.2261
0.2076	1.08	0.8878	1.042	0.2825	-0.2796	0.8696	1.981	-1.382	0.4165	2.31	0.1386	-1.828	0.5876	0.3864	0.935	0.5415	0.487	0.9605	0.2866	-0.2635	0.2338	0.01739	0.227	0.7053	0.362	0.9374	0.3855	0.2907	0.09772	1.915	1.932	-0.2913	0.5149	0.9283	0.416	0.4026	1.159	0.8971	0.5422	0.002848	-0.3471	0.3496	0.06823	1.098	1.581	-0.2593	0.6772	0.2031	-0.7553
1.349	1.047	1.354	1.126	0.3379	-0.5124	0.7225	0.1389	0.2945	0.349	0.8535	0.1022	-0.5148	0.88	-0.1981	0.5793	0.4909	0.4212	-0.2927	-0.03907	0.152	0.4221	0.2058	0.4837	0.9032	0.4116	0.6383	0.1852	0.3079	-0.001309	0.639	1.371	0.001309	0.46	0.6544	0.2271	0.2473	0.02906	0.1085	0.5099	0.7209	-0.04799	0.6054	0.6907	0.1638	0.2344	-0.2287	1.138	-0.245	-0.4973
0.7419	0.6676	1.008	0.8991	0.1605	-1.831	-0.3926	0.6735	0.9391	0.7318	1.01	0.4909	1.4	0.08312	0.9181	0.05573	1.076	0.7747	-0.4503	-0.008175	-0.2371	0.7759	0.1261	0.4875	0.8025	0.6711	0.203	0.8052	0.7942	0.2971	0.5858	0.2275	1.169	0.08256	0.3577	1.17	-0.4896	0.6947	0.1716	-1.381	0.4132	-0.1381	0.8244	0.1262	1.427	0.07753	-0.138	1.481	-0.1627	-1.059
-0.1038	2.433	2.161	1.589	1.597	0.9525	0.4361	0.7344	1.337	0.8568	3.144	2.118	0.5533	1.067	1.51	0.7539	0.9406	-0.04891	-0.124	1.487	0.4564	1.51	1.511	0.2926	0.835	0.6301	-0.4075	0.6651	0.6426	-0.845	1.272	1.001	0.01652	1.372	0.6492	0.6101	0.7166	-0.6002	0.0534	0.1414	1.929	-0.1226	-0.2439	1.135	0.625	0.7143	0.7495	0.2478	0.7412	1.605
0.6549	1.36	2.373	1.109	1.152	0.563	0.1319	0.8331	-0.21	0.8982	1.363	0.541	1.208	0.413	0.3186	0.7584	1.458	0.9053	-0.0958	-0.001273	0.7735	1.387	0.8752	0.4887	0.6221	0.4854	0.119	-0.2364	0.5794	0.006387	2.615	1.426	-0.04747	0.3739	1.232	0.9902	0.3723	-0.8811	-0.4312	0.08705	1.21	0.6075	0.6427	-0.06012	1.24	0.7858	0.202	0.6135	0.4618	-0.0131
1.98	2.927	3.89	0.4658	1.213	-0.2674	0.6062	0.2919	2.646	1.821	1.878	1.137	1.031	0.4633	0.8059	0.8085	0.6653	2.508	0.4602	0.9259	0.5365	2.083	1.343	-5.34e-05	1.607	1.302	0.09341	0.3318	0.8928	1.101	1.554	1.625	3.414	0.377	0.8562	0.6284	0.2398	1.331	1.574	-0.3458	1.353	1.719	1.439	-0.1407	2.852	-0.09779	-0.07914	0.9404	0.6575	0.1426
1.541	2.276	2.39	1.744	1.312	0.8258	0.1954	1.644	2.655	1.34	2.94	0.3386	0.8894	0.8901	0.7511	0.9606	0.4459	3.769	0.7682	1.383	1.541	1.443	1.538	1.051	-0.1017	0.7329	2.319	0.1671	0.534	0.8314	2.12	1.068	1.868	0.888	1.219	1.117	0.6897	0.4462	-0.06721	0.3706	0.6495	1.68	1.817	0.01817	3.009	1.111	0.3548	2.429	0.07661	0.07544
1.597	0.9679	1.266	0.852	1.044	0.7368	-0.07044	2.114	2.031	1.756	1.975	0.1469	1.847	1.107	0.355	0.5109	-0.2701	3.802	1.309	1.239	1.035	0.4896	0.6596	0.4679	0.3599	0.5151	1.34	-0.009504	0.4656	0.7502	1.711	1.13	1.021	0.7254	1.36	-0.2402	1.035	0.9401	0.881	1.012	0.3565	1.385	1.754	0.2303	2.036	0.8785	0.5014	1.487	0.02742	0.5625
2.018	2.29	2.271	1.845	1.712	-0.7268	1.226	-0.2193	0.9074	0.3921	1.387	1.517	-0.6839	0.2868	0.3608	1.582	-0.06795	0.4176	0.7152	1.038	-0.2691	1.406	0.7627	-0.1686	0.9292	1.269	0.8804	1.023	0.7702	0.2224	1.804	2.082	1.415	1.017	2.444	0.8306	1.736	1.21	0.9492	0.7864	0.1541	0.6463	1.81	0.7202	1.296	2.238	1.348	0.6287	0.6072	0.2888
1.459	2.678	2.519	1.774	0.8731	-1.173	1.882	0.2203	0.4956	2.031	1.279	1.034	-1.351	0.6728	0.07871	1.501	-1.032	1.811	0.2748	0.057	0.6032	0.9468	1.157	0.7165	-0.3042	0.3541	0.545	-0.1582	0.5387	0.7864	1.929	1.78	0.5415	0.514	2.002	-0.2064	-0.6507	1.88	0.9278	1.576	-0.04684	0.3458	1.158	0.12	0.05699	1.201	0.5073	0.8367	0.7306	0.8884
1.553	1.746	6.017	1.273	1.869	-0.1442	1.113	1.6	1.109	1.062	1.918	0.002501	2.647	1.289	-0.1353	0.8971	0.5586	1.519	1.015	0.33	0.535	2.792	0.9015	0.7843	1.078	0.2206	0.2188	-0.1498	0.3238	0.3235	4.679	1.626	0.6176	1.537	0.7537	0.06116	0.5152	2.717	0.8229	2.464	0.1672	0.6954	0.1619	1.439	0.5025	0.2246	0.07668	0.9037	-0.112	-0.7992
1.4	2.142	4.818	1.792	1.238	0.3865	1.75	1.403	2.117	0.8948	0.6499	0.1802	1.862	1.118	-0.06439	1.129	1.282	2.922	-0.311	0.7671	2.031	2.047	0.2643	0.8347	1.007	0.6518	0.792	-0.09737	0.6181	1.625	2.959	2.522	1.728	1.162	0.8816	1.35	0.4743	0.04564	2.2	0.02239	0.1817	0.2871	1.442	1.324	1.804	-0.04797	0.2588	1.287	0.001674	0.6503
2.399	1.513	4.076	1.173	2.876	-0.6463	1.81	0.4211	0.4983	0.8169	1.013	1.665	0.9675	0.5724	-0.7368	0.2906	1.495	2.138	0.8786	1.19	0.9318	1.826	0.6604	1.153	0.9647	1.122	0.09357	0.1903	-0.3391	0.7789	3.569	3.204	0.4113	1.025	0.5608	1.259	1.1	1.311	1.795	0.4216	0.4749	1.515	1.351	0.4805	1.02	0.2916	0.3793	0.2022	-0.002702	-0.1713
1.717	3.366	5.89	2.755	0.8204	0.5318	1.939	0.2855	1.991	0.4004	0.564	3.41	-0.7727	0.361	0.7722	-0.01181	0.5345	1.181	0.3537	1.15	0.5183	0.04899	0.5006	0.5035	3.166	1.434	0.9915	0.1896	0.04341	1.578	2.494	1.135	-0.108	1.018	1.353	0.1678	0.4367	1.074	1.826	1.958	1.899	0.2566	0.7033	0.9076	0.0884	2.185	0.07025	0.6957	-0.2548	0.7589
2.958	1.321	1.629	3.224	0.8802	-1.377	2.287	-0.8479	1.176	0.7023	0.06977	0.3309	0.5663	0.7208	0.1991	0.3938	0.577	1.411	0.6382	0.3555	0.1462	1.514	0.02385	0.02468	1.553	0.8	0.245	0.08644	0.9932	1.638	2.43	1.948	1.094	0.815	2.384	1.522	0.1899	0.6282	1.141	1.484	0.09803	0.4509	0.1117	1.255	1.24	0.9552	0.2854	2.041	0.07705	1.512
1.942	2.785	1.36	1.901	1.835	-0.8491	2.276	0.5263	1.769	1.543	0.5259	1.394	0.7068	1.445	1.49	0.7082	0.2702	2.5	0.574	0.3823	0.8927	1.537	0.9506	0.3499	-0.1717	1.074	-0.1142	0.722	0.4967	1.7	2.543	2.223	1.985	0.8926	1.737	1.693	1.731	0.5365	0.1211	0.3532	0.8628	1.168	1.129	0.6026	0.9396	0.878	1.051	0.3128	0.4295	0.1355
2.451	2.232	2.033	2.069	0.9931	0.4481	1.634	0.9663	2.772	0.4706	1.484	0.6129	-0.1004	0.8509	0.2922	1.047	-1.374	0.1292	1.615	0.5849	0.7206	-0.2401	0.7727	-0.2771	3.155	0.7353	-0.1179	1.415	0.3929	1.873	1.79	1.756	1.008	0.3134	2.929	1.08	1.911	1.091	0.4817	1.777	0.7096	-0.01986	0.6724	1.471	1.041	0.9999	0.2456	0.1098	-0.3178	0.4435
2.977	2.805	1.618	1.352	1.352	1.006	0.9006	1.09	1.79	1.261	1.585	0.2056	-0.1565	2.695	0.07047	1.797	0.7009	1.227	0.6425	0.6976	0.4351	0.9062	0.7448	1.735	1.431	1.263	0.5304	-0.1892	-0.3798	1.121	1.941	2.55	0.8233	0.5942	2.028	0.6088	0.7159	1.047	1.285	0.5482	0.2286	2.004	0.1025	0.05958	1.299	0.359	0.1893	0.9498	-0.2341	0.06951
1.583	2.186	1.807	1.392	2.293	0.8998	1.275	1.006	1.018	0.9424	-0.5443	1.51	0.118	0.9221	0.2696	1.399	-0.7179	0.8241	0.6058	0.7498	0.9404	0.5412	1.129	0.6752	-0.3674	1.189	0.2854	0.3326	0.06209	1.998	1.286	1.565	0.5533	1.33	1.62	1.058	1.026	1.02	1.071	1.236	0.4926	0.5723	0.1581	-0.211	0.2325	0.8519	0.6585	0.7701	-0.2161	-0.1986
2.195	1.254	1.658	0.5706	1.355	0.6919	0.913	0.5815	1.044	1.84	0.709	0.9859	0.648	1.386	0.4846	1.732	-0.8012	1.199	0.5325	0.4738	0.2676	-0.2068	0.7395	-0.1829	0.3246	1.127	0.05442	0.4367	0.03838	1.663	1.166	1.04	1.107	0.6326	2.335	1.814	0.9718	1.718	0.14	0.4975	0.3633	1.232	1.37	0.6217	0.882	0.7367	0.3772	1.193	-0.03219	0.3602
0.4216	0.7635	1.647	1.187	1.756	0.1842	-0.5616	1.113	0.721	0.6068	2.314	1.062	0.06191	0.2155	0.6747	0.8529	0.4819	1.225	0.4205	0.1289	-0.3007	0.1122	0.9553	0.2819	0.9811	0.6251	0.2129	0.8028	0.7494	-0.1521	1.347	1.836	1.218	1.521	1.458	0.6723	0.6871	0.8403	0.3218	-0.2025	-0.5464	0.3317	0.435	-0.1471	1.024	0.3337	0.2329	0.7806	-0.1199	-0.1028
1.066	1.359	1.014	1.194	0.3218	-0.1417	0.5799	-0.1306	1.729	0.5623	1.057	0.7717	0.4311	0.498	0.9857	0.4904	0.7715	0.6675	0.2289	0.7444	1.064	-0.4229	0.2474	0.1086	1.234	-0.03453	0.6975	0.6447	0.5275	0.1414	0.9457	0.6228	0.03453	0.01311	0.5315	0.2151	0.4044	1.222	0.5497	1.241	0.07988	-0.5398	-0.4382	1.456	0.5779	0.6751	1.131	1.446	-0.4869	0.6687
1.434	1.261	0.9981	0.3644	1.858	0.1961	1.211	1.408	1.157	1.754	0.6152	0.7658	0.2531	1.093	-1.196	2.355	0.0285	1.482	1.424	1.393	1.279	1.061	0.9038	0.9176	-0.1904	0.9684	1.043	0.3989	0.02754	1.578	1.264	1.004	0.8827	0.1835	1.442	1.073	0.006615	1.568	1.273	1.159	-0.3912	1.494	1.308	0.3074	0.8203	0.7204	1.191	0.9646	0.8899	1.26
1.049	1.55	1.226	0.8607	1.415	0.7786	0.2953	0.8075	0.1291	1.649	0.9936	0.4892	0.7669	1.322	0.5752	1.625	0.4312	1.417	0.3742	0.7217	0.2295	1.056	0.9669	1.269	1.111	0.5283	1.122	0.7145	1.058	1.285	1.023	1.247	0.924	0.8072	1.305	0.779	0.953	0.747	0.5341	0.1778	0.1921	1.442	0.7467	-0.7185	0.997	-0.2594	0.4551	1.035	-0.3656	0.2596
1.141	1.224	1.161	1.354	1.114	0.1594	1.013	0.9384	-0.2651	0.9011	1.943	0.3639	-0.2268	0.612	1.147	1.144	-0.5336	0.474	0.6542	0.6367	0.6335	0.005336	1.403	0.8312	1.052	0.9965	0.7142	0.6898	0.3078	1.103	0.6066	2.28	0.9782	0.5343	1.94	1.235	0.2691	1.061	-0.001162	1.532	0.4046	1.52	0.6501	-0.3228	0.4655	0.4845	-0.3243	1.552	-1.602	0.3016
0.9013	1.295	1.043	1.648	0.2974	-0.9906	0.4717	0.2248	0.4559	0.2245	1.027	0.4208	0.6461	1.26	-1.18	1.742	2.389	0.8513	0.2442	-0.2964	0.5273	0.1932	0.579	1.184	0.9633	0.9178	1.346	-0.1622	-0.2527	0.5608	1.014	1.668	0.4812	0.1192	1.321	0.6367	0.6601	1.059	1.681	1.573	0.01239	0.5998	1.576	1.369	1.543	1.045	0.6311	1.641	-0.708	-0.4147
0.477	0.7179	0.8339	1.317	1.011	0.112	0.9225	1.368	0.9042	1.64	1.989	1.197	-0.2107	0.2774	1.114	1.847	1.079	0.6745	0.2554	0.08294	0.38	0.2988	0.961	0.06253	0.08725	1.224	0.7218	0.4144	0.74	0.959	1.287	1.309	0.3389	0.6346	1.132	1.025	0.5357	1.252	0.5126	1.062	0.09891	0.7121	1.077	1.08	0.8251	1.273	0.732	1.54	0.3359	0.6268
0.9091	1.958	2.328	1.882	1.212	-0.009869	0.185	1.481	0.3821	0.5092	2.154	1.02	-0.3519	0.4611	0.4578	0.8877	1.271	0.6972	-0.09582	0.2942	0.8609	1.165	0.9714	0.989	1.381	0.817	0.9796	0.1233	0.3191	0.7542	1.415	1.695	1.205	-0.2269	1.261	0.0009594	0.7352	0.5943	1.158	1.302	0.7823	0.532	0.03727	0.9059	0.3273	1.411	-0.145	1.465	-0.2204	-0.2341
1.343	2.011	1.728	1.32	0.5759	-0.1642	1.026	-0.05009	-0.0925	1.576	0.3834	0.9411	0.1631	1.685	0.5867	0.8995	0.7568	1.132	0.2595	-0.3256	-0.002532	1.027	0.4675	0.424	1.248	0.4877	1.088	0.3879	0.6953	0.1192	1.122	1.046	1.855	-0.4424	-0.1557	0.9056	1.212	1.268	1.611	1.108	0.5605	0.3643	1.124	0.2494	0.7954	0.7587	0.2271	1.558	-0.707	0.002532
0.4999	1.654	2.282	1.585	0.1924	0.03518	0.2426	0.06566	-0.5768	1.318	1.406	0.5236	-0.7252	0.7801	1.552	0.7636	1.608	0.7599	0.005084	-0.09958	-0.09718	1.315	1.096	0.3308	1.084	0.6474	0.654	0.7688	1.291	0.01484	1.853	-0.01484	2.034	-0.5194	1.865	-0.4178	-0.29	1.497	0.8037	1.134	0.7469	0.5997	0.9083	0.3225	-0.08431	1.582	-0.01752	2.343	1.094	0.1798
1.205	2.291	1.136	1.283	0.9878	0.1959	0.5161	-0.1714	-0.001514	2.449	1.411	1.525	-0.08922	1.708	1.263	1.063	-0.009257	1.36	0.1289	0.4818	0.4487	0.5497	0.9251	0.3996	0.9301	0.5846	1.047	0.1733	0.9072	0.2428	1.261	0.2402	1.129	-1.018	-0.2232	0.2324	0.916	0.1267	-0.1478	0.3091	0.9661	0.8707	0.4001	-0.5	0.6436	0.287	0.06331	0.9522	0.6912	0.1034
0.1652	0.7618	0.6897	1.046	0.7639	0.485	-0.1521	0.6232	0.7423	1.17	0.7262	1.192	-0.2793	1.41	0.9795	0.7766	0.2877	0.5871	0.6503	0.896	0.8845	0.9144	0.9493	0.3863	0.1477	0.8907	0.8265	0.6173	1.124	0.8751	1.052	1.287	1.286	-0.2712	-0.008871	1.051	0.08567	0.7268	0.9265	0.9758	0.5065	0.8812	1.225	0.1635	0.09937	0.4577	0.9087	0.842	-0.2925	0.56
0.6556	1.223	1.1	1.424	0.5268	0.4058	0.7134	0.7967	1.68	0.864	0.7616	0.7026	1.397	0.9746	1.431	0.8065	0.705	0.4966	-0.04891	0.4684	1.233	0.8168	0.7069	0.384	0.7113	1.102	0.6954	0.4079	0.1241	0.8288	0.7436	1.351	1.44	-0.4257	-0.8426	0.5731	-0.04477	0.8108	-0.4062	-0.5077	-0.1359	0.9951	1.319	-0.5015	0.8831	0.3571	0.7231	1.67	-0.3938	-0.07419
1.633	0.6396	3.305	1.95	1.56	1.906	1.869	0.6818	1.045	0.6449	0.8606	0.6927	1.513	0.3361	1.163	0.9536	0.6551	-0.5566	0.7884	0.8115	0.4704	0.01048	0.5177	0.4818	1.718	-0.2903	1.178	1.187	0.5788	1.456	0.4097	1.652	-0.1567	0.7266	0.6476	0.07381	0.5585	0.9234	0.3201	1.022	0.04139	0.4617	-0.2118	0.4503	0.5391	0.3621	-0.006761	0.352	0.1102	-0.1121
1.627	0.3558	-0.09613	0.4012	-0.319	2.394	1.993	2.293	1.026	0.7752	0.5244	1.359	-0.3157	-0.3864	1.249	0.6772	0.01832	0.03132	0.338	1.03	0.09549	0.4607	0.8551	-0.2302	1.138	-0.565	0.5828	1.536	0.3226	1.773	0.1601	0.7693	1.599	-0.02754	0.9272	0.3074	0.2684	1.352	-0.9223	-0.4871	0.3145	1.118	1.52	0.09923	-0.6133	0.2954	0.8205	1.396	0.9924	0.096
0.5492	1.875	0.8711	1.836	0.6312	0.6257	0.9693	0.2296	1.134	0.005792	-0.08151	0.8303	-1.008	1.196	2.589	0.4554	-0.3026	1.262	1.098	1.556	0.8874	0.03028	-0.1631	-0.9609	0.912	0.6737	0.9869	1.272	0.8927	0.8629	1.162	0.4557	0.7559	1.004	1.579	1.586	-0.9786	0.4456	-0.707	0.2982	0.6326	0.3268	1.556	-1.229	1.506	0.6329	1.234	1.21	-0.09409	0.5008
0.1008	0.9925	1.353	0.9483	0.2014	-0.09653	0.8377	1.979	-0.06121	0.142	0.3565	-0.1109	-0.3404	0.3511	1.363	1.589	1.107	0.01672	0.2701	1.098	0.6714	-0.13	-0.002061	0.9425	1.48	0.8761	0.6761	1.735	0.02472	-0.1288	0.15	1.561	-0.6483	0.2975	-0.02357	0.7843	0.3361	1.072	-0.5913	-0.7535	0.01062	0.2165	0.3238	-0.7483	2.47	-0.8101	0.6036	1.365	-0.4066	0.3281
0.427	0.6281	-0.4529	0.356	1.688	-0.1685	0.7789	2.321	-0.2202	0.2351	1.353	0.2911	0.4811	-0.5408	1.697	0.8654	0.3533	0.77	0.06114	0.8549	0.5556	-0.7951	-0.2016	0.5391	0.472	0.008101	1.153	0.2463	-0.3861	0.3613	0.7028	1.47	0.1389	0.8502	2.133	1.345	-0.9521	1.353	-0.2086	0.122	0.3137	0.4783	-0.5306	-1.032	1.906	0.3966	-0.04356	0.793	0.2695	0.4336
0.3007	-0.2608	-0.3479	0.4081	0.6804	3.872	0.2642	1.386	0.9379	0.1167	2.427	0.1172	0.693	1.316	3.852	2.283	-0.3846	3.853	0.4731	0.8466	0.0083	2.118	-0.1248	1.856	-0.02897	2.629	3.589	2.615	0.1748	-0.2314	1.53	0.06093	0.8954	0.9184	-0.4195	0.02032	-0.2797	1.427	-0.08179	0.007404	-0.1506	3.393	-0.2256	-0.3168	3.398	0.9001	-0.1607	2.296	0.1678	2.144
-0.8355	1.305	-0.6155	-0.4263	0.2171	1.801	0.8221	0.685	0.9542	-0.6429	1.404	1.214	0.5483	0.8214	2.163	-0.5116	0.4477	0.8086	0.1853	0.8197	0.528	1.666	-0.7429	0.4072	2.335	0.1569	3.161	2.563	0.8318	1.031	1.127	1.195	2.471	0.7558	2.791	-0.3542	0.5564	0.1372	-0.7319	0.4034	0.6443	0.7114	-0.1584	-0.6165	0.1128	1.536	0.004797	2.039	1.403	-0.4125
0.9259	-0.3524	0.827	1.227	1.018	2.013	1.419	0.4523	2.261	0.3838	2.152	1.58	-0.9068	0.8614	0.02481	0.176	0.1269	-0.7082	0.5097	0.8594	0.4245	0.2149	-0.516	-0.9812	0.756	0.6531	-0.4195	0.5304	0.5524	0.6012	0.2888	0.566	0.5155	0.7569	2.289	-0.6274	-0.3405	0.06646	0.5553	-0.2889	0.7292	-0.188	0.3482	-0.1353	-0.4506	2.115	-0.2479	-0.8435	0.276	0.432
-0.0003911	0.8233	3.149	0.7101	0.1731	0.2231	1.279	2.48	1.499	1.222	1.975	0.7673	-0.4903	0.391	0.7006	0.2044	-0.2015	1.611	0.1366	0.3337	1.047	2.568	0.01566	-0.002333	3.331	1.071	1.777	2.385	0.8787	2.065	1.899	2.294	3.683	-0.005406	0.1863	-0.1039	0.09398	3.534	0.2993	0.05546	-0.04672	0.4996	0.2834	0.1181	0.3363	1.218	0.2139	3.564	-0.01984	1.115
0.0752	-0.1225	-0.2124	1.201	0.5649	0.293	0.7567	1.378	2.09	0.4849	0.05747	0.8401	-0.1615	0.623	1.166	-0.2015	-0.6867	0.1407	0.2833	1.006	2.186	1.795	0.4812	1.426	1.326	1.086	2.478	1.281	1.656	0.3482	1.221	1.102	1.453	0.2935	0.3969	1.319	1.307	-0.7002	0.1504	-0.08395	0.5471	1.526	2.179	1.12	0.9633	1.048	0.4408	1.459	1.158	-0.6828
0.91	0.116	-0.2803	2.17	0.7083	0.4808	0.02399	1.989	3.086	0.5853	-0.001396	0.5306	-0.7349	0.3699	1.993	0.4008	-0.2065	1.192	0.4201	0.5763	2.388	2.57	0.2167	2.394	1.917	2.139	3.812	1.691	1.316	1.767	1.674	2.655	1.319	0.7606	1.118	-0.06778	1.549	0.01027	0.6768	0.02489	0.3674	2.281	2.153	1.877	2.902	0.6641	0.02217	2.731	0.3329	0.2067
0.9495	-0.1978	-0.1315	1.364	0.3705	0.1413	0.5855	0.856	2.788	0.4936	-0.3475	0.1134	-0.7758	0.2307	0.61	-0.001887	-0.6586	0.5729	-0.1334	0.5373	1.86	1.826	0.1415	1.196	2.608	1.324	3.932	1.854	1.262	0.7123	1.361	2.032	1.113	0.7077	0.6044	-0.2823	0.9588	-0.8967	0.4921	0.01814	0.8231	1.235	2.338	1.32	3.873	0.1222	0.001127	2.403	1.319	-0.086
-0.04916	-0.001849	0.418	1.603	0.1501	0.6847	0.08971	1.705	2.747	0.1017	-0.2429	0.3922	-0.7131	-0.1257	1.092	-0.05468	-1.064	2.612	0.09073	0.5995	1.807	3.127	0.2115	1.289	2.637	1.243	3.945	1.255	0.5743	1.242	0.5375	2.516	1.656	0.1147	1.246	-0.1572	0.4767	-0.9623	0.07297	0.4618	0.2092	2.09	1.277	-0.1526	3.13	0.6803	-0.04455	1.614	0.1516	1.211
0.422	-0.1915	0.5879	0.9083	0.9305	0.87	0.9673	0.732	1.329	0.41	-0.702	0.7401	-0.9486	0.3352	1.042	-0.1249	-1.328	1.737	0.2918	0.5293	0.6379	1.815	0.03849	1.052	1.486	2.483	1.996	0.7807	1.251	1.159	0.7954	2.146	2.217	0.7722	0.6519	0.01712	0.3401	-0.6794	0.5327	1.063	0.3805	1.725	0.9954	0.3226	2.254	0.5779	0.03882	1.685	0.2387	1.529
0.76	0.3966	1.646	0.4842	1.407	0.309	1.391	0.5619	0.4767	-0.714	0.4319	1.022	-0.6817	0.5445	0.03458	-0.5259	2.073	0.5524	-0.1206	1.047	1.025	-0.3513	1.179	0.5663	-0.2033	1.596	0.1218	0.7115	0.5219	1.388	0.3404	1.574	0.8129	-0.5091	0.0467	-0.002225	0.4451	0.5394	1.888	-0.00286	0.5962	0.4106	0.1833	-0.007863	0.7621	0.09406	0.4969	0.4224	-0.4366	0.0876
-0.7842	1.176	1.475	0.5441	0.7353	0.3045	0.9797	0.4677	0.5687	-1.224	0.9687	-0.02471	-0.9523	-0.1095	0.6024	0.1597	0.7211	0.487	0.2445	1.035	1.756	1.077	0.6758	0.472	0.1691	0.6796	1.434	-0.2941	-0.4716	0.882	1.55	0.8795	-0.01703	-0.3403	0.8269	-1.523	-1.142	0.4335	-0.3069	0.2922	0.3616	1.126	0.4398	0.7851	-0.2977	0.815	-1.032	1.159	0.09723	-0.8478
-0.07496	1.936	1.849	1.497	1.931	1.791	0.8896	1.129	0.7483	0.815	2.511	1.305	-0.01011	0.1542	2.361	1.351	1.553	1.264	0.2724	0.7716	0.6289	0.1235	1.647	0.5597	-0.5253	0.6922	0.05037	0.3496	0.02036	1.576	0.2837	1.898	1.157	0.4127	0.07925	1.072	0.4432	2.035	1.218	1.907	-0.1239	0.1529	-0.6506	-0.9734	-0.29	0.2833	0.48	1.208	0.3634	-0.09624
-1.213	0.09322	-1.04	0.6525	2.143	0.1973	0.5683	0.6735	0.74	1.427	2.643	1.551	-0.5626	-0.2419	-0.1171	2.762	1.308	-0.5145	0.1558	1.13	1.588	-0.5058	0.3391	-0.3888	0.6571	1.072	0.2315	0.9518	0.6014	1.115	-0.684	1.382	-0.3345	0.9302	1.776	3.502	1.902	0.08808	0.8655	0.9352	0.5209	-0.04763	0.5426	-0.09291	1.407	0.3124	1.28	-0.05237	0.04028	-0.5538
-0.9811	-0.8201	-0.07186	1.222	1.436	0.6879	-0.5881	1.071	1.917	0.3967	2.173	1.67	-0.547	-0.8844	1.009	0.9738	-1.63	0.4099	0.8692	1.017	1.671	-0.306	-0.0586	0.5817	0.2278	0.7004	1.066	1.269	-0.09816	0.01093	-0.2549	2.118	0.4416	0.006539	1.312	0.7558	-0.07267	-1.875	-0.2935	1.059	-0.03934	0.6127	0.11	1.381	-1.47	0.8505	0.5129	-0.2132	0.01079	0.2966
-0.2732	0.6217	0.0144	1.424	0.5448	0.2648	0.2525	0.9076	1.526	-0.3153	0.9285	2.117	0.2705	-0.2996	-0.4493	0.7112	0.1982	0.06937	1.115	1.641	1.392	0.4712	0.203	0.5662	-0.0144	2.185	0.4255	3.56	-0.2054	3.823	0.2679	1.556	-0.5325	0.7432	0.4185	1.488	1.813	0.2897	0.1984	2.087	0.2142	0.6732	-0.06315	-0.7167	0.8257	1.601	0.05831	0.2095	2.708	-0.5313
-0.7683	0.2963	0.9614	0.6303	0.914	0.5996	-1.056	1.357	-0.009539	0.3375	1.566	1.054	0.8454	1.199	-0.4227	0.7812	1.829	-0.4406	0.2933	1.588	0.4308	1.409	0.9979	0.04334	-0.5882	0.4196	0.4208	1.205	0.045	-0.5032	0.4938	1.623	-0.432	1.049	1.13	0.02902	-0.6188	1.944	0.003184	-0.0574	-0.456	-0.02545	0.1462	1.336	0.0406	0.6659	1.42	0.003446	0.3176	-0.2012
-1.135	0.1191	2.153	0.5858	1.398	1.86	-0.2032	2.257	0.1366	-0.2697	1.897	0.7571	0.1441	-0.0649	-0.09702	0.5307	0.2049	0.1081	0.1919	1.685	0.7462	0.5689	0.8693	0.4454	-0.03088	0.7094	0.5193	-0.4284	-0.3292	1.316	0.2775	3.319	0.9538	1.385	0.1428	0.3321	-1.472	0.6238	0.4804	0.3936	-0.08037	0.9216	-1.353	-1.285	0.4839	0.1759	1.383	-1.064	0.2876	0.3618
0.682	1.576	1.11	0.7025	1.235	1.504	-0.5291	1.699	1.061	0.7596	2.163	1.398	1.643	-0.4984	0.7575	1.941	0.9799	0.3198	1	1.155	0.4502	-0.1017	1.333	0.7764	0.4276	0.1615	-0.3324	0.7243	0.2731	0.3185	-0.1509	1.102	0.3794	1.569	1.004	0.3114	-1.544	0.4324	0.305	-0.363	-0.1274	0.2053	0.6325	-1.686	-0.737	-0.4667	0.9609	0.01274	1.39	0.05315
-0.6002	0.7041	0.2077	1.023	1.376	2.402	0.4958	0.8403	1.969	0.8694	3.316	1.98	0.7205	0.2685	1.227	1.621	0.1315	0.9684	1	0.329	1.708	0.5287	1.838	1.265	-0.3953	0.8686	1.148	1.48	0.2425	1.263	-0.4273	1.717	1.031	1.058	0.7802	-0.06777	-0.8705	-0.4882	1.361	0.3917	0.99	0.9507	0.2957	1.465	1.489	1.337	1.244	0.8731	1.33	0.9441
0.8862	2.12	0.287	1.178	0.7386	1.809	2.255	0.4045	0.2339	0.002511	0.4516	1.533	-0.2366	-0.5741	2.663	0.6142	-0.5874	0.2563	0.6784	0.2631	-0.1336	0.4523	0.9925	0.05879	1.318	0.2805	1.045	0.4422	0.326	0.5909	0.4983	2.302	2.627	-1.01	1.532	0.04717	1.096	0.1736	-0.2745	-0.5828	0.7339	-0.1309	0.4234	-0.7323	0.2575	0.58	-0.4288	0.4535	1.046	0.08974
1.166	1.969	1.704	1.417	0.7708	1.376	1.569	-0.22	0.5417	2.167	0.271	1.449	-1.776	1.908	2.704	1.851	-1.288	0.7309	0.06292	0.4005	0.5903	0.7702	1.716	0.7889	0.02285	1.157	-0.4736	1.514	0.389	1.23	0.8258	2.462	0.682	0.4023	0.8487	-0.2545	-0.6607	0.2026	1.642	0.08692	-0.223	0.9274	1.037	0.4412	0.2387	0.3315	0.7554	-0.3153	1.049	0.1626
1.063	1.467	0.8602	0.446	0.6434	0.4538	1.423	-0.1585	0.5782	0.09145	0.8461	1.588	1.126	1.175	0.3852	1.046	-0.6793	-0.8209	1.226	1.297	0.3772	-1.358	0.618	0.08227	0.6994	-0.3321	-0.01998	0.2053	1.295	1.794	1.916	0.5574	1.732	0.2547	0.314	-0.02928	0.1689	0.6195	0.7487	0.4635	1.66	-0.2373	0.5454	-0.4469	-0.639	0.1093	0.9801	-0.988	0.5598	0.5464
-1.457	-0.7267	-0.365	-0.8608	-1.554	-1.981	0.004141	-1.771	-0.2864	-1.252	-0.4548	-1.059	-0.8425	-0.622	-1.596	-1.551	-1.235	-0.07119	-0.843	-0.01331	0.7012	0.5706	2.741	-0.1598	1.061	1.505	-0.1199	0.4808	-0.4828	-0.4767	0.3901	-0.07981	-1.965	-0.2441	-0.2931	-0.7037	-0.5482	1.159	0.1783	0.4248	0.2211	-0.4912	-0.4593	-0.4869	0.8753	-0.1096	4.022	-0.5337	0.1273	0.3407
-2.038	-0.615	-0.4378	-0.8191	-0.183	-1.303	-0.2643	-0.7004	-0.5744	-0.5804	-0.854	-0.2926	-0.2162	-0.6784	-2.885	-0.8066	0.8974	-0.5768	-0.4424	-0.0676	-1.415	1.454	-0.1542	0.0009043	0.1605	-0.04618	-0.3358	0.4913	0.1566	0.2488	1.038	-0.5182	-0.1769	-0.1882	-0.8483	-0.1464	-0.06689	1.243	0.6865	0.2886	0.7797	0.3665	1.226	-0.2151	-1.592	0.4266	0.2427	-0.3407	0.1188	-1.674
-0.0337	-1.289	-0.7998	-0.5594	-0.4741	-0.4368	0.2119	-0.01009	1.575	-0.6892	-1.129	-0.3991	-0.205	0.1077	-0.8713	-0.4464	-0.988	0.2674	-0.2352	-0.6323	-0.5323	0.553	-1.014	0.5861	0.5703	-1.115	0.07941	-0.9213	-0.2712	0.99	0.9976	-1.051	-1.309	1.056	-1.148	-0.676	-0.1469	-0.2229	1.023	2.477	-0.2526	1.027	-1.498	-0.5084	0.000342	1.842	-0.3774	-0.1711	0.2839	0.6315
-2.015	-1.767	-3.669	-2.523	-1.421	-0.4767	-1.682	-0.6263	0.005486	-1.015	-0.08704	-0.9633	0.1023	-0.1988	-1.42	-0.5327	-0.07955	0.2048	-0.6866	0.424	-0.2289	-2.243	-0.4687	0.2811	0.6558	0.2114	-1.758	-0.6598	-0.6565	0.1375	-0.7293	-2.974	-1.941	-0.7684	-0.04328	0.1211	-1.2	-0.04083	-0.8095	-0.6892	0.1926	-0.3959	-0.326	-0.08932	-1.63	-0.7316	0.908	-0.4002	-0.1635	-1.158
-1.036	-0.6787	-1.322	-1.158	-0.2595	-0.4277	-0.88	0.001099	-0.1105	-0.4773	0.07333	0.0261	-0.1915	-0.3758	-0.7277	-0.4575	-0.7055	1.011	-0.0353	0.2959	-0.1374	-1.633	-0.4253	-0.1699	-1.526	-0.6054	-0.3742	-0.3357	-0.4368	-1.126	-0.5916	-0.6032	-1.091	0.4149	0.4122	0.1092	0.06792	0.004338	-0.1516	-0.3184	-0.3105	-0.1518	0.1284	0.7853	-1.075	1.842	-0.05804	0.2501	0.7423	0.7538
-0.2733	-1.457	-1.451	-1.111	-1.353	-0.7791	-1.341	-0.4949	-0.6885	-2.044	-2.041	-0.1391	-0.8682	0.1669	-1.373	-1.649	-0.1056	-0.5339	-0.4361	0.2952	-0.1257	0.5057	-0.6646	0.4638	-1.622	0.6618	0.2344	-0.4016	-0.2061	-0.9231	0.1625	-1.168	-2.347	-0.2445	-2.017	-1.739	-0.3445	-0.9127	-1.025	-1.055	0.4319	0.7703	-0.9264	-0.9468	-2.203	-0.6966	0.3114	-0.4111	0.6493	-0.3856
-3.243	-1.384	-0.8872	-1.071	-0.9871	0.09144	-1.213	-1.097	-1.138	-0.8973	0.05662	-0.01195	-1.247	-0.1695	-0.4433	-1.481	-1.618	-0.6803	-0.6081	0.4778	0.2982	-0.6093	0.09952	0.1814	-0.7733	1.564	0.3559	-0.08155	0.4851	-0.4511	0.8244	-0.5574	-0.6383	0.8258	-0.5224	-1.137	0.004134	-0.6895	1.727	0.4364	-0.01543	0.4293	0.3548	2.649	-0.8355	0.8533	0.4551	-0.3327	0.4482	-0.3212
-1.409	-0.2822	-0.2137	-1.473	-0.6309	-1.306	-0.3529	-1.131	-1.364	-0.01642	-0.4896	0.04943	-0.9641	-0.4204	-0.2882	-0.6371	-0.9597	-0.4006	-0.5351	-0.02675	-0.4187	0.9553	0.4022	-0.1425	0.8954	-0.3841	0.05914	-0.4231	-0.3033	-0.6258	0.6327	-0.9173	-0.8061	-0.2009	-0.8699	-1.093	-0.8009	-2.741	-0.6348	3.015	-0.1441	-0.1805	-0.007631	0.2538	-2.263	-0.149	-0.2576	0.07362	0.6731	-0.68
-0.7198	-0.3325	-0.2487	-1.55	-0.6953	-0.7574	0.3482	0.6024	-1.693	-0.4676	-0.4247	-0.02272	-1.636	-0.2782	-0.4107	0.4121	0.02096	-0.582	-0.5607	-0.9848	-0.8705	-0.1605	0.4019	-0.4322	0.7957	0.05683	0.3826	-1.719	-0.4531	-0.3387	-1.334	-0.5224	0.3541	0.07168	-1.957	-1.105	-1.322	-0.5498	-0.5433	-0.6177	-0.6827	-0.6941	0.6017	1.617	-1.443	0.1285	0.7009	0.4105	-0.1085	0.7181
-0.6919	-0.3994	-1.014	-1.259	-0.5549	0.3511	-0.03524	0.8256	0.5911	-0.003902	-0.7409	-0.1503	0.1138	-0.5385	-1.273	-0.3865	-0.5517	0.3518	0.3483	-0.1377	-0.3404	-0.7026	-0.5217	0.005639	-0.1497	-0.634	-0.3766	-1.054	-0.1671	-0.1236	0.8228	-1.24	0.03524	0.8461	-1.069	-0.8358	1.544	1.017	0.5881	1.451	-0.3102	-0.0566	3.066	0.3438	-0.2699	-0.2354	-0.06468	-0.3213	0.9304	0.1664
-1.494	-0.8958	-1.364	-1.303	-0.3409	0.9123	-0.7852	0.5667	-0.9127	0.01656	0.1345	-0.1125	-0.2965	-0.6118	0.2109	-0.7325	0.6691	-0.5081	-0.5545	-0.4583	-1.158	-0.3289	-1.188	-1.196	-0.2776	-2.672	-1.685	0.4948	-0.004851	-0.8297	-0.6482	-2.147	1.022	0.04752	-1.621	-0.03215	-1.239	0.9907	-0.2246	-1.021	0.09082	-0.7136	1.403	-0.188	-2.208	-0.865	0.6045	-0.3867	1.768	-0.9954
0.5539	-2.361	-0.2225	-1.212	-1.442	0.08762	-0.1911	-0.0007864	-1.403	0.2167	-0.09533	-0.9472	-0.7566	-0.9207	-0.8606	0.1922	-0.74	-0.1704	-1.691	-1.228	-0.5915	1.03	-0.4475	0.3468	-0.2192	-0.4164	-0.9267	-0.8989	-0.7516	-0.203	-0.4159	1.004	0.5244	-0.3611	-1.589	-0.5855	-0.432	-0.1325	-1.421	0.09322	-0.5457	-0.2713	-1.001	1.252	0.7379	0.7433	-0.1875	0.9522	0.4511	-1.323
-1.72	0.2401	-0.4939	-0.5198	-0.6046	-0.06348	-1.252	-0.5702	-0.6288	0.2167	-0.1284	-0.2083	-0.8747	0.403	0.5914	-0.6138	-0.04138	0.3393	-0.4351	-0.1927	-0.955	1.053	-0.7235	-0.7792	0.04138	-0.3831	-0.2376	0.3244	0.2332	-0.2704	0.08572	-1.344	0.1334	0.1678	-0.4889	-0.3974	0.02932	-0.2524	-1.133	-1.014	0.4485	-0.311	0.47	0.5831	-1.587	0.2587	-0.02007	1.482	0.9509	-0.7452
-3.331	-0.4758	-0.1585	0.627	-0.6857	-1.504	-0.8313	-1.373	-0.6525	-1.187	-0.1881	0.1025	-0.9194	-0.7913	-0.9583	-1.427	0.2174	-0.3719	-0.399	-0.7653	-0.9135	0.2761	0.2995	-0.6244	-0.1218	0.3904	0.4158	0.3793	-0.01959	-0.2569	0.03098	-1.4	0.3998	-0.8705	-1.778	-0.4506	0.0006834	0.1356	0.04599	0.1505	0.2607	-1.18	0.8973	-0.5255	-0.5674	0.8078	0.1773	0.8007	-0.1448	0.08178
-0.7328	-0.7576	-0.9981	-0.698	-0.7915	1.019	-0.2437	-1.792	-0.8336	0.3318	-0.7822	-0.1338	-0.08523	-0.5539	-0.7271	-0.7027	0.1703	-0.8879	-0.1633	0.5333	-1.033	1.942	-0.7202	-0.5314	-0.1556	1.673	-0.4913	0.6961	0.9682	0.3536	-0.4379	0.8789	-0.6332	-0.7798	-0.6137	1.021	1.893	2.005	0.7905	1.293	-0.8025	-0.5831	1.16	-0.5247	-0.8485	0.0111	0.5026	-1.041	0.2993	-0.3052
-2.85	-0.5554	-0.7497	-1.09	-0.7047	-2.523	-1.281	-0.5345	0.1431	0.1312	-0.732	0.09667	-0.1038	-0.9154	-2.805	-0.6185	-0.3257	-0.944	0.7415	0.04803	-0.3697	0.1739	-0.2833	-0.2783	0.447	0.7558	-0.2305	-0.108	-0.08167	-0.5815	-0.5624	1.898	0.2492	-0.2573	-1.13	-1.135	0.5976	-0.2769	-0.7317	-0.4002	-0.7393	-0.08723	0.6888	-0.07424	-0.5932	-0.5416	0.06939	1.411	-0.1148	-1.495
-1.094	0.03839	-0.5452	-0.5455	-0.4046	-2.113	-0.9911	-1.032	-1.363	-0.6048	-0.6042	-0.6939	0.6393	2.096	-2.574	-0.7624	1.057	-0.073	-0.626	-0.3123	-0.5611	-0.2934	0.08333	-0.07033	-0.5939	0.1329	-1.561	0.9904	0.1557	-1.609	1.083	-0.5441	-0.5784	0.2853	-0.0241	2.037	2.368	-0.5284	-0.2209	0.1308	-0.09175	-0.1823	-0.0494	1.934	1.031	0.3124	0.539	1.078	0.3599	-0.8922
-1.335	-0.2884	-0.4381	-0.4721	-0.8046	-1.683	-1.517	-0.3561	-0.8083	0.2567	-0.007326	-0.2777	-0.8256	-0.3754	-2.514	-0.4476	-0.1126	0.2245	-0.3542	-1.729	-1.66	-0.9812	0.03169	-0.547	0.1206	-0.3219	0.09481	-0.2206	0.4424	-2.059	1.998	-0.1839	-1.191	1.618	1.087	-1.091	-0.5585	0.1188	-0.1653	-0.3008	-0.2562	-0.8056	-0.4124	0.8097	-0.2517	0.3138	-0.312	0.08133	0.469	-0.7112
-0.06916	1.053	0.9688	-1.385	-1.366	-1.727	-1.854	-0.8006	-1.155	-0.7217	-0.09373	-0.05163	0.3801	0.6903	-1.493	-1.789	0.1463	-0.2542	-0.3222	-0.3046	-1.513	1.089	0.7537	-0.04942	0.4864	-0.9277	-1.967	0.6285	-0.1896	-1.485	-0.722	-2.213	-0.2808	0.9948	-0.7977	-0.0841	-0.7785	-0.5794	-0.267	-0.8346	-0.4199	-0.2301	1.963	-0.1191	-0.4438	0.6225	-0.05783	0.8942	0.1521	-0.5705
-0.8276	-1.309	-2.283	-0.5756	-0.865	-1.454	-1.13	-1.448	-0.9381	-2.628	0.532	-0.2232	-0.5153	-0.7341	-0.02154	-0.7845	0.2214	-0.803	0.4338	-0.6746	-1.456	0.1486	-0.1727	-1.484	-0.8585	0.9824	0.1102	-0.3723	-0.4292	-0.9872	0.8066	1.56	-1.915	0.311	1.202	-1.731	-0.1537	-0.4369	-1.679	-0.3113	-0.5191	-0.2042	0.8961	-1.288	-2.225	-0.6382	0.1073	0.5317	0.05526	-1.549
-1.893	-1.132	-0.9738	-2.472	-0.185	-2.137	0.2694	-1.247	-3.58	-0.6562	-1.303	-0.426	-0.2953	-0.5899	-0.9526	-0.03079	0.1541	0.6362	-0.07673	0.1168	0.8522	0.5545	-0.1504	0.3847	-1.589	0.7503	-0.9577	-0.6209	0.3677	-1.274	-0.7376	-0.6404	0.009278	-0.4484	-1.017	0.006323	-0.7134	0.2776	0.489	-2.089	-0.4821	0.01529	0.9073	-1.038	-0.4877	-1.621	-0.0705	0.1805	0.1121	-0.2994
-2.841	-2.264	-0.8712	-2.59	-1.263	-1.034	-1.503	-0.7798	-0.4045	-0.07804	-1.658	-1.308	-0.7313	-0.2914	0.007393	0.2961	-1.245	0.08937	-0.03809	-0.3965	-0.625	1.172	-0.961	-0.7391	-3.042	0.1843	-0.187	0.06549	0.4458	-0.8623	-0.2134	0.8845	-0.1594	-0.1296	-1.582	-0.5069	-0.4236	0.6501	-2.406	-1.505	-0.1835	0.07351	1.048	-0.7189	0.8773	-0.5432	0.6511	1.081	0.006594	-0.1559
-2.242	-0.511	-0.6745	0.2168	-0.8542	-2.271	-0.5898	-2.368	-0.4555	-2.059	-1.665	0.1066	-0.6476	0.4055	0.6256	0.9787	-0.5845	1.391	0.8685	-0.8385	-0.8592	1.561	-0.4663	-1.111	-1.923	1.151	-0.5657	-0.9575	-0.8578	0.05642	1.63	-0.1783	-1.342	-0.4626	0.4829	-1.548	0.09449	-0.1099	-1.163	-0.4467	-0.3354	0.7161	1.931	-0.09867	0.9613	-0.6495	0.3469	0.4518	-0.01865	-0.8463
-1.708	-0.1377	-1.545	-1.208	-0.8776	-0.8569	-2.319	-1.341	-0.7495	0.3591	1.147	-0.8459	0.0009323	0.7468	-0.5858	-0.4194	2.121	-0.4712	-1.059	-0.7117	-0.3344	-0.5597	-0.9434	0.01886	0.5968	-0.341	-0.4459	0.3204	-0.8411	-1.084	0.2168	2.549	-1.416	0.4141	1.14	-0.325	-0.8484	-1.955	-1.446	1.657	-0.5043	-0.8841	-1.145	0.158	-0.7712	0.02075	-0.4788	1.239	-0.09987	0.6621
-0.4022	-0.1764	-0.517	-0.07314	-0.09627	-0.2046	-1.853	-0.491	-1.391	0.001112	0.3006	-1.349	-0.3625	1.154	0.3503	-0.1864	-0.3642	0.6495	-1.856	-0.3413	-0.5744	0.03569	-0.3337	-0.3522	1.513	-0.08183	-0.09167	-0.0001226	-0.6249	-0.9142	0.9148	-0.3418	-0.3642	0.1377	-0.02587	0.3548	-0.2323	-0.02698	-1.549	-1.086	-0.4482	-0.7622	-0.1174	-0.5955	0.6633	0.5286	0.0658	0.1181	-0.7704	1.743
0.1925	-0.6857	-1.17	-1.175	-1.392	-0.08716	-1.387	-0.7778	-0.5019	-1.806	-0.5579	-0.3983	-0.002872	-1.487	0.3379	-0.1873	0.03636	-0.1074	-0.02677	0.6423	-0.09802	0.4716	-0.5622	-1.001	-0.3409	-0.2926	-0.3339	1.686	-1.418	-0.05551	-0.2597	-1.037	-0.9768	-1.205	0.7143	-0.7585	-1.732	-0.5582	-1.76	-0.7802	-0.5237	0.1416	-0.3889	-1.961	-0.6717	-0.1395	0.164	-0.3596	-1.551	0.3412
-0.238	-0.3984	-0.7818	-0.8	-1.27	0.1679	-0.6571	-1.267	0.3772	-1.25	-0.6321	-0.5875	-0.7212	-0.6139	0.5592	-0.3203	-0.6943	-0.6502	-0.5343	-0.5127	-0.08908	-0.3401	-2.03	-1.171	0.2868	0.02362	-0.2725	0.6121	-0.474	-1.131	0.8127	-0.5986	-0.02362	-0.2395	-1.096	-1.337	-0.9402	-1.232	-1.679	-1.009	-0.5892	-0.6054	-0.8731	-0.4763	-0.6825	-0.5256	-0.5342	0.6524	-0.52	0.3281
-1.917	-1.327	-1.685	-0.43	-0.09768	-1.19	-1.303	-0.6436	-0.8837	-2.025	-0.3153	-0.4691	-0.8144	-1.653	0.8854	0.3259	-0.2015	-0.8918	-0.3786	0.1418	-0.4787	0.1085	-1.706	-0.7801	-0.8924	0.1044	0.1995	0.791	0.3206	-1.432	0.7265	0.008803	-1.507	0.5431	-1.059	-2.23	-2.117	-0.7001	-1.783	-0.9106	-1.097	-1.3	0.1908	-0.05999	0.3939	-1.017	-0.05688	0.1338	-0.757	-0.1871
-0.8119	-0.9248	1.054	-0.4008	0.06874	-1.938	-0.6747	1.743	-0.7124	-1.288	-0.3707	0.5488	-0.5191	-0.6848	2.501	1.236	-2.572	0.007333	-0.8308	-1.361	-0.5034	-0.6448	-1.272	-0.7592	0.272	0.04558	0.701	-1.044	-0.825	-1.342	0.2897	0.4086	-0.8432	-1.182	0.6782	1.765	2.28	-0.4019	-1.2	-1.802	-0.6058	0.6539	-0.2603	1.11	-0.8309	-1.042	-1.137	0.267	-0.1285	-1.281
-0.8957	-0.4277	0.6925	-0.8171	0.6582	-1.099	0.4407	-2.219	-0.06351	-0.9157	-0.7041	-0.8741	-0.5005	-0.8145	0.6733	0.1844	-1.199	0.5129	-0.8605	0.1682	-0.612	0.01172	-1.154	-0.8501	-0.07717	-0.503	0.08078	-0.6512	0.8488	0.4565	0.3939	-1.664	-1.002	0.7889	1.229	1.529	0.7654	1.395	-0.9986	-1.211	-0.4864	-0.5074	0.5368	1.383	-1.851	0.05171	0.06815	0.7048	-1.012	0.2825
0.01562	-0.1311	-0.3489	-1.282	-0.01887	-0.9452	-0.5306	-1.391	1.318	-0.6458	-0.7612	0.08944	-0.04995	-0.9299	-0.4236	-0.2597	-1.461	0.4557	-1.033	0.4405	-1.057	0.9896	-1.056	-0.6466	-1.455	-0.04676	-0.6671	-0.8723	0.02023	0.728	0.1254	-2.538	0.03159	-0.2084	-0.4342	0.8385	-0.04506	0.9728	0.03959	-0.8284	0.04584	-0.3879	-0.2311	-0.06665	0.9099	-0.04154	0.06751	-0.9051	0.8038	0.6559
0.4913	-1.308	-1.594	-0.9891	0.44	0.6658	1.32	-2.236	0.01903	-0.8518	-1.365	-0.3371	-1.59	-0.8346	-0.8394	-0.833	-1.489	-0.6009	-0.1149	-0.5013	-0.9923	-0.6585	-0.1824	-0.2895	-0.4133	0.9907	0.8204	-0.08682	-0.00423	-0.01302	-0.6047	-0.4138	0.2138	-0.006607	-0.03212	-0.1429	-0.3777	-1.841	-0.3235	-0.01288	-0.5636	0.08512	-1.159	-1.347	0.841	-0.407	-1.127	-0.5903	-0.4443	0.8971
-0.7734	-0.04115	-0.4277	0.2827	-0.6931	0.6047	0.203	-0.5093	-0.1929	-0.279	-1.118	-0.4716	-1.622	-1.058	-0.6975	-0.7989	0.592	0.06683	0.4186	-1.603	-1.116	-0.08367	-2.179	-1.057	-0.9914	-0.1326	0.2931	-0.03892	0.1321	-0.0753	1.545	-0.4737	-1.423	-2.225	1.767	0.3773	1.117	-0.09667	-0.8773	-0.5732	-0.04161	0.06594	-0.5224	-0.08367	0.04157	-0.4158	-0.6651	0.3965	-0.4833	0.5954
-1.686	0.2447	0.3518	0.5269	-0.5156	-0.494	-0.2613	0.1238	-1.23	-0.9408	-0.4672	0.9363	-1.624	-0.551	0.6026	-0.3972	-1.575	0.403	-1.933	-1.275	-1.742	0.7031	-0.3694	-1.11	0.682	1.103	-1.062	0.001681	-1.429	-0.9734	0.2425	-1.345	1.05	-2.189	-0.001681	1.118	0.3869	0.8731	-1.161	-0.07581	-0.6834	-0.3263	0.3141	0.113	0.2221	1.035	-0.5442	0.2366	1.109	-1.658
-2.465	-0.614	0.614	-0.6085	-0.2552	-1.546	-1.765	-0.2327	0.1472	-0.1486	-0.3402	-0.4954	-1.274	-0.2388	0.4218	-1.687	-0.7155	-0.7661	-0.4843	-0.8548	-0.2503	0.3429	-1.561	-0.09004	0.3887	0.7071	0.3477	-1.183	0.1232	-0.9249	0.1635	0.6115	0.812	-0.7315	-0.9378	0.461	-0.04573	-0.9597	-0.1595	-0.9925	-0.5331	-0.3874	-0.002784	-0.3632	1.002	-0.02212	-0.0653	-0.1477	-2.108	-0.3731
-3.108	-0.51	-0.272	-0.03797	-0.06929	-0.8497	-0.7041	-0.7298	-1.702	-0.638	-0.6284	-0.5657	-0.4161	0.001591	-0.663	-0.2513	-0.6221	0.0616	-0.6684	0.1039	-0.1935	0.2849	0.2557	-0.5761	-1.193	1.264	-0.5117	-0.5964	0.3655	-0.495	1.435	-0.5994	1.668	0.01307	-0.4953	-0.2871	-0.527	-0.2077	0.383	-1.172	-0.6944	-0.4206	1.707	1.986	-0.216	1.294	0.1288	-0.003001	-0.3834	1.37
-3.219	-0.8103	0.9699	0.29	-0.3972	-2.786	0.2726	-2.983	-0.4275	-0.9031	-0.7374	-0.07209	-0.7734	-0.1231	-0.831	-0.5136	-0.3514	-0.1438	-0.6724	-0.8605	-1.69	0.3149	0.8755	-0.1496	-0.06766	0.8411	-0.03539	0.3603	-0.9855	-0.8482	1.361	-1.378	-1.224	0.1596	0.1866	-0.3568	-1.099	-0.2488	0.03398	-1.727	-0.565	0.1398	0.7524	0.6817	1.135	1.77	-0.2025	-0.3474	0.03427	-0.7922
-0.5403	-0.2058	-1.62	-1.537	-0.1864	-0.2468	-0.4198	-1.142	-0.4981	-1.308	0.3847	-1.051	-1.905	-0.4362	-0.698	-1.15	-0.7369	-0.3834	0.6065	-0.06525	0.4137	-0.9158	-0.7745	-0.9175	-0.07524	-0.5355	0.1898	-1.667	-0.3588	-2.426	-0.5652	-1.445	-0.9319	-0.3504	0.9258	-0.8045	-0.8181	2.09	0.4463	1.146	0.01848	0.5388	0.2768	1.669	0.3056	2.007	0.2627	-1.19	-0.4163	-0.8804
-1.356	-1.288	-0.8423	-1.016	-0.5787	0.07822	-1.087	-1.987	-0.876	-1.322	-0.2233	-0.9321	-1.164	-0.05245	-1.487	-0.02815	-2.104	0.7485	0.8096	0.3633	-0.007981	-1.599	-0.912	-0.4196	-0.06342	-0.434	0.738	-0.8767	1.963	-0.6725	-0.3983	-2.233	-0.8493	1.061	-0.1368	0.3108	0.896	-1.401	0.01315	-0.2625	-0.1852	0.5575	0.03183	1.007	-0.07055	1.988	-0.7677	-0.4561	-0.0972	0.4486
-2.809	-0.6057	-0.2074	-1.752	-0.8865	-1.828	-2.017	0.4461	-0.7233	-0.6059	-0.1849	-0.8699	-0.5799	0.06894	-0.4477	-0.5365	-0.0916	0.4415	-1.014	-0.3493	-1.486	-0.2473	-0.2525	-0.1778	2.209	0.04568	0.5976	0.8434	-0.3881	-2.303	-1.741	-2.256	-1.234	-0.302	-1.484	-0.2319	-0.4306	1.717	0.4612	-1.509	-0.3856	0.2866	0.7347	-1.088	0.2666	-0.229	0.001578	0.6117	-0.4317	-1.52
-3.858	-1.494	0.5319	-0.4479	-2.419	-0.3296	-1.167	0.6526	-1.231	-1.086	0.0632	-1.739	-0.5782	0.0119	-0.3758	-0.229	0.2926	-0.2567	-1.894	-0.8658	-0.8108	0.7629	-1.255	-0.7098	1.094	0.3119	-0.2343	0.7515	0.5303	-2.27	-1.565	-1.551	-0.8771	0.252	-0.7138	-0.7037	-1.658	1.2	-0.04741	-0.9234	-0.6173	-0.1894	0.1916	-0.1316	0.9801	0.3282	0.592	0.7004	-1.276	-1.018
-2.263	-1.265	0.1445	-1.324	-0.6763	-0.7926	-1.752	0.6514	-1.108	-1.277	0.3254	-0.2037	0.455	-0.6635	-0.4301	0.08541	-1.158	0.2963	-0.2052	-0.3138	0.2171	-0.4372	-0.2322	-0.4408	1.041	-0.2525	-0.5267	-0.5089	-0.2309	-1.436	-0.9614	-1.991	-0.3701	-0.7352	-0.7578	0.4384	-1.606	0.7453	0.1201	0.1663	-0.6973	0.02847	0.7495	-0.8791	0.256	-0.6618	-0.2031	0.2718	-2.056	-0.604
-3.306	-1.196	-0.1862	-1.685	-1.496	-1.086	-1.399	0.2182	-1.674	-0.8281	-0.1574	-0.5638	-0.9494	-0.8495	0.5926	0.1101	-0.2919	1.193	-0.7624	-0.3406	-0.6669	-0.4533	-0.08561	0.1403	-0.1967	0.4329	0.01896	0.5556	-0.2871	-2.654	-1.836	-0.6717	-0.5382	-0.138	-0.5478	-0.1171	-0.8797	0.1378	-0.04558	-0.2319	-0.1137	0.3845	0.8297	-1.091	1.862	-0.7428	0.07135	-0.6892	-0.4741	0.3532
-2.268	-0.9034	-1.065	-0.9338	-2.104	-0.2708	-2.222	0.333	-2.771	-1.066	-0.7234	-0.0327	-0.4068	-1.015	-0.4734	-1.651	-0.5821	-0.4345	-0.4723	-0.8869	-0.7054	0.09665	-0.2031	0.2742	0.3717	-0.1575	-0.648	0.1564	0.4357	-1.584	-1.882	-2.672	-0.1592	-1.252	-1.299	-1.939	-1.217	-0.007216	0.0327	-0.8302	-0.1743	-0.3838	-0.1522	-1.83	0.7472	-0.1273	-0.07456	-0.2089	-1.348	-0.6533
-2.055	-0.05744	-0.09502	-1.253	-0.119	-0.03851	0.1244	-0.5382	-2.077	-0.2093	-1.434	-0.6184	-0.3444	-0.706	0.9778	-0.04365	-0.9006	0.8935	-0.6648	-0.8736	-0.3222	-0.7959	-0.01695	-0.381	0.1086	0.04303	0.004522	-1.087	-0.7548	-2.828	-1.813	-2.335	0.198	-1.021	2.331	-0.5442	-0.1149	0.5273	0.2402	-0.4945	-0.4093	0.6366	-0.4873	-0.7167	0.5593	-1.362	-0.6781	-0.4265	-0.8944	-0.508
-0.7565	-0.4407	0.3076	0.3191	-1.006	-0.947	-1.926	-0.8568	-0.2055	-1.283	-0.2011	0.1921	-0.8932	-0.7718	0.5865	-1.681	-1.626	0.1131	-0.1865	-0.3258	-0.3992	-0.6965	-0.1274	-0.4182	0.05469	0.8268	0.6015	0.4989	-0.06268	-2.711	-1.096	-1.878	-1.034	0.0476	-0.2738	-0.9904	-0.7777	-0.4004	-0.07883	0.218	-0.3385	0.349	-0.1306	-4.111	-0.4386	0.7338	-0.03989	0.2337	-1.444	0.1412
-1.07	-1.718	-0.5174	0.6192	-0.5493	-1.118	0.8484	-1.612	-1.745	-0.6576	-1.923	-0.2979	-1.769	-0.8446	0.2034	-2.04	-0.7539	-0.1573	1.101	-0.5741	-1.131	0.2718	-1.608	-1.029	-0.06142	-0.1662	0.2038	0.7036	0.8179	-0.5938	-0.9255	-3.719	-0.2437	0.1101	-2.517	-1.43	-0.7269	0.116	0.05601	-0.426	-0.2984	0.1594	-0.006945	-0.1684	-2.069	0.7414	-0.8119	-0.0668	0.04695	0.103
-2.249	-0.9518	-1.049	0.02206	-1.673	-1.26	-2.498	-0.1056	-0.3978	-1.335	-0.3874	-0.4162	-0.4232	0.1752	0.2866	-0.8913	-0.9094	0.4952	0.8068	-0.2057	-1.47	0.06152	-1.163	-0.782	-0.0667	-0.2266	-0.7037	0.1485	1.212	-1.709	-0.1504	-1.816	-1.662	0.3985	-0.9326	-1.087	0.0432	0.2668	-0.5724	0.2464	-1.05	0.1872	-0.1336	0.4235	2.084	1.575	-0.342	0.713	-0.09233	0.01005
0.1056	-0.7303	-0.2769	0.08148	-1.163	-1.597	-1.905	0.9	-1.016	-0.5647	-0.7929	-0.9664	-1.122	-0.591	0.8029	-0.00599	-0.4742	-0.9755	-1.015	-1.005	-0.9859	0.3728	-0.9419	-0.415	1.146	-0.2271	0.006485	-0.2301	-0.0812	-1.151	-0.06174	1.017	1.246	-1.265	-0.731	-0.01614	-0.408	0.8156	-0.2881	-0.5799	-0.6983	-1.337	0.7671	1.486	-0.6314	0.5132	-0.3667	-0.1746	0.00599	-0.9459
-1.936	-0.8056	-0.07825	0.3591	-0.6621	-1.753	-2.386	0.1384	0.8328	-0.2244	1.344	-0.3781	-0.2867	-0.6456	0.1785	-0.01224	-0.7938	-0.3685	-0.1439	-0.742	-1.783	-0.09372	-1.519	-0.5268	0.3641	-0.5223	-0.1111	-0.4148	1.346	-2.135	0.6984	-0.8745	0.6716	-0.3284	-1.514	0.778	-0.1069	-0.208	0.3934	-0.2743	-0.3948	-1.61	0.3592	2.657	-0.488	1.5	-0.5442	0.2641	0.822	-0.6638
-1.759	-2.231	-0.1381	0.2449	-1.488	-1.921	-0.7303	-0.9527	-0.07697	-1.475	-0.4023	-0.4761	-1.794	-0.6572	0.3349	-0.5871	0.4698	-1.179	-0.3684	-0.4308	-1.003	0.1528	-0.3312	0.9039	-0.162	1.102	-0.4764	-0.5623	-0.3632	-0.7353	-0.215	-1.895	0.1938	-0.6207	-0.9657	-1.34	0.03387	-0.5418	0.09742	0.537	0.1113	-0.5155	0.1499	1.712	-0.6761	2.034	0.1854	0.1333	1.221	-0.3979
-1.221	-1.197	-0.4209	0.4894	-0.7537	-1.426	-1.128	-0.4081	-0.1437	-2.124	-0.8688	-0.7599	-1.736	-1.388	-0.143	0.1169	-0.1252	-0.5641	-0.6938	-0.3495	-1.22	0.3461	-1.547	-0.5443	-0.3912	0.166	-0.1218	-0.785	0.5167	-1.129	0.3586	-1.486	-0.8328	-0.7665	-2.088	-0.9325	-0.1146	0.3808	-1.01	-0.1722	0.2672	-0.8921	0.7511	-0.7708	-0.001366	2.076	-0.005741	-0.2144	0.6196	0.681
-3.62	-1.677	-0.3104	0.5037	-2.156	-2.636	-1.69	-0.24	-0.7096	-1.16	-0.2135	-0.8025	-1.006	-0.01197	-0.5304	-0.052	0.315	-0.8688	-0.7167	-0.1808	-0.9408	0.669	-0.8246	-0.1897	1.411	0.623	-0.3458	0.3641	0.2844	-1.173	-0.009809	-1.442	-0.1415	-0.4381	-1.767	-0.2747	0.2587	-0.2359	-0.9987	-0.2472	-0.6063	-1.753	-0.07549	0.3276	0.09154	1.852	-0.5561	-0.03194	-0.1908	0.4425
-1.715	-0.1229	0.331	0.3314	-0.8592	-2.993	-0.518	0.447	-0.6072	-0.2911	-0.2939	-0.9594	-0.5256	-1.575	1.457	0.1686	-0.3449	-0.656	-0.6679	-0.2513	-1.209	-1.468	0.3007	-0.05109	1.3	-0.7611	-0.04899	-0.885	-0.08142	-0.8627	0.1958	0.4256	2.143	-1.635	0.2714	0.2169	0.5764	0.7278	0.7067	0.9872	-0.7492	0.02354	-0.1055	2.741	-0.6561	0.1136	-0.5683	1.109	-0.02354	-1.006
-1.628	-1.612	-1.476	0.03399	-1.059	-2.55	-1.992	-1.51	-1.64	-1.027	-2.035	-0.9627	-1.468	-1.264	0.1179	-0.04777	-1.069	-1.541	-1.555	-1.298	-0.5845	-2.185	-0.3582	0.2858	0.05319	-0.5563	0.06572	-0.814	-0.05836	-2.139	-0.003902	-0.1969	-1.37	-0.5415	-0.01358	-0.04101	0.3012	-1.01	-0.8079	0.1469	-0.3848	-0.014	-1.481	1.145	-0.02798	0.8656	-1.017	-1.021	1.899	-0.7104
-0.8924	-0.5737	0.4629	0.1162	0.0002848	-2.068	-0.7602	-1.129	-0.2796	-0.8415	0.2286	0.1131	-1.356	-0.5611	-0.2916	-0.471	-0.7664	-1.177	0.5834	-0.4509	0.1562	-0.7391	-0.9596	-1.061	0.4243	-0.4687	-0.2586	-0.7191	0.5171	-1.17	-0.487	-1.164	-0.1691	0.06643	-1.115	-0.3079	-0.1155	-2.237	-0.1355	1.071	-0.5822	-0.7531	1.141	2.935	0.03637	2.577	-0.8337	0.1084	1.425	-0.549
-1.885	-1.063	-0.08735	-1.032	-1.979	-1.489	-1.048	1.389	-1.561	-1.178	-0.04063	-1.324	-1.328	-0.7288	-0.2107	-1.185	0.5336	-0.8923	-0.3785	-1.339	-1.601	-0.7429	-0.9732	-0.9618	0.8585	-0.5009	-0.1833	-0.5299	-0.05648	-1.433	-0.4746	0.01368	-1.025	-0.4207	-0.2425	-0.9273	-0.1179	-1.095	-0.7576	-0.8127	-0.9167	-0.8438	-0.4436	0.2179	-0.6536	-0.08695	-0.7629	0.2809	-0.2628	-0.3896
-2.224	-0.6203	-0.6523	-0.2422	-0.282	-0.9925	-1.399	0.2546	-0.755	0.05183	-0.2333	-0.4016	-1.571	-0.6601	-1.376	-0.4914	-0.0431	-1.631	-0.4501	-0.4978	-0.8002	-0.2239	-0.9029	0.003204	0.04444	-0.778	0.4221	-0.5774	-1.08	-1.412	-0.5419	0.5838	0.3038	-0.6254	-0.4206	-1.347	0.07334	-0.5777	0.08313	0.00493	-0.8841	-0.3387	-1.796	1.357	1.318	2.008	-0.04421	-0.3939	0.398	0.4365
-1.76	-2.446	-1.516	-0.358	-0.9718	-0.4834	-1.917	0.998	-1.302	-0.9031	-1.069	0.01125	-1.766	-0.2824	1.601	-1.136	-1.102	-1.434	-0.07962	-1.583	-1.318	-0.7703	-2.258	-0.08852	0.7716	-0.7737	-0.395	-1.204	-1.051	-2.364	-0.1953	-2.12	0.5324	-1.246	-0.5318	-0.4211	0.7193	-1.102	-0.6811	0.2788	-0.3644	-0.4289	-0.2868	1.066	1.265	1.129	-0.9828	-0.51	0.4104	0.9669
-0.7874	-0.9286	-0.5804	-0.146	-0.1034	-0.3025	-0.6414	-0.4339	-0.515	-0.717	-0.558	-0.04776	-1.538	-0.9703	0.7949	-0.4064	0.2055	-0.5835	-0.3936	-0.6388	-0.5256	-0.5866	-0.6982	-0.5828	-0.2082	-0.07778	-0.02317	-1.598	0.009395	-1.456	-0.01543	-1.091	-0.03238	-0.5644	-0.1789	-0.3944	0.0498	-0.884	0.03186	-0.04976	0.03766	-0.2615	-0.7901	1.219	0.4638	0.6374	-0.6479	-0.6819	0.6911	-0.02337
-3.247	-0.4326	-0.2302	-0.007041	-0.5102	-2.088	-2.071	0.6988	-0.7266	-0.7941	-0.6921	-0.3767	-0.9866	-0.8212	0.4464	0.05293	0.05886	-1.436	-0.7098	-1.151	-1.156	-1.427	-1.031	-0.6549	1.127	0.06626	-0.9944	-0.2023	-0.5718	-2.224	-1.113	-0.7453	-0.4898	-0.7225	-0.9237	-0.04372	0.04122	-0.2762	-1.317	-0.7129	-0.8711	-1.395	0.0001299	0.1073	0.2386	0.4661	-0.6255	-0.7102	-0.7384	-1.319
-2.257	-1.04	0.2017	0.2958	-0.1818	-1.651	-2.049	-0.2255	-0.3014	-1.605	-1.043	-0.3996	-1.307	-1.085	-0.8032	-1.141	-0.9969	-1.949	0.05921	0.1339	-0.9163	-0.8904	-1.5	0.3619	-0.1305	0.03195	-0.4365	-1.26	-1.563	-1.991	0.2659	1.213	-1.101	-1.111	-1.193	-0.2156	0.5618	-0.7726	-0.3944	0.09606	-0.9529	-1.348	-1.621	1.227	0.2498	0.1917	-0.7639	-0.3455	0.3232	-0.5384
-1.948	-1.165	0.3856	-0.4344	-0.2039	-1.31	-2.315	0.1939	0.2419	-0.9324	-0.1283	-0.4381	-1.184	-1.79	-0.7236	0.04408	-0.699	-1.571	-1.147	-0.7106	-1.061	-1.51	-0.8852	-0.5525	1.029	-0.1472	-0.4397	-1.378	-0.6867	-1.635	-0.6082	0.00937	-0.5764	-1.151	-0.497	-0.4946	0.2789	-0.1095	-0.3101	-0.3698	-0.8111	-1.446	-1.782	-0.03016	-0.3958	0.2106	-0.04586	-0.3872	-2.111	-0.5631
-0.9212	-1.602	-0.5116	0.5828	-0.2253	-2.022	-1.074	-0.9981	-3.453	-0.9373	-1.4	-0.5679	-2.231	0.02068	-0.273	-0.3437	-1.439	-1.722	-0.3353	-0.3943	-0.5304	-0.3954	-0.9012	-1.251	0.2367	-0.6969	0.3573	-1.093	0.7676	-0.7675	-0.4911	-1.378	-1.202	-0.3518	-0.364	-0.6176	-0.6288	-2.004	0.187	-1.065	-0.2652	0.05043	-1.327	0.01906	0.5385	0.6173	-0.8023	-0.8802	-0.7719	0.4904
-1.85	-1.454	0.4444	-0.2459	-0.6858	-1.846	-2.897	0.04925	-1.234	-1.113	-1.398	-1.083	-2.142	-0.9015	-0.188	-0.03726	-1.155	-0.9005	0.06254	-0.8701	-0.1152	-0.6668	-0.04641	-0.4856	-0.1417	0.2868	0.6995	-1.744	-0.54	-3.032	-0.0612	-0.4305	-0.2319	-0.5749	-0.4903	-0.1828	0.7959	-1.719	0.5915	0.327	-1.049	-0.3755	-1.371	1.241	0.2703	0.8303	-0.6527	-0.1463	-0.2225	0.1848
-2.501	-0.6128	-0.3164	-0.05361	0.2325	-0.6673	-2.346	0.4492	-0.9111	-1.17	-1.107	-0.3658	-0.5439	-1.518	0.5316	0.7391	-0.6937	-0.8267	-1.156	-0.8256	-0.5143	-0.2352	-0.7454	-1.55	-0.1642	-0.9168	-0.4748	-1.276	-1.477	-0.6422	0.4538	-0.888	0.8488	-1.226	-0.3462	0.5115	1.329	0.4081	-0.8117	-0.003245	-1.226	-1.495	-0.6095	2.075	0.3649	0.6141	-0.6537	-0.3425	0.1757	-0.1799
-0.5324	-0.6665	0.6589	0.05178	-0.3499	-2.033	-1.341	-0.08368	-0.09437	-0.5577	-0.8893	0.02673	-1.08	-1.32	0.2987	-0.6657	-1.345	-0.3797	-0.7171	-0.5647	-0.8428	-0.2889	-0.7438	-1.227	0.08922	-0.5889	-0.6552	-1.53	-0.2336	-2.431	-0.1312	-0.3344	-0.1786	-1.401	0.1501	0.3747	0.4806	1.001	0.04929	-0.1721	-0.3181	-1.576	-0.2697	3.031	-0.6485	0.9435	-1.089	-0.4109	0.4135	-0.9988
-2.882	-1.202	-0.7378	-0.3261	-0.6422	-0.5213	-0.5648	-1.02	-1.167	-1.342	-2.002	-1.511	-0.7262	-1.114	-0.1551	0.1172	-0.5266	0.286	-0.9634	-0.8902	-0.7696	0.2455	-0.6963	-1.119	-0.4336	-0.143	-0.6595	-1.078	-0.2057	-0.9596	-0.1969	-1.598	0.08269	-2.035	-2.225	-0.1042	0.8065	-0.34	-0.5955	1.582	-0.1436	-1.28	-0.006985	1.617	-0.5891	1.022	-0.9124	0.4371	0.4018	0.321
-3.349	-1.756	-0.4849	-0.5159	-0.5266	-1.153	-2.052	0.5476	-0.847	-1.226	0.5744	-0.349	-1.472	-0.4828	0.8376	1.025	-0.8331	-0.2153	-0.7748	-1.326	-1.018	-1.008	-0.6242	0.06327	0.7369	-1.137	0.3405	-1.862	-0.3827	-1.49	0.04766	-0.3427	0.4901	-1.08	-0.6806	-0.9175	0.5525	-0.329	-0.5888	-0.3464	-1.084	-1.161	0.03413	1.205	0.3201	1.388	-0.6554	1.121	0.8307	0.3353
-2.252	-1.947	-0.8797	0.4478	-0.7981	-1.221	-1.043	-0.4386	-1.426	-1.054	1.984	-0.1275	-0.1291	-0.931	0.372	-0.5311	0.8377	-0.4109	-0.03718	-0.6008	-0.5574	-0.2277	-1.541	0.3975	-0.696	0.5693	0.2168	-1.393	-0.4734	-1.734	-0.2211	-0.4196	1.376	-0.7035	-0.9704	-0.6125	0.3607	-2.296	-0.3982	0.3871	-0.7953	-0.3009	-0.3218	1.238	0.3618	1.458	-1.367	-0.01691	0.3945	0.3487
-2.767	-0.7047	0.2635	0.5837	-0.7351	-2.089	-2.201	-0.4686	-0.892	-0.9856	-1.197	-0.6617	-1.227	-1.249	-1.049	-0.04642	-0.7644	-1.746	0.3754	-1.062	-1.018	0.3355	-0.9439	-0.4094	0.6867	0.7502	-0.4569	-0.5932	0.1773	-2.098	0.4778	-0.4195	-0.2326	-1.173	-0.9076	-0.2488	0.2847	1.809	-0.8364	0.6368	-0.5687	-1.128	-0.2293	3.328	0.426	1.973	0.005218	0.09944	-0.4934	-0.6572
-2.898	-1.402	-0.4874	-0.4407	-1.588	-1.766	-1.799	0.2647	-1.878	-1.148	-1.058	-0.9284	-0.7794	-1.418	0.9115	-0.3763	-0.1116	-1.28	-0.8446	-1.116	-1.365	-0.3266	-0.7527	-0.3591	0.7715	-0.9429	-0.4582	-0.5071	-0.5226	-2.025	-0.2631	-0.8768	-0.1901	-1.776	-1.536	-1.032	0.431	-0.07705	0.03391	-0.1377	-0.5286	-0.8328	-0.4912	2.505	-1.681	0.7358	-0.7472	0.1446	-0.1008	-0.008502
-2.425	-1.378	0.4664	0.5098	-1.091	-1.4	-1.387	0.486	-0.7114	-0.7822	-0.6926	-0.2254	-1.011	-0.6552	0.6937	0.504	-1.246	-0.7375	-1.093	-1.226	-1.59	0.5311	-0.5604	-0.1427	0.4046	-0.235	0.4343	-1.373	-0.8855	-2.37	0.173	-1.234	1.128	-1.984	-1.507	-0.7214	-0.4873	1.101	0.9509	-1.289	-1.297	-0.9355	0.3306	2.474	0.5728	1.027	-0.622	0.307	0.4241	0.3669
-0.9148	-0.1062	-0.4343	-1.999	0.1725	-1.211	-1.3	-0.7485	-2.757	-0.3114	-0.079	-1.302	-0.4204	-0.6291	-0.249	-0.61	0.2891	-1.418	0.004836	0.3644	0.04832	-0.3472	-0.7803	-0.4374	0.9549	-0.2267	-0.1499	-0.2884	0.0361	-0.1861	-0.6327	-0.1083	0.8847	-0.1174	-0.2363	-0.1742	-0.153	-0.8738	-0.5486	-1.122	0.1625	-0.5909	-0.6241	-0.2132	-0.734	-0.9122	-0.2445	-0.7813	-0.5223	-1.443
-0.9599	-1.219	-0.263	0.8709	0.1091	-0.003352	-0.8508	-1.529	0.6878	-1.18	0.1027	-0.9606	-0.6123	-1.018	-0.4201	0.08677	-0.8986	-0.5288	-0.002501	-0.2914	-0.2087	-1.299	-0.3739	-1.583	-2.004	0.3701	-0.6794	-1.375	-0.3849	-0.7637	0.6204	-1.353	-0.3722	-0.4367	-0.06978	-0.252	0.8518	0.2195	0.345	-0.2869	-0.3659	-0.2909	-1.808	0.1778	-0.179	0.6172	-1.203	-0.9004	0.01741	-0.5086
-1.232	0.08733	-0.003283	0.08759	-1.1	-1.226	-1.804	0.7332	-1.662	0.2133	-0.3986	-0.8689	-0.6785	-0.6214	0.2883	-0.4858	-0.2597	-0.1457	-1.45	-0.8612	-1.307	0.3353	-0.05302	-0.7044	-0.2664	-1.11	-0.1894	1.257	-0.5149	-1.515	0.4805	0.07904	-0.6295	-0.9933	-0.005981	-0.5486	1.268	-0.397	-1.189	-1.59	-0.8891	-0.4504	-0.9028	-1.214	0.8502	0.7505	-0.07109	0.6947	0.0262	-0.6013
-1.208	0.8534	1.59	-0.1839	-0.3362	-0.107	-1.131	0.2748	-0.744	-0.08367	-0.9892	-0.206	0.185	-0.3155	0.09106	-0.1898	-1.005	0.2813	-1.047	-1.078	-0.06341	-0.3267	-0.09299	-0.04098	-0.3369	0.1951	1.098	-0.2572	-0.8749	-1.233	0.2013	0.4147	-0.4707	-0.5297	0.006084	0.369	1.456	-0.709	-1.386	-1.492	1.444	0.3609	-0.2727	0.31	0.4426	-0.3035	-0.1369	0.5768	-0.461	-0.006084
-0.2421	0.1385	1.146	-0.3818	-1.577	-1.367	-0.2851	-1.395	-1.773	-1.698	-0.9479	-1.319	-0.7771	-0.06959	-1.128	-1.455	-0.8461	-0.5688	-0.3396	-0.5532	-0.5211	-0.1757	-0.4904	-0.8239	0.9789	0.6029	0.2469	1.286	0.006957	-0.9506	0.1926	0.07098	-0.3947	-0.367	0.3144	-1.408	-0.4568	0.3199	1.468	-1.286	-0.5589	0.4889	0.4173	-0.3743	-0.5326	1.84	0.1815	0.8877	-0.5574	-0.8959
-2.421	-2.071	-1.303	0.1311	-0.2443	-1.644	-1.461	-0.8639	-1.126	-1.393	0.02169	-0.2506	-1.01	-1.744	-0.502	-0.2466	-1.264	-0.6102	0.1099	-0.9777	-0.6594	0.1277	-0.3775	-0.9854	0.1048	0.6027	0.2799	-0.7348	-1.045	-0.9705	-0.5937	-0.4275	-2.295	-0.9269	-0.8984	-1.971	-2.062	-1.103	-0.9576	-0.5418	-0.2862	-0.08398	-0.0007923	-0.6926	-0.9806	-0.4782	-0.2992	-1.121	-1.035	-0.007009
-1.465	-0.3573	0.1491	0.3069	-1.649	-0.6026	-0.8117	0.002476	-2.618	-2.91	-0.7616	-2.554	-0.07989	-1.736	-0.7655	-0.3541	-0.4346	-0.8054	-3.136	-1.306	-1.833	1.052	-0.4367	0.8048	0.557	0.1973	0.3554	0.9279	-1.382	-0.8712	-0.2839	0.4474	-0.3044	-1.62	-1.022	0.03352	-1.674	-0.7251	-0.9853	-0.9281	-0.7816	-0.6097	0.3002	-0.8495	1.424	0.366	-1.301	0.09573	-1.561	-0.003803
-2.1	1.055	0.06918	-0.3543	-1.472	-0.7694	-0.9973	0.8054	-1.833	-0.3776	-1.249	-0.09864	0.06289	-0.3568	0.107	-1.478	-2.035	0.1656	-3.103	-0.3295	-1.468	1.6	-0.2451	0.5384	0.6417	-0.7205	0.2252	0.873	-0.5615	-0.5355	-0.7972	-0.4444	0.5611	-1.462	-1.588	-1.43	1.135	-1.068	-0.8892	-1.478	-2.007	-0.174	-0.02374	-0.1586	0.7109	-0.0665	-0.206	0.3407	-0.3713	0.1857
-0.8896	0.6968	-0.2429	0.06614	-1.222	-0.6757	-1.018	0.9491	-2.013	-2.108	-1.249	-1.658	-0.1094	-1.268	-0.4058	-0.09598	-1.846	-0.4157	-1.244	-0.3163	-1.725	0.8396	-0.672	-0.46	0.5054	-1.383	-0.008276	0.6561	-1.265	-1.818	0.2133	0.2772	0.4247	-1.398	0.03475	-1.7	0.2255	-0.2557	-1.492	-1.451	-1.356	-0.1384	0.01885	0.2873	0.5582	-0.1793	-0.6272	-1.018	-0.1584	-0.1683
-1.841	0.4244	0.2685	-0.3719	-0.8378	-1.215	-1.279	-0.3429	-0.2134	-1.498	-1.001	-1.319	-1.575	-0.3465	0.3811	-3.541	-1.04	-1.235	-2.313	-1.833	-1.146	0.9811	0.02383	-0.641	0.8629	-0.8755	0.3748	0.387	-0.6062	-0.4095	0.00291	1.061	0.3882	-1.348	-1.856	0.1627	0.2252	-2.105	-0.6448	-0.3995	-1.465	-0.4235	0.3303	0.1259	0.9322	-0.09561	0.01529	0.09889	-1.181	-0.1438
-1.609	0.354	-0.05186	0.7694	-1.653	0.3516	-0.2765	1.032	-1.072	-1.199	0.0166	-0.933	-1.397	-1.219	0.893	-3.619	-1.376	-1.119	-2.266	-0.3108	-0.928	0.379	-0.9241	-1.721	1.68	-0.6864	0.6848	0.456	0.2814	-1.782	-0.8387	-0.951	-0.07322	-1.503	-1.826	0.371	-0.7038	-0.2284	-0.9663	-0.62	-0.8736	0.1995	0.2004	0.2188	1.361	0.6446	-0.3799	0.1619	-0.98	0.5374
-2.381	-1.055	0.1528	0.7044	-1.811	-1.331	-1.543	0.3507	-1.233	-1.47	-0.7046	-1.047	-2.143	-1.514	-0.06632	-1.495	-1.356	-1.27	-2.254	-1.644	-1.434	0.304	-1.305	-0.9949	1.039	-0.165	0.5732	-0.7619	-0.3357	-2.014	0.3231	0.01779	0.2146	-1.413	-1.818	0.2187	0.3647	-1.358	-0.2356	-0.3513	-1.621	-0.2394	-0.1417	1.561	0.8205	0.9841	-0.7847	0.1018	-0.1612	0.3724
-2.795	-1.547	-0.2445	0.3539	-1.794	-2.016	-2.244	0.6025	-0.7339	-1.581	-1.318	-0.7912	-1.792	-1.873	0.1152	-0.9461	-0.5831	-0.7488	-2.456	-0.3823	-1.285	0.4188	-0.6895	-0.1762	0.9348	-0.8211	0.2922	-0.2431	-0.2969	-2.431	0.02619	-0.2523	0.08564	-2.666	-1.9	-0.3699	-1.201	-0.3908	-1.538	-0.6014	-1.268	-0.2347	-0.3702	1.088	0.8959	0.9835	-0.714	-0.2687	0.04263	-0.1644
-0.3369	0.9391	0.3264	-0.1467	-1.03	-0.7403	-0.7099	1.236	-0.7853	-1.547	-3.503	0.5558	-1.999	-2.319	0.03686	-1.296	-2.499	-0.3527	-1.261	-0.3964	-1.704	0.7646	-1.828	-0.1556	0.5481	-0.5482	0.5238	0.06712	-0.3384	-1.086	-0.2514	-0.8745	-0.3358	-2.039	-1.295	-0.1034	0.4214	-0.1864	0.002379	-0.9156	-1.256	0.4658	0.06994	-0.3123	1.293	-0.1817	-0.07688	0.1277	-0.4583	0.7132
-1.453	-1.043	-1.012	-0.2613	-0.9397	-2.587	-0.1342	0.732	-1.569	-0.9488	-3.355	-0.6415	0.6886	0.0854	-0.1797	-2.642	-0.5494	-1.156	-1.78	-0.002168	-0.5399	1.278	-0.5387	0.3413	0.2463	-0.5471	0.3177	1.107	-0.3301	-0.7871	0.03131	0.6257	-0.009558	-1.094	-1.544	-0.7041	-3.157	-0.4353	0.03841	-1.762	-0.9644	-0.8128	0.5545	0.3906	1.216	0.009558	1.177	-0.4319	0.01397	0.452
-1.587	-1.388	-0.1245	-0.8402	-2.673	-0.9362	-0.1108	-0.03854	-1.719	-2.031	-2.925	-1.163	-0.5247	0.3576	-1.385	-2.434	-0.3988	-1.707	-0.1878	-0.0111	-0.8224	0.7467	-0.5279	-0.2661	0.7537	-0.3232	0.3751	0.1919	0.7007	-1.284	-0.06798	-0.1009	-0.06536	-1.699	-0.9465	-1.641	-1.516	-0.1975	0.00836	-0.8979	-0.7367	-0.2857	0.08259	0.1424	0.5392	0.09399	-0.5338	-0.2941	-1.235	-0.1758
-2.891	0.00823	-0.2274	-0.186	-1.584	0.2239	-0.3247	0.4386	-1.376	-1.453	-2.083	-0.7969	-1.882	-0.004828	-0.5223	-3.171	-1.029	-1.154	-0.7344	-1.253	-1.989	0.3715	-0.6997	-0.03182	1.498	-0.3688	0.6096	0.09174	0.05025	-1.186	0.2252	-0.3914	-0.02516	-1.542	-0.6489	-0.6827	-0.3761	-0.7795	-0.8584	-0.5998	-0.3702	0.7411	-0.05681	0.08236	0.9896	0.5257	-0.2988	0.03168	-1.346	0.457
-1.117	-0.9389	-1.539	-1.582	-0.8496	1.185	-1.06	-1.66	-0.1563	0.4629	-0.9537	-0.5331	-1.385	1.336	-1.681	-0.4663	-1.656	-1.175	-0.9566	0.5709	-1.458	-1.57	-0.69	-0.4433	-1.566	-0.7469	0.4174	-0.9679	0.29	-1.205	-0.02173	-1.529	1.391	-0.7335	-1.348	-0.835	-0.8905	0.5615	1.868	-0.9274	0.04391	-0.01213	0.283	0.09282	-0.629	0.1917	0.002851	-1.062	-0.3658	-0.7356
-2.087	-0.804	-0.2914	-1.601	-0.9742	-1.814	-2.746	-1.207	-0.8144	-0.2228	0.4028	-0.918	0.3553	-0.9524	0.4266	-0.2385	0.1261	-0.3349	-0.7836	-0.6681	0.1332	-1.866	1.222	-0.66	0.4129	-0.7007	-0.4985	0.3281	0.1243	-1.192	0.02088	-0.1662	-0.2203	-0.8312	-1.472	0.2679	0.3314	-0.3975	0.4191	-0.2267	-0.1898	-0.2907	0.7707	-0.1815	-0.3413	-0.9919	-0.8078	-0.2609	-0.712	-1.407
1.183	-1.311	0.7237	-0.9257	-0.2846	-1.362	1.461	-1.835	-0.4127	-0.9612	0.1227	0.005645	-1.011	-0.7953	-1.399	0.5345	-0.7317	-0.4488	-0.08801	0.06344	-0.9147	0.2577	-0.2853	-1.011	-0.3978	-0.3561	-0.746	0.6274	-0.1799	0.8975	-0.258	0.555	-0.6007	-0.03754	0.5562	1.002	-0.7307	0.2812	-0.8936	-0.8709	-0.9556	-0.3397	-0.107	-1.077	1.582	0.4301	0.2866	-0.2277	0.9972	0.105
0.1234	0.09999	1.236	-0.2115	-0.02338	0.1842	-0.00635	-0.1963	0.1228	-0.1059	-0.2817	0.1588	-0.4846	-0.1575	-0.1879	-0.2519	-0.6158	-0.1611	-0.1178	-0.334	-0.3504	-0.2564	-0.4667	-0.2023	-0.07036	-0.07954	-0.1209	-0.0555	0.1404	0.2423	-0.226	-0.1613	-0.1399	0.02633	-0.09504	2.137	0.2074	-0.3497	-0.07115	0.2215	-0.1194	-0.02854	1.143	0.05045	1.582	0.224	-0.07707	-0.03713	0.2725	-0.1611
-0.8243	-1.076	-0.846	-1.229	-0.7952	-1.146	-1.115	-0.7955	-1.363	-0.8466	-1.162	-0.8519	-0.5648	-0.8318	-1.191	-0.8228	0.9259	-1.149	-0.4051	-0.7092	-0.8996	-1.207	-0.4636	-0.4478	-0.5717	-1.269	-1.197	1.271	-0.01082	0.03313	-1.071	-1.287	-1.382	0.2262	0.4146	0.3185	-0.8003	1.408	-0.7426	1.2	-0.9471	-0.9192	0.9399	-0.9852	-0.2413	-0.4196	-0.9359	-0.8022	-0.4047	-0.4065
-0.8064	-0.4021	0.08289	0.3442	-0.4511	-0.1856	-0.4835	-0.1736	-0.01648	-0.2555	-0.5418	-0.5948	0.005332	0.02891	-0.7592	0.2108	-0.08478	-1.255	0.1357	-0.5718	0.5339	-0.08745	-0.373	0.06159	-0.5301	0.792	-0.8531	0.2006	0.2097	-0.5349	0.1444	2.247	-0.1036	-0.1331	-0.1723	0.6424	0.5628	-0.5806	0.4984	0.409	-0.3631	0.02595	-0.1133	0.4718	0.6725	0.2091	-0.4127	0.5102	-0.1382	-0.6241
-0.08431	-0.6687	-0.2102	-0.1075	-0.2314	-0.215	-0.1378	-0.2228	-0.09199	-0.2496	-0.6388	-0.3999	-0.1954	-0.3437	-0.4506	-0.3389	1.802	-0.1366	1.072	0.1287	-0.2555	-0.5355	-0.343	-0.5252	-0.008339	-0.4401	-0.1204	-0.4851	-0.4731	-0.2951	-0.129	-0.216	-0.3447	-0.06628	-0.2852	0.1479	-0.1651	-0.5369	0.1695	1.275	-0.515	-0.1256	-0.2648	0.273	-0.09637	-0.2337	-0.1581	-0.1219	0.1734	0.1697
-2.912	-1.178	0.6734	-0.3603	-1.26	-0.2679	-1.172	-1.132	-0.6678	0.4445	-2.217	-0.5608	-0.8612	-1.391	1.043	0.2026	-1.831	-0.8931	-0.226	-2.338	-0.3359	0.9943	-1.181	-2.295	-1.58	-0.1331	-0.687	-1.189	-0.9948	-1.712	0.06875	0.04485	-0.229	-0.1983	0.1289	-2.572	-3.037	-0.5963	-0.3927	0.1379	-1.408	-0.7198	-0.04485	-0.2055	-0.6534	-0.1449	0.6351	-0.601	-0.8114	-0.07942
-0.4053	-0.4143	-0.4516	-0.3331	-0.1137	-0.2004	-0.2555	-0.3015	-0.2468	-0.1255	-0.2991	-0.1277	-0.3201	-0.2483	-0.5129	-0.2824	-0.4554	-0.03009	-0.04831	-0.02847	-0.005628	-0.1871	-0.1461	-0.01561	-0.3031	0.02674	-0.1577	0.06198	0.023	0.02954	-0.09794	-0.07232	-0.004854	-0.1205	-0.3535	-0.1517	-0.08174	-0.3861	-0.0319	0.1971	-0.1505	0.1202	-0.08042	-0.3782	0.004854	-0.3541	-0.01206	-0.1668	-0.05593	0.4187
-0.5642	-0.4132	-0.2897	-0.3305	-0.2478	-0.01587	-0.3314	-0.08895	1.897	-0.2125	-0.4051	-0.385	-0.3242	-0.4523	1.127	-0.07181	-0.2182	-0.2526	-0.14	-0.1907	-0.2784	-0.3462	-0.2221	-0.3908	-0.3721	0.08994	0.3406	-0.175	-0.009722	-0.4635	-0.06729	-0.1647	-0.2624	-0.108	-0.2905	0.5599	-0.09439	-0.1986	-0.06854	-0.2502	-0.3842	-0.04763	1.017	-0.1697	0.5017	-0.1633	-0.3421	-0.1301	0.04783	-0.2851
-1.425	-0.78	-0.7557	0.04924	-1.141	-1.765	-0.358	-0.3434	0.05442	-0.7922	-1.384	-1.111	-1.607	-0.4797	-1.274	-0.4124	-0.7439	-0.892	0.4402	-0.118	-0.8065	-0.04973	0.8463	-0.5704	-2.029	0.04549	0.3445	-0.665	-1.097	-1.592	0.02983	0.954	-1.284	-0.8006	0.08272	-2.005	-1.983	0.607	-1.545	-0.4647	-0.9464	0.05595	0.364	0.1762	-0.04202	-1.734	-0.2766	1.917	-1.474	-1.103
0.1777	-0.3917	-0.4479	-0.6141	-0.7712	-1.225	-0.6148	-1.355	0.3043	-0.4314	-0.8636	-0.4361	-1.195	-0.1618	-0.8956	-0.7476	-0.1618	0.03633	-0.4337	-0.5981	0.2353	0.2916	-0.44	-0.1495	-0.3275	0.4335	-0.243	-0.8302	0.8377	-0.4105	1.015	1.524	-0.6443	-0.8013	-0.6795	-0.5624	-0.644	-0.8768	-0.07925	-0.1306	0.09328	-0.3205	0.07144	-0.4427	0.3073	-0.8099	-0.0979	1.867	-0.3754	-0.2727
-2.69	-1.548	-1.814	0.5892	-0.7014	-3.282	-1.903	-2.105	-0.507	-1.47	-0.5972	-0.9053	-1.704	-0.6175	0.3384	-1.335	-0.5658	-0.8227	0.4114	-1.449	-1.135	0.6749	-1.198	-1.269	-1.254	0.01333	-1.024	-1.478	0.02358	-1.127	0.6134	0.08366	-2.625	-0.1782	0.6342	-1.409	-0.7188	-0.9817	-1.036	-1.074	-0.818	0.2538	0.4994	0.538	-1.119	-0.75	-0.2649	0.956	-1.015	-1.619
-1.835	-1.142	-1.809	0.1495	-0.07195	-1.983	-1.119	-1.807	-0.7807	-1.26	-0.05058	-0.5459	-2.068	-0.9795	0.6719	-0.9741	0.1524	0.246	0.5984	-0.997	-1.73	0.8983	-0.4585	-1.128	-1.478	0.7198	-0.5007	-1.789	0.04933	-0.3596	-0.2067	1.179	-1.764	-0.235	0.7417	-1.157	0.01532	-1.478	-0.6285	-1.295	-0.09166	0.9201	1.107	-1.99	-0.5773	-1.601	0.5572	1.662	-0.5075	-1.016
-2.294	-0.2793	-0.9568	-0.4739	-1.123	-0.7111	-1.575	-0.344	-0.7874	-0.8663	-0.6442	-0.3563	-1.062	-0.7851	0.6193	-0.4353	0.1112	-1.258	-0.4256	-0.7913	-0.02708	-0.6006	-0.09837	-0.5833	-0.9004	0.05029	-0.3842	-0.5103	-0.01918	-0.5948	-1.282	0.06115	0.6068	-0.6741	0.07322	-0.2458	0.3273	0.1676	-0.3618	-1.272	-0.9473	-0.432	-0.884	-0.8592	-0.2724	-0.7081	-0.07467	0.003152	-0.5253	-0.4676
-0.7047	-1.635	-1.205	-0.6939	-0.7187	-1.296	-1.3	-1.445	-1.293	-0.8397	-0.1848	-1.029	-0.1104	0.2499	-0.9991	-0.05653	0.1936	-0.4066	-1.103	0.1881	-0.4539	-1.313	0.1778	-1.263	-0.2228	-0.986	-0.7881	-0.1587	-1.165	-1.328	-0.7858	-1.263	-1.378	-0.04531	0.1766	-1.292	-1.213	-0.3062	-1.149	0.6743	-0.4143	-0.8065	-0.5466	-1.236	-0.8104	-1.09	-1.44	-1.242	-1.269	-0.4878
0.3095	-1.394	-0.8808	-0.4003	-0.7978	-0.4767	-0.5707	-1.128	0.6193	-0.2192	0.4015	-1.375	-0.2301	-0.2791	-1.284	-0.3483	0.5402	-0.5104	-0.4647	-0.6698	-0.7507	0.243	-1.076	-1.188	0.4128	-0.7847	-0.8728	-1.279	0.2786	-0.4086	1.108	0.5531	-1.283	0.2016	0.05217	-0.9175	-0.4525	-0.1741	-0.342	0.708	-1.215	0.02976	-0.9192	-0.387	-0.6937	0.05264	-0.3831	0.401	0.7406	-0.6039
-1.515	-0.4304	-0.5912	-0.2862	-1.425	-0.251	-0.8994	1.108	-1.428	-0.2722	-0.847	-0.5785	-1.662	-1.229	0.4704	-0.4895	-0.8644	-0.4451	-0.5429	-0.4645	-0.6131	0.5802	-0.4551	-0.6395	0.4041	0.305	0.1098	-0.4657	-0.3212	-0.1968	0.537	0.5914	0.4188	-1.146	-0.7864	0.1482	0.1331	0.5145	-0.6672	-0.6151	-0.9631	-0.05645	-0.1215	0.005434	0.124	-0.2423	-0.4133	1.581	-0.9904	-0.08522
-1.014	-0.875	-1.021	-1.173	-0.8313	-0.4247	-0.981	-0.4254	-0.6064	-0.633	-0.9387	-0.5397	-0.6747	-0.7121	-0.1523	-0.8172	-0.5884	-0.6165	-0.5825	-0.5827	-0.7679	0.1202	-0.8798	-0.7976	-0.6939	-0.128	-0.396	-0.1393	-0.274	-0.4879	-0.6638	-0.1322	-0.7769	-0.468	-0.5033	0.01811	-0.01102	-0.7389	-0.8575	-0.1127	-0.5753	-0.4607	-0.6146	-0.4427	-0.103	-0.4345	0.04861	-0.1766	-0.3709	-0.4976
0.04261	-0.8164	-0.6321	-0.6579	-0.575	-0.5476	-0.3878	-0.7907	-0.203	-1.017	-1.158	-0.4387	-0.4207	-0.756	0.5441	-1.231	-0.7301	-0.4169	-0.8271	-0.1557	0.1176	-0.1073	-0.5285	-0.482	-0.8018	0.6399	0.2726	-0.1019	-0.3057	-0.3618	0.5621	-0.2321	-0.1023	0.5165	-0.2783	-1.325	0.5965	0.2046	-1.291	-0.09847	-1.161	-0.09223	0.5398	0.7847	0.08437	-0.3005	0.05016	1.09	-1.565	0.6071
-0.9008	-1.533	-2.088	-2.142	-0.7109	-0.4611	-0.9558	-0.4141	0.1057	-0.9096	-1.19	-0.417	-0.612	0.7363	-1.244	-1.639	-0.3322	-0.4677	0.02449	-0.6	-0.07558	-0.1789	-1.288	0.2088	-0.6979	0.05543	-0.5813	-1.036	-0.792	-0.3504	-0.6933	-1.77	-0.01438	-0.1569	-1.717	-2.64	-1.384	-0.5415	-0.2661	0.4865	-0.9034	-0.7617	-1.005	-0.5297	-1.812	-0.7917	-0.5586	-1.338	-0.241	-0.1448
-1.292	-0.6991	-1.21	-0.5106	-0.3195	-0.2269	-0.5314	-0.9455	-0.09686	-0.2206	-0.7787	-0.2911	-1.669	-0.5054	-0.1266	-0.7677	0.347	0.02069	0.05754	-0.3527	-0.1897	0.4737	-0.8846	-0.1664	-0.21	-0.4371	-0.08646	-1.028	-0.4553	-0.9597	-0.1232	-1	-0.8912	-0.06573	-1.817	0.009307	-0.1948	-0.7184	-0.2555	0.6007	-0.4084	-0.009307	-1.46	-0.1985	0.03258	-0.4583	-0.06128	-1.11	-0.6427	0.2778
-0.9218	-0.9337	-0.768	-2.266	-1.144	-1.042	-1.658	-0.8987	1.224	-1.352	-0.8116	-1.172	-0.9038	-1.188	0.2011	-0.4635	0.8769	-0.7255	-1.423	-0.3351	-0.3958	-0.7371	-0.6188	0.87	-0.2247	-1.292	0.3185	-1.519	-1.062	0.2397	-0.03697	-0.2405	-1.998	-0.2721	-1.304	0.03912	-0.785	0.4102	-0.89	0.1929	-0.8993	-0.4529	-0.66	-1.088	-1.12	-0.1867	-0.8695	-0.3539	0.5482	-0.5955
-1.261	-1.353	-1.465	-1.635	-0.5746	-1.183	-1.396	-1.042	-1.355	-0.4734	1.136	-0.2345	0.2377	-0.7768	-0.05375	-0.7839	-0.2808	-0.6205	-0.1836	-0.8487	-1.516	-0.1721	-1.366	-0.6983	0.3653	-0.2989	-0.08958	-0.2318	-0.3939	0.2115	-0.465	-0.5749	-1.601	0.6411	-1.811	-1.117	-0.1933	-0.843	-0.201	-0.8933	-1.011	-0.3754	0.05772	-0.7837	-0.3733	0.484	1.229	-0.1192	1.014	0.1687
-0.786	0.07932	0.2195	-0.1319	-0.9268	-0.484	-0.1142	0.2236	-0.4504	-0.1575	-0.03577	-0.5632	-0.2019	-0.8838	-0.2201	0.08652	-1.079	-0.004609	-0.7732	-0.6193	-0.5072	0.3192	-0.6416	-0.759	-0.1351	-0.1246	0.2216	0.03995	-1.028	-0.2617	0.049	0.6883	0.2298	-1.035	1.175	-1.03	-0.4615	0.2346	-0.6959	-0.5375	-0.2243	0.3198	0.04884	-0.2178	-0.312	0.146	-0.6677	-0.102	-0.8156	-0.2713
0.2044	0.4349	-0.1357	0.096	-1.72	-2.906	0.262	-0.8705	1.069	-1.066	-0.6622	-0.1579	0.7016	-0.03838	-1.89	0.006428	-0.9523	-0.5323	0.451	-0.7256	0.4071	-0.8687	-0.2009	-1.422	-0.8389	0.851	-1.339	-0.4209	-0.4958	-1.859	-0.07438	-0.1504	-0.02329	0.3752	0.6884	-1.257	0.7073	0.3011	0.8135	0.05537	0.08694	-0.241	-0.4473	0.6519	-0.6014	-0.1076	-0.1929	-0.3648	-0.4663	-0.2273
-0.6328	-0.9398	-0.9216	-0.09947	-0.04524	-0.3177	-0.3621	-0.09146	-1.441	-0.7372	-0.1277	-1.214	-0.5765	-0.4036	-0.9678	-0.3621	-0.1753	-0.5848	-0.01073	-0.9202	-0.7576	-0.7309	-1.165	0.03229	-0.4403	-0.4047	0.08038	-0.5021	-0.1916	-0.5918	-0.272	0.7398	-0.7681	0.09226	0.2245	-0.2331	-0.3697	-0.01397	0.1141	0.0953	-0.4334	-0.6227	-0.4129	-0.1069	0.6513	-0.06555	-0.7383	0.03364	0.02057	-0.4744
-0.1062	-0.4828	-1.117	-0.6047	-0.1605	-0.749	-0.2346	-1.676	0.3483	-0.1993	0.01586	-0.01039	-0.3584	0.1863	-0.2027	-0.3118	0.6756	-1.353	0.01556	-0.82	0.5881	-2.537	-0.4515	-0.1289	-1.311	-0.5811	0.09369	-0.5342	-0.08677	-1.367	-1.099	-0.235	-1.573	0.5085	-0.1219	-0.4849	-0.05611	-2.163	-0.09274	-0.3342	-0.1848	-0.463	-0.5503	1.882	0.04569	-0.2808	-0.5117	-0.7025	0.4266	-0.7557
-0.1911	-0.4707	0.04435	-0.247	-0.1026	-0.4463	-0.2304	-0.8657	0.9317	-0.06406	-0.2693	-0.3375	-0.7313	-0.1394	-0.7515	-0.2922	-0.6326	-0.469	-0.1267	-0.05584	-0.7029	-0.532	-0.5386	-0.3013	-0.3577	0.01484	0.4782	0.03304	0.08597	-0.5297	-0.2429	1.074	-0.6811	0.02505	-0.1992	-0.4565	-0.3545	-0.08145	0.1556	0.2132	-0.2548	-0.1999	-0.7685	-0.381	0.4359	-0.1197	-0.2071	1.611	-0.4103	-0.01385
-0.7094	-0.3782	-0.8486	-0.2668	0.4433	-0.1192	-0.2547	-1.105	0.331	-0.2369	-0.05	-0.1198	-0.7603	-0.4036	-0.04719	-0.3093	-0.8749	0.06985	0.08362	-0.391	-0.3681	-0.6977	-0.6347	-0.5223	-0.09449	-0.3679	0.8972	-0.7745	-0.1627	-0.9749	-0.6613	0.005996	-0.512	0.05971	0.3493	0.05707	-0.1603	-0.9987	0.1256	-0.3035	-0.3578	0.07434	-0.8108	0.02521	0.7365	0.8683	-0.2252	-0.1601	-0.008394	-0.02922
-2.405	-1.505	-3.042	-1.172	-1.172	0.215	-1.204	0.04327	-0.178	-0.8981	-0.3955	-0.6698	-0.7339	-0.08519	-1.889	-1.741	0.09882	0.208	-1.848	1.031	-0.9012	-1.812	0.4212	0.6704	-0.8636	0.5998	-1.373	0.6465	-0.5092	0.4584	-0.668	-0.9616	0.2127	-1.501	-0.4879	-0.9836	-0.03416	-0.08745	-0.5109	-0.1995	-0.1097	-0.05348	1.028	-0.7598	-0.6839	-1.706	1.075	-0.5475	0.276	-1.458
-1.291	-1.202	-1.001	0.8339	-0.9523	-1.211	-0.2464	-1.12	1.088	-0.766	1.01	-0.3645	-2.65	-0.1542	-1.736	-0.6894	-0.8881	-0.8512	0.07368	0.2448	-0.8268	-0.2258	-0.3992	-0.09955	-0.1498	0.5585	-0.6662	-0.9517	0.5898	-0.9865	0.1485	0.7896	-1.511	-0.5202	-0.2731	-0.3411	-0.6456	0.6639	-0.4673	-1.361	-0.2111	-0.6737	-0.7809	-0.5778	-0.5717	-0.5054	1.332	0.2388	0.4049	0.1825
-2.385	-1.38	-2.414	0.07617	-0.1291	-1.487	-0.5284	-1.789	-1.084	-3.09	-1.126	-0.257	-1.09	-0.8444	0.3543	-0.8397	-0.7136	-1.178	0.118	-0.5032	-0.232	0.2262	-0.6143	-0.2072	-0.993	-0.0401	0.2575	-0.3743	2.036	-0.3507	0.146	-0.6683	0.9407	0.9032	-0.7868	-1.01	-0.1034	-0.7341	-1.897	-0.1742	-0.7682	-0.1897	0.1094	0.2169	-1.006	-0.6869	0.3624	0.4851	-0.8555	-0.5239
-1.86	-1.524	-2.377	-1.96	-0.4328	-0.7786	-0.9337	-1.513	-0.8988	-1.111	-1.269	-1.033	-0.9767	-0.82	-1.742	-1.151	-0.3344	-0.6327	-0.2626	0.01421	0.5588	-1.026	-0.3369	-0.2332	-0.9817	0.5127	-1.354	-0.5647	-0.04452	-0.01053	-0.4126	0.0533	-0.9355	-0.5718	-0.5352	-1.081	-1.081	-1.441	-1.35	-0.4208	-0.1267	-0.2171	-0.7595	-1.381	-0.971	-1.407	-0.07553	-0.8013	-0.8389	-0.9559
-1.082	-0.7044	-1.917	-0.9719	-0.4473	-1.36	-1.875	-0.4113	-1.436	-0.7204	-0.6579	-0.5359	-0.5177	-0.4916	-1.017	-0.5515	0.2794	0.5958	0.8485	0.01355	-0.1486	-0.3185	-0.1236	-0.756	-0.9068	-0.1459	-0.8091	-0.7562	-0.3228	-0.966	1.078	-0.695	-1.901	-0.03567	-0.3285	0.08011	-0.2283	-1.359	-0.5066	-0.3782	-0.5114	-0.2061	-0.6638	-0.8238	-0.1905	-1.396	-0.4673	-0.9146	0.02269	-0.05533
-0.05424	-0.9706	-0.8457	-1.44	-0.363	0.05907	-1.083	-1.297	-0.4235	-0.4987	-0.957	-0.8976	1.033	-0.6886	-0.4267	-0.7956	-1.102	-1.145	0.7014	-0.1895	-0.08671	-0.2322	-1.1	-0.2721	0.2349	-0.4482	-1.223	-1.309	0.03639	0.0175	-1.382	-1.204	-0.9442	-0.1999	-0.07324	-0.7862	-0.663	-0.6834	-0.1615	-0.4034	-0.6518	-0.4918	-0.3204	1.658	-1.073	-0.4967	-0.7159	-0.8613	-0.3876	-0.09633
-0.6903	-0.6896	-2.245	-1.669	-1.211	-0.09577	-0.5385	-0.6871	0.5478	-2.342	1.184	-1.138	-0.03724	-0.714	-0.9744	-1.553	-0.05117	-0.4842	-0.5471	-0.8367	0.5221	-1.347	0.006261	-0.1107	-0.601	-0.5315	-1.163	-0.5291	0.02543	0.3904	-0.6543	-0.6117	-0.1083	-0.8278	0.2841	-2.668	-1.953	-0.2638	-0.5706	0.1359	0.4686	-0.9979	-0.5797	0.1764	-1.015	-0.7139	-0.4085	0.5396	0.5722	-0.62
-0.974	-2.388	-2.393	-1.942	-0.6633	-1.227	-0.9812	-1.412	0.3965	-2.118	-0.8842	-0.03547	-0.6394	-1.325	-1.579	-2.075	-1.179	-0.6941	-0.3685	0.8637	-0.08736	-1.226	0.08249	0.2547	-1.19	-0.3421	-1.319	-0.2789	-0.4734	0.1719	-0.945	-1.01	-0.9246	-0.9461	0.1852	-0.5994	-1.755	-0.4178	-0.6763	-0.5311	0.2002	-0.6135	-0.8548	-1.747	-1.248	-0.8143	0.1371	-0.3249	0.174	-0.589
-0.1858	-0.9631	-1.381	-1.181	-1.069	-0.9789	-1.542	-1.469	0.639	-1.705	-0.843	0.0008724	-0.3089	-1.949	-0.6257	-1.443	-1.437	-1.286	-0.4684	0.5986	-0.003955	-1.102	0.08989	-0.04725	-0.299	-0.2702	-1.261	0.003955	-0.7871	-0.4153	-2.248	-1.079	-1.198	-0.1874	-0.01184	-0.4206	-1.831	-0.2473	-1.381	-0.3182	0.5446	-0.4174	-1.57	-1.69	-1.631	-0.915	-0.3893	-2.005	-0.2174	-0.136
-2.364	-1.142	-2.06	-2.071	-1.472	-2.257	-0.2749	-0.7002	0.174	-0.6013	-1.83	-0.7478	1.166	-0.5771	-1.613	-0.4612	-0.3571	-0.2667	-0.6676	0.005342	0.2678	-1.641	-0.0339	0.5718	-0.5741	0.3698	-0.469	-0.1605	-0.4634	-0.1655	-1.729	-0.6804	-0.1675	-0.4182	-0.05076	-0.5869	0.2147	-0.9401	0.007903	0.09238	-0.5645	0.923	-1.017	-0.757	1.082	-0.3235	-0.178	-0.5936	-0.7153	-0.1101
-1.41	-1.088	-1.644	-1.486	-0.07397	-0.2505	-1.698	1.052	-1.535	-1.297	-0.6494	-0.2112	0.2342	-1.311	-0.0546	-0.1423	-0.8732	1.168	0.02275	-0.7239	-0.5054	-0.9752	0.237	0.09062	-0.724	-0.03626	-0.8016	-0.6504	-0.4398	-1.649	-1.276	0.5591	-0.7966	-0.7628	0.9583	-0.5816	-0.8465	-1.233	-0.1764	-1.138	-0.1865	0.1899	-0.6572	-1.42	0.6125	-1.51	-0.02275	0.501	-0.5533	-0.1532
-1.949	-1.6	-0.2852	-0.7415	-1.998	-3.117	-1.782	-0.3382	-0.8063	-1.303	-2.06	-1.508	0.1065	-1.226	-1.273	-0.5296	-0.7593	-0.7679	-0.5031	0.1131	-0.9853	0.4137	0.7341	-0.06989	-1.186	-0.2165	-0.6087	0.4977	-0.2819	-1.252	-1.33	-1.212	-1.747	-0.8356	0.07306	-0.8533	-1.9	-0.04563	-1.896	-1.104	-1.346	0.3605	-0.07376	-0.361	-0.5242	-0.237	-0.4616	0.06187	-1.162	-1.179
-1.52	-2.262	-2.457	-2.389	-1.604	-1.163	-1.093	0.2227	-1.201	-2.11	-0.9851	-1.185	0.6002	-1.091	-1.881	0.1628	-0.8775	-1.391	-1.163	-0.4043	-0.05205	-0.7683	-0.07955	0.2441	-1.213	-0.4187	-0.8072	0.4889	-0.6279	-0.6068	-1.934	-1.058	0.07112	0.2124	-0.4363	-1.292	-1.679	-0.7499	-1.831	-0.526	0.6806	-0.3338	-0.05799	-2.01	-0.9598	-0.9447	-0.2333	-1.69	0.2938	-1.609
-2.161	-1.385	-0.9684	-1.097	-1.196	-1.448	-1.397	-0.5148	0.3509	-1.146	-1.028	-0.3597	0.3968	-0.4299	-0.8829	-0.05527	-1.597	-0.6552	-0.6362	-0.4254	0.8856	-0.704	0.392	0.2813	-0.6212	-0.6778	-0.03912	0.3977	-0.07002	-0.6965	-0.6237	-0.9409	0.1579	-0.1202	-0.347	-1.011	-0.5693	-1.369	-0.8126	-0.6185	0.03811	-0.1973	-0.1142	-0.9338	-1.481	-0.8872	-0.8096	0.3105	0.1574	-0.7044
-1.813	-1.006	-1.331	-0.7729	-2.14	-0.692	-1.63	0.2728	-1.355	-0.8073	-0.5959	-0.7333	-1.042	-1.031	0.8356	-0.2924	-0.2942	-0.8572	-0.5604	-1.962	-1.058	-0.1558	-0.8602	0.8913	1.073	-0.2158	-0.2498	-1.46	-0.4095	-0.6729	-0.2525	-0.6244	0.9351	-1.681	-2.282	-0.8368	0.1603	-0.1499	1.559	-0.7119	-0.7456	-1.465	-0.1982	-0.625	1.718	-0.4735	-0.9904	-0.107	-0.5824	-1.391
-2.018	0.2568	-1.074	-1.252	-0.9886	0.9306	-0.7906	0.0006113	-0.2289	-0.7591	-1.029	-1.953	-0.4043	-1.283	-1.095	0.03554	-0.4439	-0.3133	-2.182	-0.8423	-0.09039	-0.9697	0.565	1.084	1.455	-1.125	-0.7751	-0.3578	-0.4287	0.8476	-0.2939	-0.1309	0.01132	-2.198	0.1859	-0.2523	-1.698	-0.0512	-0.9016	-0.1254	-0.1082	0.007166	-0.1067	-0.3381	1.105	-1.128	-0.6387	-0.01265	-0.5693	-1.128
-1.512	-0.848	-1.266	-2.105	-1.21	-0.6615	0.07417	-1.599	0.7708	-0.6884	-1.274	-0.4894	-0.967	-0.08996	0.1276	-0.6016	-1.189	-0.2207	-0.7086	0.2601	-0.2005	-0.1505	0.4175	0.5327	-1.421	-0.9219	0.202	-0.2632	-0.04029	-0.0009096	-2.177	-2.22	-1.21	-0.3345	-1.759	0.02353	-0.2629	-1.161	-1.014	-1.049	1.29	-0.2576	-1.464	-0.6681	-0.6865	-0.1329	-0.3274	-0.6583	0.6537	1.214
-0.03833	-0.5677	-1.318	-1.106	-0.2348	-0.193	-0.4252	-0.9021	-0.3908	-0.6005	-0.5627	-0.4875	-0.4769	-0.553	-1.37	-0.7482	-0.5614	-0.5622	-0.058	-0.3349	0.2348	-0.875	0.03643	0.5711	-0.2023	-0.9692	-0.4066	0.2564	0.6208	0.01321	-0.7573	-1.213	-1.09	-0.4284	-1.685	-0.4207	-0.3788	-0.5247	0.1331	0.3341	-0.3857	-0.4902	-0.4395	-0.1155	-0.4285	-0.9948	-0.06499	0.8071	0.2456	-0.2102
-1.357	-0.6143	-1.549	-0.8177	-0.04818	-0.4298	-1.293	0.09318	0.8738	-0.3667	-0.08297	-0.3025	0.7938	-0.07702	-0.9823	-0.2939	-0.5283	-0.06332	-0.08462	0.04061	-0.6158	-0.8682	0.2933	0.9266	-0.7907	-1.413	-0.525	-1.048	0.0073	-0.8171	-0.9329	-1.818	-1.772	-0.0073	-1.166	-0.1396	1.028	-1.118	0.06813	-0.1465	0.1132	-0.2216	-1.199	-0.5164	-0.9659	0.06332	-0.393	-0.7565	0.7782	-0.6077
-3.642	-1.164	-1.92	-0.05302	-1.335	-1.257	-0.3263	-0.5996	-0.2929	-1.274	-1.056	-0.6996	0.4243	-0.3634	-1.395	-1.442	0.4203	-0.09637	-0.5904	-1.26	-0.3547	-0.5706	-0.5742	-0.7011	-0.383	-0.3193	-0.7172	-0.2447	-0.8769	-0.6126	-0.8715	-0.02763	-0.2929	-1.411	-1.946	0.7466	-1.197	-1.433	-0.2486	0.2409	0.02802	-0.5428	-0.1109	-0.4207	-0.397	-0.1914	-0.09464	-0.7225	0.2987	-0.6678
-1.022	-0.4475	-1.475	-0.8704	-0.2745	-0.1919	-0.6455	-0.1657	-0.8292	-0.3557	-0.446	-0.1269	0.4048	-0.3472	-0.5463	-0.4373	0.1387	-0.685	-0.08216	-0.2887	-0.8376	-0.5914	-0.006178	-0.1386	-0.7004	-1.138	-0.09306	-0.5547	-0.1599	-1.215	-0.672	-1.087	0.5457	-0.3788	-0.4528	-0.1868	-0.1288	0.3857	-0.09367	-0.8679	0.05894	0.4597	-0.4596	-0.7622	0.005036	-0.8635	-0.2192	-1.078	0.3552	0.5354
-0.6404	-0.4166	-0.7886	-0.7473	-0.1561	1.279	-0.5688	0.1448	-0.272	-0.3839	-0.6162	0.413	0.1687	-0.3389	-0.3589	-0.3489	-0.1607	-0.4701	-0.09518	-0.05224	-0.4983	0.02389	-0.1842	-0.004959	-0.7335	-0.494	0.04677	-0.5643	-0.09881	-0.3748	0.2314	0.07466	-0.3532	-0.3133	-0.3335	-0.09221	-0.04612	-0.1158	-0.4185	-0.6749	0.9608	0.4931	0.6355	-0.548	-0.1474	0.2267	-0.04728	-0.3966	0.7858	2.722
-1.019	-1.101	-1.443	-1.794	-0.9658	0.3164	-0.005537	-0.84	-1.221	-0.86	-1.25	-0.2265	-0.4539	-1.117	-0.8482	-0.7325	-0.1337	-1.29	0.1057	-0.4885	0.2923	-0.953	0.08929	1.053	-0.8152	-1.27	-0.6221	-0.5866	0.2781	-0.3511	-1.775	-1.448	0.1192	0.0004253	-1.678	-1.073	-0.6801	0.1305	-0.5388	-0.05406	-0.3104	-0.09629	-1.501	-0.7028	-1.054	-1.026	0.4025	-1.788	-0.4289	-0.1164
0.007559	-0.3128	-1.236	-0.8192	-0.8118	-1.544	-0.3053	-0.7669	-0.3331	-0.4453	-1.232	-0.1376	-0.2081	-0.7572	-0.468	-0.522	-0.8036	-0.08667	-0.5933	-0.06047	-0.05057	-0.5641	-0.09254	-0.3748	-1.786	-1.197	0.08606	-0.007559	-0.2634	-0.5036	-1.795	-0.7272	-0.6864	-0.3713	-0.9923	-0.3116	0.08807	0.5016	-0.02208	-1.004	-0.2527	-0.08275	0.3774	-1.746	-0.5523	-1.873	-0.4119	-0.5751	0.5897	-0.3829
-1.245	-1.006	-2.057	-1.231	-0.6199	-0.7947	-0.9668	-1.272	-0.285	-1.059	-1.173	-0.635	0.04973	-0.86	-1.529	-0.08001	-0.4236	-0.2187	-0.2535	-0.5455	-0.5241	-1.035	-0.005153	0.1401	-0.1044	-0.2216	-0.2182	-0.4288	-0.9499	-0.1239	-0.8746	-0.806	-1.264	-1.907	0.5366	-0.8479	0.08931	-0.8681	-0.4414	-0.3592	0.1151	-0.3488	-0.3701	-0.07441	-0.2818	-0.582	-0.9929	-0.7622	-0.7356	-0.7584
-1.5	-1.366	-0.5013	-0.8269	-1.636	-1.857	-1.947	-0.8483	0.004278	-1.18	-1.899	-0.2099	-0.3368	-1.575	-0.8861	0.116	-1.424	-0.1218	-0.9907	-0.7649	-0.2427	-0.8298	0.5079	0.3457	0.05074	-0.2179	-0.3593	-0.8335	-1.122	-0.2642	-1.802	-1.804	0.3522	-1.197	-1.469	-0.7196	-0.7007	0.1495	-0.09354	-0.9908	-0.5334	0.4375	-0.9985	-1.404	-1.872	-0.74	-0.4847	-1.16	-1.064	-0.7937
-1.561	-1.022	-1.647	-0.756	-0.4437	-0.9612	-0.8825	-0.7969	-0.7581	-1.615	-1.246	-0.1012	-0.03371	-1.409	-0.9504	-0.3147	0.6354	0.6704	-0.9085	0.1125	0.164	-0.5958	0.4172	0.397	-0.752	0.3696	-0.8822	-0.03513	-0.06511	0	-0.5779	-0.2597	0.2061	-1.18	-1.53	-0.1911	-0.4773	-0.2523	-0.7967	0.3998	0.05263	-0.825	0.4285	0.06861	-0.8874	-0.5894	0.2648	-0.3994	-0.2584	-0.5832
-0.2101	-0.4985	-1.522	-1.007	-0.06681	-0.3175	-0.3496	-1.073	-0.6694	-0.136	-1.075	-0.4086	0.1864	-0.2207	-0.06735	-0.6586	-1.478	-0.2103	-1.03	-0.06316	-0.4036	-0.2452	-0.2706	0.0801	-0.1191	0.5551	-0.07945	-0.4992	0.02281	0.8205	0.01099	-0.7539	-0.5501	-0.5561	-0.5468	-0.5298	-0.0606	-0.9998	-0.2212	-0.08703	0.07139	-0.1973	0.2299	-0.1282	-0.1856	0.3594	-0.02767	-0.766	0.06651	0.4509
-0.6725	-0.4581	-1.833	-0.9155	-0.2917	-0.1047	-0.4983	-1.095	-0.6413	-0.2035	-0.7549	-0.0274	-0.3626	0.02305	-1.368	-0.6613	-0.3298	0.3137	-0.2572	-0.1044	0.8099	-0.6313	0.06675	0.3665	-0.2582	-0.05387	-0.2595	-0.3993	-0.03317	0.2407	-0.3782	-0.6298	-0.7103	-0.3711	-1.123	-0.06326	-0.2364	-1.037	-0.3237	0.9146	0.2996	-0.1228	-0.7143	-0.5055	-0.3068	-0.8741	-0.2178	-0.2365	-0.3596	0.00328
-0.957	-1.267	-2.066	-2.099	-0.9859	-0.2047	-0.982	0.02334	-1.528	-0.9028	-0.4311	-0.4939	-0.9449	-0.6139	-0.818	-0.4476	-1.197	3.318	-0.7167	-0.1975	-0.9822	-0.8907	-0.4085	-0.1127	-0.3752	-0.01919	-0.4258	-0.4002	0.6049	0.8006	-0.3809	-1.178	0.8569	-0.781	-1.401	0.2515	1.207	-0.08093	-0.1991	0.3095	0.271	0.1101	0.4493	0.04571	-0.5392	-0.224	0.05958	-0.372	-0.01309	-0.4305
0.442	-3.005	-2.353	-1.899	-1.969	-0.4248	0.03507	-1.049	-2.361	-1.463	-1.768	-0.2428	-0.5553	-1.647	-1.072	-1.579	-0.4847	0.3878	-0.8776	0.5969	0.6154	-0.8604	0.5803	0.6578	-0.8977	-0.1856	-1.403	-0.03729	1.136	0.314	-0.3176	-0.4226	0.5425	-1.394	-2.119	0.4411	-0.04281	0.6451	-0.02915	0.2674	0.715	0.03129	0.2364	-0.8239	-0.2095	-0.7467	1.249	-0.02822	-0.05562	-0.6718
-1.4	-0.9468	-2.16	-2.046	-1.202	0.2584	0.2618	-0.2454	-1.411	-2.32	-2.045	-0.8351	-0.9029	-0.6244	-0.231	-0.5329	-0.7969	0.7312	-1.251	-0.1741	0.2753	-0.08442	0.02748	0.3369	-0.8092	0.1063	-0.6388	0.2897	-0.6322	0.6671	-0.285	-0.6167	0.8882	-2.286	-1.175	-0.2851	-1.446	-0.606	-0.7198	-0.1127	0.8045	-0.2905	0.07477	-0.728	0.9741	-0.6457	-0.2907	-0.7577	-0.1218	0.2995
-4.568	-0.6261	-0.8987	-1.955	-1.514	-0.5548	-1.723	-0.1669	-0.5834	-1.009	0.1973	-1.324	-0.4083	0.04491	0.02485	-0.8034	0.02968	0.2127	-2.148	-0.1787	0.2498	-0.4655	0.4754	0.4747	-0.6279	0.7474	-0.3945	0.653	-0.7467	-0.903	-0.749	-1.47	-1.056	-0.691	-0.5109	-0.9135	-0.6742	-1.083	-1.054	-0.427	-0.3271	-0.08968	-0.1589	0.2863	-1.161	-1.043	0.05564	-1.542	-0.2797	-0.8446
-3.395	-2.048	-2.634	-2.142	-1.735	0.003465	-1.412	-0.5084	-1.48	-1.184	-1.514	-0.5538	0.1691	-0.1983	-1.328	-1.423	-1.667	0.1158	-0.3546	0.06879	0.3402	-0.4797	-0.7535	-0.01349	-0.5185	0.9082	-1.289	-0.3997	-0.3154	-0.08351	-0.5508	-1.962	-1.005	-0.3872	-0.9301	-0.224	-0.9559	1.69	0.02284	-0.1161	-0.5063	0.2689	0.666	0.2968	-1.201	-0.7593	0.4838	-1.607	-0.05975	-0.3136
-2.005	0.3368	-0.2708	-1.091	-1.737	-0.0574	-0.906	0.03761	-1.903	0.4386	0.9618	-1.169	0.06703	-0.269	0.6949	-1.462	-0.8043	0.8028	-2.543	-0.9214	-0.4902	-0.6721	0.8038	-0.2553	-0.3014	-2.18e-05	-0.7225	0.3863	-0.7462	-0.9466	-0.6951	-1.231	0.2624	-1.256	0.6671	-2.757	-0.1356	-0.1331	-0.1776	-0.6366	0.2302	0.3399	-0.4552	-0.5566	-0.2246	-0.9316	-1.079	-0.1231	-0.9807	-1.133
-1.636	-1.629	-1.744	-1.72	-0.8693	0.08386	-0.04962	-0.859	-1.624	-0.3753	-1.384	-0.3861	0.3384	-0.9744	0.4244	-0.8208	-1.45	-1.445	0.104	-0.09583	-0.01421	0.08858	-0.1492	0.4988	-0.4264	-0.801	-0.2832	0.1564	-0.1884	-0.08455	-1.928	-1.994	0.3161	-0.806	-1.894	-2.232	-0.9503	-0.9322	-0.5339	-0.8019	0.5393	-0.002182	-0.799	-1.305	-1.494	-0.7955	0.3911	-1.591	0.8222	0.2108
-2.144	-2.356	-1.888	-1.459	-1.386	-0.4907	0.5214	-1.004	-1.609	-0.8481	-1.871	-0.04746	0.1846	-1.125	0.2427	-1.517	-1.204	-0.9294	-0.4011	-0.1493	0.2518	0.006014	-0.02338	0.7523	-0.2998	-0.7072	-0.2763	0.05981	-0.529	-0.1742	-1.867	-1.415	-0.04528	-1.594	-1.525	-2.747	-1.191	-0.6573	-0.9851	-0.5467	0.5051	-0.07143	-0.9812	-1.143	-0.9869	-0.6012	0.3008	-1.195	0.7108	-0.1214
0.1247	-1.17	-0.4322	-0.2538	-0.199	0.08876	-0.6266	-0.01496	0.06363	-0.5626	-0.6468	-0.4319	-0.5048	-0.366	0.2114	-0.2296	-0.6807	0.2921	-0.2571	-0.4436	-0.9644	-0.06838	-0.4117	-0.2424	-1.098	-0.2424	-0.4528	-0.4568	0.06833	0.6802	-0.6498	-1.025	-0.4727	-0.2681	0.1072	-0.0004813	-0.4605	-0.5429	-0.8918	-0.2826	-0.3762	0.1511	-0.4821	-0.2744	-0.3228	0.0009572	-0.5353	0.3148	0.1182	-0.593
0.372	0.3911	-0.5696	-1.266	-0.7354	-0.2618	-0.9016	-0.2871	-0.8317	0.06931	-0.7793	-0.5247	-0.6088	-0.1656	-0.1325	0.2767	-0.6378	-0.815	-0.3833	-0.8484	-0.7392	-0.4543	-0.6801	-0.3255	-1.921	-0.1248	-0.2725	-0.04005	-0.346	-0.9806	0.7318	-1.088	1.027	-0.2728	-0.9209	-1.014	-0.331	-0.3597	1.011	-1.673	-0.02251	-0.1142	0.5292	-0.3023	-1.52	0.1495	0.5611	-0.5695	0.4528	-0.6224
-0.9368	-0.2337	-1.244	-0.305	-0.6851	-0.5946	-1.182	0.05378	-0.2238	-0.3641	-0.1055	-0.4112	0.3296	-0.05465	-0.7335	-0.1218	-0.3837	-0.944	-0.2049	-0.2167	0.001577	-0.4906	-0.2561	-0.2545	-1.46	-0.6934	0.03547	0.09217	-0.5714	-0.842	-0.7764	-0.1873	-0.1277	-0.2398	-1.182	0.1114	0.5151	0.1192	-0.4646	-0.8965	-0.5042	-0.3448	-0.0987	0.3457	-0.1368	-1.726	0.2995	-0.3169	-0.1627	-0.2831
-1.012	-0.4615	-0.3809	-1.647	-0.2455	-1.048	-1.334	0.04719	-1.55	-0.4214	-0.6481	-0.4432	-0.8845	-0.02544	1.563	0.4691	-2.06	1.158	-0.6996	-0.229	-0.6415	-0.3617	-0.5212	-0.1606	-0.9032	0.5663	0.1851	0.3539	0.2069	-0.6974	0.09303	-0.3974	-0.7067	-0.27	0.09012	0.4427	0.2333	0.3065	-0.6178	-1.029	-0.6683	-0.1877	-0.5844	-0.004673	-0.4819	-1.275	0.802	0.8109	-0.3083	-0.481
-0.847	-1.408	1.005	-1.617	-1.633	0.004965	-0.004965	-0.2826	-0.5671	-0.1905	-0.4816	-1.446	-0.674	-0.8433	-0.642	-0.3939	-1.264	-0.6294	-0.5527	-0.262	-0.17	-0.1464	-0.5513	-0.1414	-0.8541	0.02413	-1.041	-0.9108	-0.526	-0.6792	-1.164	0.4105	-1.207	-0.3542	-0.9438	-1.084	-0.6351	-0.4355	-0.5124	-0.1046	-1.327	-0.1909	-1.686	-0.7602	-0.3563	-0.7069	-0.0241	-0.8163	-0.2562	-0.219
0.5012	-1.445	-0.3415	-1.965	-1.371	-0.7752	-0.1616	-0.7017	-1.164	-0.1193	-0.06169	-0.5647	-1.097	-0.6834	-0.803	0.2228	-0.3803	-0.5989	0.04859	-0.5975	-0.08587	-2.28	-0.952	-0.2147	-2.151	-0.07038	-0.9566	-0.7879	-0.7385	0.916	-2.046	-0.1802	-0.04023	-0.7021	-0.5061	-1.504	-0.4962	-0.3646	0.001135	-1.657	-0.3297	-0.3922	-1.697	-0.6004	-1.144	-1	0.04637	0.04382	-0.1653	-0.3849
-0.3815	-1.549	-0.4714	-0.9159	-1.671	0.0249	-1.037	-0.1029	-0.2753	-0.7279	-0.6183	-1.358	-0.3507	-0.4389	-1.493	-0.6856	-0.7512	-0.6498	-0.2413	-0.2742	1.119	-0.4981	-0.5505	-0.4582	-2.275	-0.7407	-0.3476	0.5254	-0.1568	-1.131	-1.537	-0.8841	-0.7114	-0.05463	-2.209	-2.812	-1.257	-1.863	-0.5251	-1.876	-0.6046	-0.5389	-1.036	0.4582	-1.945	-0.9749	0.1324	-0.2597	-0.05364	0.1025
0.1106	-0.7222	-0.2103	-0.3726	-0.3768	-0.04531	-1.084	-0.5854	-1.441	-0.2728	-0.707	-0.02636	-1.786	-0.6846	0.475	-1.253	-0.4333	-0.7507	0.4537	-0.3285	0.6995	-0.5911	-0.1528	-0.2172	-1.6	-0.2798	-0.001165	-0.6841	-0.4433	-0.1567	-1.879	-0.186	-0.4441	-0.3178	-2.42	0.1407	-0.06016	-1.64	-0.1389	-1.484	-0.4245	-0.1461	-0.09609	1.06	0.01985	-1.56	-0.2365	-1.147	-0.01291	0.1719
-3.164	-2.16	-1.394	-0.4003	0.07595	-0.6096	-0.7877	-1.407	0.6076	-0.3659	-0.9697	0.3782	-0.2414	-1.849	-1.968	0.7873	0.9827	-1.305	-1.276	0.06543	0.8996	-1.359	-0.5628	-0.2424	0.4048	-0.7542	-0.6103	0.2195	-0.9893	0.3177	-1.103	0.1454	-0.09959	-0.819	1.159	1.107	0.7347	-0.3628	-0.4305	1.161	1.286	-0.9605	-0.9071	-0.8179	-1.356	-1.398	-0.03815	-0.8981	-0.7739	-1.146
-2.949	0.4516	-1.025	-0.7522	-0.7221	-0.3603	-0.8091	-1.985	1.456	-0.7607	-0.1526	0.5378	-1.075	-0.2459	-0.213	0.4071	0.7296	-0.02725	-1.406	-0.06055	-0.8974	-1.311	-0.7737	0.8105	2.181	0.3781	0.3736	-0.3301	-0.6375	-0.4405	-1.222	0.7973	0.6433	-1.22	0.5484	0.9053	0.3406	0.1586	0.5788	-0.09162	1.004	-0.4651	-1.069	0.3109	1.067	0.1584	-1.498	-0.1536	-0.3239	-1.118
-1.79	1.011	-0.0542	0.01524	-2.142	-1.987	0.09998	-1.094	-0.2128	-0.9264	0.3927	-1.059	-0.5351	-0.2503	-0.477	-0.8386	-0.707	1.488	-0.6609	-1.531	0.5278	-0.4773	0.1478	-0.2526	-0.5079	-0.4884	-0.3153	-1.05	-0.9719	-1.166	-0.3075	-1.544	0.3143	-0.9628	-1.096	-1.125	-0.788	-0.01524	1.308	-1.763	0.5855	-0.09389	0.3699	-1.521	-0.5027	-0.4431	-0.5606	-0.4059	-0.913	-0.3673
-1.193	0.03774	-0.7849	-1.63	-1.165	-3.911	-1.099	-0.5096	-1.836	-0.8741	1.059	-1.085	-1.324	-0.07735	-1.691	-0.9285	1.117	-0.3067	-0.9842	-0.9384	0.5883	-1.107	-0.3473	-0.3734	0.2812	-0.7304	-1.072	0.4437	0.4347	-2.078	-0.2366	-0.7205	-1.117	-0.9838	-1.367	-0.7834	0.01095	-0.887	-0.2163	-1.851	0.04478	-1.32	-0.746	1.204	-0.3316	-1.558	-0.6114	0.3843	-0.1278	-1.533
-0.9416	0.001157	0.9612	-1.254	-0.4312	-1.054	-0.2888	0.6202	-0.7065	-0.8164	-0.08881	0.07269	-1.581	-0.7936	-1.157	-0.156	-1.002	0.2743	-0.648	-2.087	0.227	-1.264	-0.2622	-0.4775	0.7185	-1.041	-0.05317	-1.981	-1.265	-2.048	-0.1139	-0.7091	-1.585	-0.9779	0.4821	-0.7705	0.02539	-2.639	1.203	-0.6776	-0.3021	0.02049	-0.7861	1.286	0.8973	-0.5971	-1.27	-1.2	-0.6059	-0.5066
-1.561	0.8489	-0.08853	-2.121	-1.342	-0.5815	-0.6933	0.7177	-2.763	-0.762	0.5703	-0.6206	-0.811	-1.371	-0.5124	-0.1866	0.1679	0.1276	-0.7117	-1.527	-0.5421	0.1278	-0.08152	-0.8284	0.6579	-0.9985	-0.574	-0.1701	-2.303	-0.3278	-0.2567	-1.018	-0.1367	-2.136	0.441	-0.7422	-0.3356	-0.424	-0.8698	-1.493	-0.1476	-0.9797	0.418	0.7937	-2.172	-0.6817	-0.6395	-0.3257	-0.1376	-1.258
-1.207	-0.05851	-0.7011	-1.718	-2.42	-0.7093	0.1403	0.3546	0.2322	-1.596	1.057	-0.7494	-0.794	-1.102	0.00211	-0.5988	0.2201	0.3952	-0.9528	-1.545	0.8493	-0.5357	0.1114	-0.07643	-0.3535	-0.3054	-0.2165	-0.5203	-2.287	-1.309	-0.4138	-1.063	0.1786	-1.691	0.4437	-1.159	0.1711	-1.468	0.1568	-0.5142	0.6736	-0.9561	-0.1558	1.057	-1.679	-0.7071	-1.569	0.673	-0.4187	0.4367
-1.436	-0.1505	0.5893	-2.733	-1.543	-0.8772	-0.02057	0.1836	0.3188	-1.085	-0.5095	-1.008	-1.683	-0.9545	0.8793	-1.056	-1.365	0.2109	-0.761	-1.789	0.5407	-0.4775	0.1402	-0.683	-1.187	-0.01487	-0.977	-0.1271	-0.04279	-0.3269	0.04046	-0.3414	0.9731	-2.139	-1.029	-0.6658	-0.02197	-1.62	0.1927	-1.045	0.02911	0.1742	0.3311	1.52	-1.389	-1.015	-0.7703	0.4027	-0.4576	-0.3231
-1.275	-0.1102	-1.063	-3.326	-0.4895	-2.292	-0.9768	1.15	-2.557	-0.2795	-0.3391	-0.3789	-0.05882	-0.6996	-0.1777	0.1399	0.03916	0.4131	-0.4126	-0.6393	0.706	-0.6542	0.1426	0.08039	-1.129	-0.952	-1.667	0.345	-0.8801	-0.2235	-1.281	-0.7583	1.442	-0.8554	-2.31	-0.3677	-0.4899	-0.3602	1.189	-1.013	-0.1169	-0.3779	0.4427	-1.133	-0.2867	-1.975	-0.283	-0.966	-0.3286	-1.735
-0.9313	-0.1957	-0.5733	-2.276	-1.612	-1.635	-0.62	-1.124	-0.0219	-0.8292	-0.5438	-0.1445	-0.6648	-0.9307	-1.095	-1.029	-1.163	-0.4525	-0.8709	-0.5158	0.4606	-0.4648	0.5733	-0.3116	0.2399	-0.2231	-0.4874	-0.2753	-0.9741	-1.179	-0.927	-1.061	-1.289	-1.797	-0.9744	-0.7167	0.1093	-1.303	-0.3388	-0.5127	0.558	-0.4361	-1.013	1.146	-0.9257	-1.057	-0.3205	-0.8344	-0.5333	0.4213
-2.167	-0.04767	-0.005759	-0.2902	-0.9177	-1.214	-1.715	-0.8582	0.4828	-0.6052	-0.6733	0.07977	1.071	-0.06825	-0.9114	-0.2753	-0.00472	0.1258	-0.2822	-0.6069	0.231	0.3501	0.9558	0.4782	-0.4242	0.126	-0.1434	-0.6147	-0.2593	-0.4913	0.2239	-0.2161	-1.069	-0.3365	0.0002822	-0.3484	-0.2061	-2.267	-0.4616	1.957	-0.5908	0.2695	0.1494	0.3303	0.2718	-0.2065	-0.07419	-0.1815	-0.3619	-2.191
-1.234	-0.004574	0.3493	-0.1648	-0.2059	-0.5081	-0.1131	-1.53	-1.692	0.008715	-0.8365	0.0334	-0.8446	-0.1125	-0.2178	-0.2012	-1.68	-0.03472	-0.2493	-0.3768	-0.02522	-0.9633	-0.9536	-0.09386	3.36	0.2396	-0.7089	0.2102	-0.05835	-1.605	-1.364	-0.6169	-0.9643	-0.4174	0.7178	-0.6448	0.3416	-0.9184	0.02436	1.034	1.967	-0.4375	-0.6216	-0.9556	0.9492	0.8138	-0.5816	-0.357	-0.191	-0.4029
-1.048	0.02519	0.4791	-0.1987	-0.1143	-0.1041	-1.34	-0.8966	-0.9986	-0.4228	-0.5423	0.2211	0.4118	-0.4738	-0.6769	-1.095	-0.3519	-0.8848	-0.1015	-0.1843	-0.04554	-0.3426	0.4176	-0.681	0.117	1.043	0.7417	0.2517	0.5512	-0.5117	-0.7367	-0.2924	1.488	-0.4128	-0.456	0.06508	0.8692	-0.5578	-0.4431	-0.6708	-0.3598	-0.216	-0.2398	0.04554	1.085	-0.5144	-0.2892	0.2174	-0.3718	-0.1432
-0.2931	-0.3168	0.249	-0.2254	0.04034	-0.2672	-0.3261	-0.3543	-0.115	-0.1889	-0.36	-0.3061	-0.2994	-0.2343	-0.02736	-0.3327	-0.4918	-0.06897	-0.2601	-0.2609	-0.3726	-0.5412	-0.255	-0.2529	-0.5249	-0.4909	0.1544	-0.1802	-0.2251	-0.5564	-0.2737	0.3269	-0.3635	-0.09569	-0.4999	-0.3374	-0.1656	-0.3579	-0.1368	-0.3	-0.2316	-0.124	-0.5601	-0.7597	-0.3712	-0.3191	-0.08032	-0.3921	-0.26	0.1933
0.02114	-0.3543	-0.5035	-0.3536	0.3318	-0.1849	-0.5343	-0.7521	-0.169	-0.2061	0.03527	-0.1729	0.6893	0.5472	-0.484	-0.3038	-0.9603	-0.2155	-0.08396	-0.269	0.4466	-0.5879	-0.1463	-0.1226	0.1074	0.09428	0.5808	-0.6077	0.03294	0.3934	-0.2909	-0.7124	-0.8946	0.1032	0.4043	-0.1979	-0.2285	-0.01331	-0.02608	0.07113	-0.002626	0.2192	-0.3195	0.4264	-0.2021	0.5142	-0.1363	-0.6234	-0.02456	0.6391
-0.7121	-0.0957	-0.3024	0.2713	0.09919	-0.6902	-0.6886	-0.199	-0.8069	0.1323	1.14	0.2617	-0.8018	-0.3608	-0.8895	-0.5494	-0.1434	0.05721	0.6022	-1.314	-0.4509	-1.343	-0.2018	-0.7995	1.019	0.8413	0.2871	-0.03711	-0.08689	-0.9929	-1.279	0.4453	-0.219	-0.4059	0.6353	0.09006	1.7	-0.4733	-0.3964	0.4916	0.9881	-0.2965	-0.6617	-1.657	-0.525	-0.05063	-0.2252	0.2664	-0.02382	0.1422
-1.323	-0.9366	-0.7427	-1.127	-1.42	-0.8609	-1.141	-1.103	-0.1632	-0.781	-0.3735	-0.8009	-0.2198	-0.849	-0.9009	-0.2368	-0.7279	-0.03787	-1.104	-0.946	-0.04851	-0.816	-0.3758	-0.5219	-0.5013	0.03177	-0.02999	0.2177	-0.6531	-0.6515	-0.3658	-0.9088	-1.047	-0.6261	0.0008422	-0.3803	-1.271	-0.7772	-0.7087	0.02365	0.4266	-0.8061	-1.107	-0.731	0.05525	-0.256	-0.8683	-0.06617	0.09622	-0.1802
-0.2814	-1.216	0.1968	-0.3211	-1.086	-1.332	0.4605	-0.9931	-1.044	0.1914	-0.4495	-0.3301	-0.1124	-0.3166	-0.7329	0.3937	-1.41	-0.02148	-0.2808	-1.016	0.5603	-0.5147	-0.8089	-0.3862	0.7999	-0.5357	-0.3559	-0.1897	0.009367	-0.4648	-1.097	0.7984	-1.29	-0.5335	1.359	0.4132	1.353	0.7587	0.8239	2.62	-0.2963	0.02123	-0.6717	-0.2935	0.0931	-0.6203	-0.1976	-0.07091	-0.7037	-0.1627
-0.5295	-0.8289	-0.9843	-1.493	-1.555	-1.478	-1.725	-0.1991	-1.236	-1.846	-0.889	-0.8121	-0.8816	-0.5211	-0.4711	-2.113	-0.8147	0.1409	-1.284	0.4053	-0.2027	-0.9216	0.4501	-0.5217	0.224	-0.5973	0.2574	0.09447	0.2832	-0.6036	-0.3024	-1.246	-1.371	-0.2745	0.07441	-0.0846	1.102	-0.006025	0.5243	-0.1738	-0.4619	-0.02333	-0.07182	-0.3143	-0.6583	-1.332	0.1877	-0.03693	-1.473	-0.1299
-2.026	-0.08227	-0.8095	-0.71	-1.391	-0.5556	-1.916	1.171	-2.623	-1.085	-0.7233	-1.303	-1.592	0.1852	-1.261	-1.682	-0.4775	-0.6743	-0.7399	-0.2446	-0.316	-0.7427	-0.04946	-0.1866	0.6838	0.4603	0.2125	0.8725	-0.8887	-1.774	0.4851	-0.2086	-0.3549	-0.2075	-0.3461	-0.7962	2.173	0.0313	2.885	-0.6615	-1.024	-0.5115	-0.3089	0.1259	-0.0313	-0.5681	-0.01789	0.2644	-1.454	0.07563
0.4205	0.1682	0.1005	-0.6911	-1.181	-1.253	-2.243	0.05148	-1.903	-0.469	-1.557	-1.192	-0.8837	0.6379	-2.043	-1.694	-1.522	-0.4002	-1.228	-0.8955	-2.132	0.9459	0.5958	-0.5173	0.6409	-0.4556	-0.7398	0.1318	-1.099	-2.38	0.5361	-0.4949	-1.096	-1.318	0.4901	0.1259	-0.4899	-0.7812	-2.35	-0.4041	-1.002	0.06258	-0.6394	-0.03172	1.791	0.5851	-0.6139	-0.3416	-2.065	-0.2502
-2.178	-0.2853	-1.513	-3.784	-1.105	0.3126	-1.865	0.5791	-0.1927	-0.7352	-1.35	-1.205	-0.727	0.9671	-1.675	-1.259	0.6115	-0.5394	-0.8347	-0.9345	-0.1051	-1.43	0.208	0.2674	-1.19	0.5351	-2.623	0.18	-0.1321	-2.083	-0.6021	-1.412	0.2877	0.1938	-0.7201	-0.6423	-0.0012	-1.357	-0.002356	0.623	-0.8551	0.236	-0.3832	0.04618	-0.7251	-1.322	-0.3865	0.2766	-1.105	0.2302
-1.39	-0.5841	-1.367	-0.8011	-2.068	0.09794	-1.853	0.4502	-0.8393	-0.6208	-0.693	-0.7259	0.3438	1.064	-1.127	-2.6	-0.7904	0.5105	-2.51	-0.4492	-1.371	-0.713	0.4522	0.2638	-0.973	-0.7926	-1.501	1.319	-1.023	-0.5558	-0.9445	-2.328	-0.1541	0.6784	1.014	-0.732	-0.2867	-1.141	-1.683	-0.003533	-0.7015	-0.1086	-1.294	-0.6463	0.0646	-0.4049	-1.018	-0.5238	-0.7513	0.4259
-1.074	-1.027	-2.234	-1.575	-1.105	-0.2536	-1.898	-0.005023	-1.405	0.05613	-1.647	-0.6799	0.6454	0.1985	-1.063	-1.09	0.3711	0.3728	-1.548	-0.9724	-1.292	-0.8024	0.8751	0.4965	-0.4697	-0.2181	-1.874	0.108	-0.8777	-1.372	-2.111	-2.229	-0.6142	0.3126	0.2619	-1.008	0.6934	-1.033	-1.76	0.005023	-0.5632	-0.7394	-0.9288	-1.338	0.1476	-1.79	-0.7183	-0.8385	-0.5628	0.008449
-1.26	-0.1285	-0.2338	-1.298	-0.7632	-1.378	-1.997	-1.196	-1.416	-0.6619	-0.2606	-0.9157	2.255	-0.3947	-1.586	-0.08629	0.4499	0.2065	-0.07753	-0.6448	0.4085	-1.439	0.2786	0.5318	0.4119	-0.5407	-1.717	0.3262	-0.6118	-1.678	-0.4224	0.2508	-1.548	-0.01624	0.3546	-0.5865	-0.6357	-1.395	-0.2986	1.513	0.2235	-0.2061	-1.54	-2.007	-0.2048	-1.823	-1.046	-0.3995	0.6701	0.5632
-1.474	-1.06	-0.4944	-0.873	-1.282	-0.6135	-1.749	-0.5707	-0.4616	-0.7275	-0.5817	-1.225	1.085	-0.3501	-1.395	-1.437	2.839	-0.6396	0.05945	-0.7832	-1.262	-1.296	-0.3046	-0.1988	-0.5191	-0.01246	-0.3649	0.6011	-0.451	-0.6353	-0.7323	0.5212	-1.464	-0.3145	-0.05236	-0.9531	0.4181	-1.702	0.8526	-0.4511	0.253	-0.3	-0.749	-0.3009	-0.3499	-1.227	-0.7903	-0.7704	-0.1089	-0.9556
-0.7106	0.01154	-0.9237	-0.8608	-1.218	-0.05454	-1.366	0.09987	0.4086	-0.9743	0.4471	-0.1255	-0.005268	-0.6648	-0.07478	-0.8298	4.283	-0.6968	-0.2534	-0.5306	-0.4927	-1.274	-1.704	-0.6594	1.465	-0.4439	-0.5056	0.07853	0.05446	-0.9813	-0.5574	0.1611	0.6131	-0.7285	0.2202	-0.5742	0.1045	-1.887	-0.0504	-0.4154	0.4254	-0.524	-0.1464	0.1938	0.7054	-0.5912	-0.7191	-0.2774	0.2888	-1.217
-1.051	0.3954	-0.8586	-1.047	-0.6354	-0.6017	-1.537	-1.007	-0.6386	-0.08243	-0.1602	-0.8435	0.3741	-0.4199	0.00496	-0.04908	-1.466	0.14	-0.6998	-0.892	-1.281	-1.105	-0.8497	-0.2296	1.015	-0.7335	-0.5835	0.2417	-0.6958	-1.333	-0.1251	0.9454	-0.8399	-0.543	0.428	-0.1869	0.7588	-1.605	-2.301	-0.9461	1.459	-0.6756	-2.037	-1.113	0.08145	-1.175	-1.442	-0.7405	-0.172	1.486
-0.611	-0.7783	-1.171	-0.6067	-1.175	-1.477	-3.327	-1.344	-0.3582	-1.776	-0.4081	-0.8443	1.323	-0.9575	-1.084	-0.5468	1.101	-1.23	0.1388	-0.3509	-0.692	-1.21	0.1505	-0.7304	0.8494	-1.219	-0.9186	-0.01951	-0.05521	-1.728	-0.8999	-0.008279	-2.49	-0.3236	0.6328	-0.673	-0.3623	-2.633	-1.05	-0.8417	0.9485	-0.3759	-2.153	-0.2579	-0.5957	-0.7797	-1	-0.2699	-0.01381	-0.9677
-2.44	-0.9257	0.3533	0.4735	0.1591	-1.509	-2.044	-0.6222	-1.879	-0.8283	-1.231	-0.5231	-2.003	-0.06686	-1.188	0.3185	-0.8677	-0.9545	-0.1589	-0.3071	-0.8387	-0.05295	-0.291	-0.7606	-0.678	0.2996	0.5287	-0.4025	-0.2256	-1.631	-0.07519	0.9096	-1.342	0.1712	1.06	-0.2057	-0.53	-0.161	-0.4011	-0.2732	-0.4382	0.1175	-0.1249	-0.09691	-0.69	0.78	-0.03151	0.05828	-0.1267	-0.5547
-1.178	-0.6016	0.04503	-0.801	-0.3869	-1.51	-1.211	-0.9328	-1.476	-0.5187	-0.1002	-0.6073	-1.111	-0.2551	-1.75	-0.6532	0.2706	-0.5192	-0.2356	-0.6931	0.07229	-1.728	-0.4079	0.219	1.369	-0.4894	-0.6075	-0.4954	-0.4456	-0.4119	-1.444	0.139	-1.546	-0.2944	-0.4034	-0.2262	0.04114	-1.217	-0.1989	0.3788	-0.2154	0.1291	-1.336	-1.835	1.862	-1.365	-0.6347	-0.8968	-0.1725	-2.628
-2.104	-1.08	-0.114	-1.21	-0.03425	-0.7862	-1.068	-0.3413	-0.5575	0.4198	0.3112	0.6691	-0.3208	-0.8578	-0.2471	-0.3516	-0.2736	-1.193	-0.1859	-1.581	-0.689	-1.761	0.275	-0.6872	-0.1309	-0.5901	-1.301	-0.7293	-0.7868	-1.464	-2.192	-0.2907	-0.6082	-0.7229	0.9026	0.1922	0.002867	-1.337	-1.078	-0.3916	-0.01604	-0.958	-0.6543	-1.816	-0.3728	-1.237	-0.877	-1.014	-0.5311	-2.277
-1.899	-1.57	-0.6941	-1.678	0.4971	-1.388	-1.141	-0.1181	-0.4565	-1.805	0.2961	-0.2481	-0.1749	-0.7772	-0.8041	-0.3477	-0.3364	-0.0659	-0.6065	0.1532	0.187	-2.64	-0.09235	-0.4435	-0.1607	-0.6095	-0.5118	-0.558	-0.6947	-1.005	-1.057	0.6166	-0.6905	-0.02622	0.5865	-0.3668	-0.5613	-1.212	-0.4241	-0.03015	-0.581	-0.1724	-0.5422	-1.342	-0.9251	-1.323	-0.9109	0.02546	-0.4863	-1.779
-0.8522	-1.645	-0.02915	-1.58	-0.9552	-2.013	-0.3834	-1.756	-1.192	-1.286	-1.33	-1.394	-0.6092	-0.9034	-1.799	-0.1591	-0.9704	-1.44	-0.515	-0.8078	-0.2474	-0.9553	-0.4248	-0.1761	0.3842	-0.1145	-0.5541	0.02076	-0.6204	-1.138	-1.293	-0.3421	-0.7171	-1.469	-1.445	0.002571	0.924	-0.494	-0.4289	-0.4242	-0.573	0.1559	-1.132	0.4848	1.205	-1.181	-0.6283	-0.3681	-1.442	-0.6664
-2.144	-1.196	0.09749	-1.045	-0.5238	-2.967	-1.447	-1.225	-0.3049	-0.9863	-0.8935	-0.6244	-0.04099	-1.219	-1.44	0.4699	-0.8156	-0.6544	-0.6144	-0.04937	1.614	-1.102	0.3951	0.3679	-0.9662	0.5572	-0.1097	0.9194	-0.3609	-0.366	-0.9487	0.8057	-1.334	-0.7228	-0.4892	-0.0422	-0.3453	-0.2012	-0.02993	-0.5824	-0.6541	0.05159	-0.1219	-0.07909	-1.998	-2.417	-0.5779	0.1918	-0.6789	-1.535
-0.0647	-1.02	0.142	-1.211	-0.4569	-2.417	-2.168	-0.8365	-0.208	-0.4244	-0.3848	-0.5641	-0.2542	-0.3187	-1.787	-0.5987	-0.09682	-2.118	-0.2316	-0.7555	-0.1163	-1.345	-0.7593	-0.3497	0.831	-0.781	0.6257	-0.5867	-0.09718	-1.874	-1.614	0.7322	-1.651	-0.1979	-0.175	-0.7481	0.003019	-0.3429	-0.01245	-0.1122	-0.223	-0.4547	-0.6167	0.3947	-0.4912	-0.5471	-0.4472	-0.4353	-0.5992	-1.711
-1.376	0.2858	-0.3299	0.07316	-0.9739	-1.193	-0.7716	-1.376	-1.798	-0.3923	-0.7543	0.05474	1.057	-1.402	-1.543	-0.6022	0.1863	-1.381	-0.07219	0.06978	-0.3004	-0.01595	0.006933	-0.3835	1.008	-0.08566	-0.681	-0.1288	-0.3387	-1.449	0.3212	1.281	0.2312	-0.9911	-0.7575	-0.9183	0.9985	-0.03288	-0.5053	-0.2607	-0.5172	-1.154	-0.6892	-0.6042	-2.299	-0.128	-0.2443	-0.2735	-0.65	-1.164
-1.988	0.003625	-0.4108	-0.7996	0.1902	-0.5532	-1.397	0.4557	-2.087	1.223	0.2738	0.1132	-1.291	-0.9582	0.3157	-0.6429	-0.7943	-0.06531	-1.764	-1.679	-0.8589	-0.9505	-0.2049	-0.6003	1.015	-0.7996	-0.9491	0.1676	-2.028	-1.046	-1.77	0.4306	0.2912	-1.139	0.2839	0.1692	0.2954	0.1202	-1.407	-1.164	-0.3581	-1.062	-0.8824	-0.2573	0.3715	-2.017	0.09811	-0.8568	-0.1682	-1.372
-1.523	-1.339	-0.8958	-2.048	-0.0032	-1.945	-0.3112	-1.022	-0.6907	0.2544	0.3007	-0.8809	0.2619	-0.1437	-1.912	-0.662	0.6631	-1.281	-0.1805	0.2371	-0.3584	-1.825	-0.8207	-0.2678	0.5478	-0.8799	-0.1601	-1.208	0.1337	-0.3518	-0.5316	1.192	0.04348	-0.313	-0.05381	-1.325	-0.1007	-1.159	0.2893	-0.2305	-0.7774	-0.7797	-2.287	-1.287	-0.6223	-0.7232	-0.3924	0.009849	0.5168	-0.9222
-1.677	0.2886	-0.2051	-0.7637	-0.4526	-1.712	-0.4135	-0.711	-0.9521	-0.1854	0.7631	0.005887	-0.2985	-0.6801	-1.394	-0.07687	0.1181	-0.4787	-0.3269	-0.6367	-0.4934	-0.9894	-0.06615	-0.6049	0.9955	-0.5025	-0.3683	-1.878	-0.5366	-0.07286	-1.942	1.038	0.3056	-1.104	-0.2497	-1.35	0.2012	-0.3546	-0.2818	-0.7913	0.1472	-0.8771	-1.873	-1.294	0.01414	-1.367	-0.9673	0.3518	0.1711	-2.267
-3.517	-0.787	-1.848	-1.626	-1.048	-1.129	-2.003	-1.422	-0.7593	-1.237	-0.4427	-0.4956	1.08	-0.3834	-0.7531	-0.5946	0.1067	0.7423	-0.8455	-0.4169	-0.05863	-1.901	0.3243	0.3075	-0.2001	0.6671	-0.461	0.5734	-0.01586	-0.177	-0.4668	0.09874	0.02188	0.2202	0.6736	-1.019	0.01788	-1.221	-0.7913	-0.1161	-0.1266	-0.382	-1.063	-1.03	-1.577	-0.8724	-0.0668	-1.137	-0.992	-1.087
-1.129	0.02668	-1.999	-1.584	-0.2738	-0.1588	-1.714	0.05882	-1.546	-0.3054	-0.2369	-0.5843	-0.9879	-0.2545	0.5223	0.8428	0.5391	0.4461	-0.866	0.01288	0.01899	-1.892	-0.293	-0.1828	-0.8913	-0.968	-1.354	-1.416	-0.01288	-0.383	-1.861	-1.087	-0.9513	-0.2577	0.06996	-0.2815	-0.2011	-0.8241	-0.8121	-1.896	-0.0701	-0.5358	-0.5202	-2.082	-1.828	-2.467	-0.3499	-0.4411	-0.5878	-0.4038
-0.8812	-0.754	-1.401	-1.72	-0.3666	0.3538	-0.9472	-0.8158	-0.7176	-0.4909	0.02469	-0.4065	-0.242	-0.4754	-0.5798	-0.06967	-0.1229	-0.3146	-0.02814	0.1711	-0.7838	-0.6099	-0.81	-0.5317	-0.699	-0.9532	-1.218	-1.155	-0.1456	-0.6082	0.1383	-1.645	-0.843	-0.01536	-0.986	-0.5457	-0.04888	-1.528	-0.4165	-1.427	-0.3188	-0.4042	-1.285	0.3348	-0.8949	-0.5824	-0.5644	-0.7003	-0.3606	0.1385
0.5399	-1.189	-1.573	-1.183	-1.006	-0.242	-0.3331	-1.841	0.1067	-2.157	-0.09261	-0.6887	-0.6144	-0.8155	-1.356	-1.653	-0.9277	-1.331	0.5216	0.1052	-0.6499	-0.9897	-0.6011	-0.9672	0.216	-0.1849	0.007471	-0.47	-0.1913	-0.2435	0.3661	0.7252	-0.8343	-0.7626	0.7299	-1.193	-0.9968	-0.8451	-0.4408	-0.4547	-0.008509	-0.3171	-0.7264	0.01549	0.5973	-0.09088	-0.3066	-0.5826	0.08565	-0.7892
-0.2795	-0.02451	-0.8567	-1.544	-0.7275	-0.3689	-1.274	-0.4814	-1.064	-0.009448	-0.2423	-0.5473	0.1633	-0.07364	-1.053	-0.7406	-0.4159	-0.8778	0.009448	-0.3601	-0.1787	-1.752	-0.5073	0.3264	0.1429	-0.739	-1.169	-1.145	-1.036	-0.7445	-0.2865	-0.9205	-0.9736	-1.237	-0.2126	-0.6696	0.3326	-2.348	0.1067	-0.9965	-0.2219	-0.545	-1.457	-0.6516	-1.334	-0.5255	-0.2014	-0.6405	0.8392	-1.635
-0.3954	-1.455	-1.094	-1.484	-0.008042	-0.923	-0.8014	-0.5479	0.1857	-0.925	-0.5849	-0.2289	-0.138	-0.4932	-0.9195	1.158	-1.204	-0.5884	0.8204	0.4796	0.1617	-0.9813	-1.148	-0.5442	-0.5846	-0.8964	-0.3835	-1.086	-0.7273	-0.7698	-0.8151	0.5943	-1.947	-0.2977	0.3765	1.525	1.43	-0.394	-0.1265	-1.059	-1.025	-0.3534	-1.03	-0.5142	-0.4829	-1.595	-0.1993	-0.2904	-0.6702	-1.262
-2.048	0.4792	1.658	-0.07054	-0.06475	-1.713	-0.7735	-0.3406	-0.1977	-0.8023	-0.5777	0.09495	-0.9702	-0.5857	-1.028	0.009979	-1.298	-0.992	-0.8903	0.7453	-1.186	-1.009	-0.4524	-0.4509	-0.8143	-0.2305	-0.6395	-0.7693	-0.473	-2.378	-0.4605	0.4405	-0.8134	0.07416	0.8358	-0.3442	-0.6792	0.5471	-0.2068	-1.329	-0.4335	-0.1457	-0.01207	-0.6157	-0.5528	0.09544	-0.38	-0.0259	-0.4499	-0.6707
-1.594	-1.318	-1.69	-0.6964	0.151	-1.545	-0.7887	0.1494	-0.6378	-2.012	-0.4312	0.3521	-0.1369	-0.8631	-0.3522	-1.086	-0.8597	0.0655	-1.378	0.8068	-0.02053	-2.875	-0.9777	-0.8148	-0.7054	-0.7582	-0.8045	-0.7237	-1.315	-0.6392	-1.429	-1.87	-1.059	0.1908	0.5288	-1.548	-2.116	-0.3357	-2.009	-0.1287	-1.128	-1.011	-1.022	-0.6379	-2.823	-0.2693	-0.577	-0.3284	-0.3832	-0.6064
-1.409	-0.8314	-1.35	-1.964	-0.4426	-1.084	-1.359	-0.3442	-1.825	-0.9173	-0.7462	-0.7954	0.3006	-0.4949	-0.6	-1.134	-0.3025	-0.3498	-0.7794	0.1855	-0.3853	-1.193	-0.2874	-0.6445	-0.7108	-0.05348	-0.9204	0.2052	-0.6418	-1.239	0.2277	-1.005	0.1332	-0.0001105	-0.8755	-0.9266	-1.95	0.1597	-0.9956	-1.207	-0.5033	0.003597	0.06838	-0.1807	-1.169	-1.19	0.09533	-0.7632	-0.4781	-0.7218
-1.392	-0.2235	-1.799	-1.22	-0.2491	-0.2977	-1.374	0.7364	-1.106	-0.9923	-0.4277	-0.5076	0.5794	-0.9695	-0.401	0.5531	-0.5451	-0.2266	-1.297	-0.2834	-0.9729	-0.1247	-1.022	-0.05306	-0.2176	-0.7612	-0.7975	-0.3592	-1.704	-0.8714	-0.9929	-0.3927	-0.1212	-0.0457	-0.1517	-1.193	-1.623	-0.02841	-2.421	-1.325	-1.284	-1.28	-0.8229	-1.539	-1.038	-1.59	-0.106	-0.9103	-0.1979	-0.6417
-1.047	-0.7557	-0.9275	-0.8414	-0.5837	-1.812	-1.579	-0.4752	1.063	-0.8419	0.3905	-0.1485	-1.19	-0.3468	0.2839	0.6894	-1.793	-1.046	-0.9184	-0.3355	-0.5777	-1.851	-0.9236	-0.4425	0.1527	-1.796	0.1279	-1.231	0.05721	-1.919	-0.924	-0.3009	-2.052	-0.4776	0.1844	-0.8779	-0.5692	-2.519	-0.3336	-1.474	-0.697	-0.355	-2.048	-0.03937	-0.6612	-1.634	-0.7797	-0.6924	-0.5975	-0.1457
-1.625	-0.7098	-1.427	-1.34	-0.7089	-0.5055	-1.803	0.1064	-0.4216	-1.727	-0.6814	-1.265	0.5886	-0.8993	-0.8382	-0.6511	-1.179	-0.2772	0.3643	-0.6953	-0.08776	-1.823	-0.9483	-1.931	1.023	-1.308	-0.6818	-0.4255	-0.6308	-1.035	-0.8199	-0.4448	-0.08621	-0.6639	0.4672	-2.252	-0.9052	-0.7377	-0.8545	-0.9566	-0.05082	-0.3982	-1.193	0.2973	-0.2989	-0.8284	-1.15	-0.7164	-0.4962	-0.9539
-0.6068	-0.9365	-1.42	-1.166	0.07208	-0.8562	-1.228	-0.8093	-0.9557	-0.6546	0.1675	-0.7276	-0.8757	-0.6892	-1.691	-0.365	-0.1802	-0.7889	-0.3084	-0.2492	-1.368	-1.064	-0.1874	-0.7191	1.22	-1.724	-0.6857	-0.9847	0.1865	-0.9775	-0.0003041	-2.126	-2.198	0.1657	-1.167	-0.5961	-0.003524	-1.746	-0.4837	-0.7796	-0.631	-0.5439	-1.212	-1.622	-0.7319	-1.196	-0.8465	-0.7216	-0.7692	-0.9095
-2.15	-0.9557	-0.524	-0.1291	0.1215	-0.6841	-0.4627	-1.536	-1.272	-1.75	-0.8179	-0.6548	-0.3101	-0.8139	-0.1317	-0.4286	-0.8442	-1.592	-0.221	-0.3983	1.015	-0.7133	-0.2385	-0.2684	-0.7355	-0.5045	-0.9341	0.2104	-0.9457	-1.53	0.4702	-0.5381	-0.8833	-0.3885	1.136	-0.6128	0.07736	-0.1284	-0.9915	-1.425	-0.4063	-0.711	-1.373	0.1999	0.9666	-1.798	-1.187	-0.7967	-0.8024	-0.5235
-2.69	-1.596	-2.743	-1.441	0.2184	-0.7238	-0.9923	-1.038	-1.583	-2.453	-0.2656	-1.156	0.3908	-1.03	-1.877	-0.7315	0.5183	-0.7532	-0.5335	-0.4201	-0.2239	-1.758	-0.3981	-0.4322	-0.6543	-0.8276	-0.2933	-0.1331	-0.9445	-0.8893	-1.764	-0.9893	-1.446	-0.397	0.3785	-1.821	-1.657	-1.216	-0.5948	-1.157	-0.454	-1.516	-1.224	-1.393	-0.8575	-0.9275	-0.3277	-1.483	0.02677	-0.1334
-0.9523	-0.7537	-1.186	-0.6953	-0.7144	0.5434	-1.026	-0.09143	-0.4455	-0.3511	-0.6337	-0.5238	1.061	-0.8512	0.09724	-0.2593	-0.3456	-0.7646	0.7136	0.04299	-0.3438	-1.034	-0.5059	-0.3543	-1.292	-0.549	-0.5464	-0.5982	-0.295	-0.9251	-1.14	-0.5702	-0.9543	-0.5086	-1.341	-0.413	-0.157	-0.7342	-0.5936	-0.3656	-0.4094	-0.4333	-1.016	-0.5168	-0.7857	-0.8913	-0.3707	-0.3991	-0.5766	0.2067
-1.442	-0.9024	-1.05	-1.601	-0.9557	-1.526	-1.126	-0.5858	-0.2317	-0.7708	-0.0959	-0.8319	0.8629	-0.7889	-1.09	0.2474	-0.1058	-0.7077	-0.2999	-0.4501	-0.3027	-1.556	-0.008585	-0.5643	-0.2245	-1.284	-0.7045	0.4642	-0.5145	-1.238	-0.3667	-0.8393	-1.701	-0.8892	0.09444	-0.5309	-0.7744	-0.4952	-0.726	-1.46	-0.2039	-0.5924	-1.076	-0.5125	0.005258	-0.563	-0.7848	-0.5896	-0.08962	-1.391
-0.848	-0.3805	-0.7352	-1.033	-0.1788	-0.6631	-0.4982	-0.7882	-0.6874	-0.233	-0.3212	-0.2973	0.06858	-0.1335	-0.8949	0.4287	-0.8524	-1.089	0.1651	-0.1945	-0.6502	-1.184	-0.2426	-0.2755	-0.03322	-0.3784	-0.9058	0.01121	-0.1392	-0.8821	-0.9526	-0.5172	-1.107	-0.2575	-0.318	-0.2854	0.1239	-0.5413	-0.1147	0.3993	-0.1723	-0.2909	-1.031	0.4669	0.07858	-0.5611	-0.3478	-0.889	-0.2866	-1.058
-1.383	-0.6744	-0.6296	-1.676	-0.3264	-0.8868	-0.6642	0.2561	-0.8543	-0.5094	0.1025	-0.223	0.2474	-0.1452	-1.651	0.206	-0.7073	-0.9695	0.03101	-0.253	-0.5753	-1.425	-0.3715	-0.3474	0.2444	-0.6111	-0.8074	-0.04491	-0.2136	-0.7612	-0.3554	-1.361	-1.38	-0.2519	-0.09955	-0.4764	-0.1728	-0.9262	-0.3383	-0.5168	0.1195	-0.2858	-1.157	0.9263	-0.6672	-0.285	-0.4515	-1.399	-0.1326	-1.013
-1.198	-0.5371	-1.602	-0.4768	-0.6743	-0.7622	-1.194	0.4008	-2.142	-1.025	0.5802	-0.893	0.147	-0.8059	0.2101	0.1676	-0.1505	-0.921	0.2086	-0.4	-0.1878	-1.633	-1.135	0.7747	-0.1728	-0.9298	-1.296	-0.1658	-0.8368	-1.133	-1.036	0.01415	-1.743	0.001179	0.07937	-0.3796	0.07707	-0.6978	-0.732	-0.8807	-1.096	-1.332	-0.5934	-1.307	-0.2634	-1.439	-0.9065	-1.194	-0.6686	-0.6975
-1.898	-0.8367	-1.06	-1.25	-0.3395	0.09664	-1.861	0.3448	-2.073	-0.5871	0.0616	-0.6583	0.1825	-0.8042	-1.903	-0.4363	-0.811	-0.2737	-0.2406	-0.1758	-0.5528	-1.399	-0.5115	-0.08494	-0.574	0.6298	-0.9073	-1.21	-0.4119	-2.369	-1.464	-0.9713	-0.9536	-0.5932	-0.1171	-0.6384	-0.4247	-1.507	-0.8942	-0.8588	-0.3609	-0.5102	-2.178	-0.7871	0.2606	-2.204	-0.3812	-1.626	-0.0107	0.2612
-2.326	-0.2218	-0.6675	-0.1713	-1.908	-1.748	-0.9358	-0.5147	-0.2807	-1.094	0.3641	-0.8317	0.5017	0.1191	-0.1554	-0.1843	0.1616	-0.09428	-0.287	-1.225	-0.9976	-0.2554	-0.2739	-0.7781	0.04811	-0.1984	-0.5504	-0.358	-0.7509	-1.237	-0.6554	-0.8601	-0.401	-0.2386	0.2425	-1.208	-0.1174	-0.6028	-0.1952	0.05883	0.3687	-1.321	-0.7721	-0.573	-0.7082	-0.8083	-1.373	-0.4243	-0.7459	-1.196
-1.246	-0.7574	-0.1342	0.247	-1.494	-1.757	-0.5901	-0.5163	-0.2215	-0.9553	-0.7601	-0.4234	-0.04993	-1.014	-0.7655	-1.287	-1.045	-1.275	-1.62	-0.9535	-1.201	-0.5363	-0.6354	-0.6335	-0.5464	-0.1916	-1.222	-0.3544	-1.05	-1.427	-0.6231	-1.225	-0.1136	-1.483	-0.7366	-0.9438	-0.07632	-0.7646	-0.2828	-0.06812	-0.3544	-1.267	-0.4895	0.6444	-0.006456	-0.08605	-0.4572	-0.5792	-0.4017	-0.5229
-1.883	-0.8146	-1.018	0.001242	-0.9244	-1.372	0.3316	-0.8701	-1.132	-0.3145	-0.3319	-0.723	0.5047	0.002367	-1.43	-0.8097	-1.022	-1.075	-0.4953	-0.4513	-0.257	-0.3101	-0.3401	-0.19	-0.3044	-0.3766	-1.29	0.09641	-0.4191	-0.3454	-0.8621	-0.4654	-0.6602	-0.7127	-0.2829	-0.501	-0.2661	-1.131	-0.4153	-0.3659	-0.0001092	-0.7336	-0.5509	0.1965	0.09552	-1.119	-0.3979	-0.9552	-0.2078	-0.2884
-0.5901	-0.5233	0.01997	0.3222	-3.215	-1.419	-0.71	-0.1912	0.3165	-0.9397	-0.285	-0.6132	0.5649	-0.7123	0.08069	-1.015	-0.5577	0.005461	-0.7269	-1.234	-0.2799	-0.6739	-0.6368	-1.14	0.4806	-0.6692	-0.4687	-0.269	-1.545	-0.6751	-1.538	-0.7036	-0.3202	-3.653	-0.6427	-0.1934	-0.4871	-0.8384	-0.1527	-0.8145	0.1717	-0.5018	-0.1954	-0.5396	-0.004027	-1.132	-1.116	-0.1983	-0.663	-1.058
-0.68	-0.6514	0.01916	2.11	-1.424	-0.1138	-0.8559	-0.4222	0.2296	-1.032	-1.068	-0.338	-1.85	-0.157	0.1245	-0.6775	-0.3923	-0.7211	-1.361	-0.4514	-0.2074	-0.1637	0.09139	-0.3905	-0.8849	-1.49	-0.7913	-0.5609	0.02055	-1.25	-1.206	-0.932	-0.5371	-0.4944	0.1034	-1.043	-0.6274	-2.745	0.02603	-1.001	0.2169	-1.038	-0.4998	0.1399	-0.2357	-1.263	-0.7816	-1.367	-0.6983	-0.2408
-0.7267	-0.3409	-0.9222	0.3212	-2.354	-0.7695	-0.54	-0.3963	-0.4808	-0.1049	0.2504	-1.411	-0.9644	0.5607	0.1326	-1.741	0.2775	-0.09112	-1.06	-1.862	-1.007	-0.6152	-0.2719	-0.7088	0.2344	-1.178	-0.8951	0.06609	-1.126	-1.124	-0.7606	-1.119	-0.09468	-0.00245	-0.1794	-1.811	-1.366	0.3165	-1.247	0.123	-0.609	-0.4016	0.3585	0.3402	-2.843	-1.551	0.04118	0.3586	-0.5493	-1.209
-0.3272	-0.3326	-0.04812	0.7281	-1.052	-0.4495	-0.6339	-0.4155	1.062	0.05785	-0.5869	0.1609	-2.01	-0.6021	0.362	-0.9794	-0.3498	-0.4311	-0.4146	-0.8994	-0.7581	-0.356	-0.9636	-1.649	0.6796	-0.4276	-0.8862	-0.1941	0.03935	-0.1817	-0.2862	-1.396	0.142	0.1187	0.1854	-0.2363	0.06392	-0.9348	-0.2755	0.09603	0.9665	-0.4496	0.3687	1.107	-1.242	-0.1325	-0.3414	0.7068	0.2861	-0.551
-0.5242	-0.6608	-0.4433	-0.6567	-0.8016	-1.204	-1.692	-0.1166	-0.6887	-0.8356	-0.8799	0.6924	0.5837	-0.5742	-0.6578	-1.343	-1.008	-0.1943	-1.05	0.414	0.06744	-0.7658	-1.405	-0.2856	-2.055	-0.3503	-0.2248	-0.1638	-0.4743	-0.1364	-1.958	0.7306	-0.6336	-1.167	0.6474	-0.4924	0.4873	-1.493	0.4935	-1.059	0.1272	0.04048	-1.262	-0.4491	-0.369	-0.07447	-0.5725	-0.7038	0.3823	-0.1517
-2.182	-0.3793	0.01083	-0.3316	-0.8062	-3.042	-1.277	-0.2937	-2.062	-0.5573	0.1693	-0.3771	0.1391	-0.8115	-0.2559	-0.369	0.5779	0.3982	-0.7695	-0.6544	-0.03123	-0.06238	0.4253	-0.2775	-0.3095	0.4793	-0.1855	0.1799	-0.3567	-0.4078	-0.8307	-0.9076	-0.2605	-0.9911	-0.4765	0.09789	-0.1375	-1.088	-0.3122	-2.595	-1.011	-0.1982	-1.42	-0.7998	0.7829	-0.6801	-1.165	0.686	-0.7713	-1.349
-4.209	0.1671	-1.026	-1.434	-0.4805	-0.1295	-2.169	0.392	-1.503	-0.1083	0.4109	0.05895	0.6583	-0.05441	0.1559	-0.8792	-0.6863	0.4395	-0.1697	-0.7061	0.6139	-1.084	0.1129	0.7806	-2.097	0.1242	-0.1633	-1.129	-0.6679	-1.336	-1.197	-0.0265	-0.2977	-0.355	-0.07193	0.2233	0.1776	-0.8211	-0.2085	-1.54	-0.6032	-0.4668	-1.256	0.1547	-0.04736	-1.48	-0.1732	0.4728	0.216	-1.231
-2.119	-0.3126	-0.7454	-0.8093	0.1839	-0.4648	-1.33	1.484	-2.02	-0.9536	-1.365	0.02432	-0.4537	-1.71	0.8281	-0.7813	-0.281	-1.046	-0.9881	0.1874	-0.2962	-0.5234	-0.009307	-0.6676	0.4782	-0.5488	-0.6205	-0.5324	-1.337	-0.6022	-0.5262	-0.3438	-0.05363	-1.735	-1.115	-0.594	0.3236	0.03629	-1.52	-0.7286	-0.5987	-0.8477	-0.7768	-0.292	0.6207	-1.452	-1.104	-0.3868	0.2916	-0.6847
-1.967	-1.172	-0.7327	-1.564	0.4047	0.406	-1.886	1.624	-2.437	-1.549	-1.086	-0.1821	0.9896	-1.542	-0.1182	0.8626	-0.5661	-0.9702	0.2702	-1.046	0.8862	-0.7489	0.3001	-0.2302	-0.1483	-0.9016	-0.508	-0.8382	-1.632	0.002013	-1.482	-0.1168	0.1218	-1.351	-0.03175	-0.38	-0.5214	-0.3886	-1.304	-0.1941	-0.2595	-1.276	-0.7282	-0.1956	-1.004	-1.347	-1.439	-0.6237	0.7951	-0.7732
-1.243	0.1101	-1.175	0.2624	-0.5103	0.108	-0.839	-0.009788	-1.401	-1.938	-1.401	-1.29	0.2933	-1.526	0.3755	-1.099	-1.324	-0.4061	-0.8918	-0.6064	-0.4416	-1.236	-0.1819	-0.8071	-0.7428	0.34	-0.757	0.1298	-1.692	-1.167	-0.7484	-0.2816	-0.5373	-1.787	0.7585	-0.1506	0.4703	-0.1268	-1.435	0.04601	-0.05654	-0.4327	-1.041	-0.09283	-1.22	-0.1074	-0.3701	-0.3628	0.2931	-0.07452
-1.845	-1.675	-0.1561	-0.5394	-1.371	-0.3944	-0.1677	-0.7267	-1.244	-0.1958	-1.067	-0.4961	-0.8813	-0.1165	-0.4178	-0.361	-0.3982	-0.6271	-0.4949	-0.8296	-1.538	0.1505	0.005817	-1.037	-0.2612	0.1371	-0.5646	0.1702	-0.5277	-0.4876	-0.6804	-0.7936	-0.9111	-1.327	1.024	-0.848	-0.2041	-0.346	-2.059	-0.3551	-0.3466	-0.2063	-0.3479	-0.4423	0.3419	-0.01471	-0.9114	-0.2493	-0.7718	-0.2361
-1.811	-0.8996	-1.015	-2.245	-1.961	-2.121	-0.7431	-1.119	-1.608	-1.898	0.04408	-1.536	-0.4204	-1.45	-0.6501	-1.14	0.1294	-0.7774	-0.7799	-1.661	-0.468	-1.011	-1.096	-1.383	0.2102	-0.3118	-0.2998	-0.2333	-0.3471	-1.525	-0.9987	-0.7644	-1.144	-1.9	-0.9207	-1.703	-0.8845	-1.786	-1.045	-1.052	-0.03144	-1.526	-0.6491	0.8655	-1.347	-1.143	-1.308	-0.6197	-1.651	-0.1689
-1.284	-0.05737	-1.395	-0.8328	-0.7856	-0.2783	-0.2654	-0.3383	-0.8844	-0.6876	-0.3277	-0.4828	-0.1364	-1.716	0.5983	-0.2394	-0.06934	-0.3049	-1.011	-1.186	-0.121	-0.7045	-0.1489	-0.8267	1.29	-0.6809	-0.2929	-0.7924	-0.3893	-0.444	-0.9396	-0.6257	-0.5279	-1.78	-0.8556	-0.2063	0.2596	-1.097	-0.1907	-0.2503	0.5635	-0.4608	-0.62	-0.1623	-0.7727	-0.701	-0.6617	-0.5135	-1.072	0.01484
-3.188	0.07852	-0.5585	-1.142	-1.801	-1.891	-1.837	-0.2519	-1.346	-0.7601	0.2439	-1.314	0.3375	-0.1245	-0.654	-1.222	-0.9555	-0.6956	-3.599	-1.136	0.249	-1.062	-0.01958	-0.3403	0.3127	-1.078	-0.04656	-0.2747	-0.1825	0.05449	-1.497	-0.9267	-1.525	-1.514	-0.912	-1.183	-1.886	-2.37	-0.6872	-0.9152	0.3015	-0.2367	-1.307	0.1259	0.01257	-0.8443	-0.6578	-0.3532	-0.5912	-0.6101
-2.879	0.241	0.1557	-1.237	-2.883	-0.3002	-1.371	0.211	-0.9353	-1.133	-1.49	-1.408	-1.139	-0.5961	-0.23	-2.076	-1.96	-1.317	-2.892	-1.257	-1.557	-0.4853	-1.236	-0.2629	0.2005	-0.8629	0.3208	0.02752	0.2305	-0.7879	-0.5882	-0.8113	-0.9744	-2.609	-1.467	-2.404	-1.089	-1.853	-1.045	-1.372	-0.2951	-0.1709	-1.572	-0.005217	0.2379	-0.1765	-1.269	-0.217	-0.6206	-0.5429
-2.401	-0.3774	-0.4755	-0.01381	-1.408	-0.7652	-1.835	0.07468	-0.5903	-0.08196	-1.159	-1.015	0.06303	-0.2679	-0.2421	-0.3818	-1.066	0.3014	-1.343	-1.494	-0.6734	-0.9641	-0.4568	-0.0604	-1.579	4.056	-0.169	0.103	-1.009	-0.8755	-0.449	-0.2839	-0.8604	-0.885	0.2302	-2.016	0.4106	-1.709	-0.1919	-0.0112	-1.042	0.1324	-2.144	-1.544	0.8888	-0.9886	-1.098	-0.7533	-0.3956	-0.5968
-2.234	-0.01591	1.768	-0.7445	-0.7258	-1.284	-1.895	-1.205	-0.8032	-0.242	0.2694	-1.171	-0.1197	-0.3911	-1.384	-0.5002	-1.009	0.8096	-0.9192	-0.9298	-0.4854	-1.19	-0.3111	-0.4615	0.4083	0.402	0.2362	-0.1169	-0.4136	-1.411	-1.377	0.6146	-1.334	-0.6923	0.963	-0.5325	0.3388	-1.216	-0.4226	-1.115	-0.6046	0.2986	-1.799	-0.5326	-1.192	-1.274	-0.6203	0.6401	-0.3096	-1.131
-2.658	-0.339	-1.051	-0.7566	-0.5332	-0.001976	-1.563	0.001976	0.1395	-0.9812	-0.3805	-1.198	0.4513	-0.9618	0.2068	-0.1934	-0.6203	-0.3755	-1.703	-0.1792	-0.3997	-0.3796	0.1414	-0.1266	-0.4959	-0.7417	-0.953	-0.1078	-1.665	-0.4869	-1.129	-0.4139	-1.003	-1.178	-0.005064	-0.9492	-0.9445	-0.826	-1.716	-0.6343	-0.02525	-0.4102	-1.5	-0.3845	-0.8131	-0.8714	-1.137	-0.756	-0.5705	-0.7396
-2.679	0.5297	-0.2938	-0.9177	-0.9309	-1.534	-2.267	-0.3233	-0.3281	-0.4932	-0.0532	-0.371	0.599	-0.5872	-0.6883	-0.07988	-1.173	0.5812	-0.8583	0.01678	-0.7053	-1.147	-0.5335	-0.7291	-0.02396	-0.5805	-0.3528	-0.6506	-0.3195	-1.13	-1.162	-0.02071	-1.809	-1.008	0.4359	0.1733	0.5251	-1.432	-1.317	-1.518	-1.01	-0.6537	-1.485	0.4365	0.0957	-1.026	-0.9883	0.04029	0.3836	-1.293
-1.83	-0.8806	-0.4277	-1.019	-0.617	-1.452	-1.426	-0.4736	-0.2393	-0.2173	-0.4178	-0.5833	0.9643	-0.9151	-0.1925	0.04296	-0.4798	-1.177	-1.124	-0.8452	-0.67	-1.154	-0.5367	-0.3146	-0.6327	1.493	-0.06075	-1.385	-0.9077	-0.8511	-1.421	0.3763	-2.237	-0.886	0.6043	-0.9848	0.5834	-1.682	-1.056	-1.098	-1.494	-0.006741	-2.475	-1.623	0.5573	-1.52	-1.055	-0.9938	-0.805	-1.27
-1.867	0.4145	-1.081	-0.6445	-0.113	-0.3922	-0.9427	-0.1097	-0.4332	-1.172	0.2174	-0.8899	-0.7777	0.03904	0.1987	0.1871	-1.54	0.4749	-0.5922	-0.1696	-0.9223	-0.06117	-1.616	-0.9806	0.1849	-0.02495	-0.6166	-0.8928	0.6019	-1.049	0.02495	-0.875	-0.1555	-0.6301	0.6633	-0.9275	0.8956	-0.9628	-0.5805	-1.599	-0.4334	-0.4132	-1.933	0.2788	-0.9577	0.3589	-1.735	0.6593	1.387	-0.4837
-1.473	0.1181	-0.05612	-0.3486	-0.8691	-0.9053	-1.774	-0.7686	-0.5062	-0.9849	1.025	-1.273	0.1395	-0.4823	-0.7935	-0.4102	0.1986	-0.5558	-0.8635	-0.4207	-0.8685	-0.7196	-0.6866	-0.2021	-0.5205	-0.8288	-0.9446	0.2766	-0.2995	-0.569	-0.5065	-1.363	-0.985	0.2316	0.2066	-0.8641	-0.2041	-0.3295	-1.067	-0.3515	-0.08904	-1.168	-0.9883	0.6891	-0.8505	0.03158	-0.8542	-0.9889	0.06126	-0.6342
-2.615	0.2544	0.7776	-0.3674	-0.643	0.1484	-2.263	0.0416	0.6107	-0.6067	1.004	-0.4789	-0.7212	-0.2109	-0.5547	-1.256	-1.656	0.757	-1.798	-0.3063	-1.055	-0.5362	-0.6269	0.03525	-0.3253	-0.1475	-0.503	-0.4656	-1.142	-0.8292	-0.09743	-0.9846	-0.6814	-0.66	0.5045	-0.9499	0.1984	-0.9473	-1.336	-0.8715	0.4579	-0.738	-1.249	0.2484	-0.7444	0.181	-1.32	-0.1997	0.5647	-1.342
-1.853	0.007859	0.5358	-0.8134	-1.234	-0.8701	-1.495	0.2372	-0.5438	-0.4707	-0.7194	-0.7757	-0.2521	-0.7026	-0.03907	-0.7575	-0.6171	0.3414	-1.139	-0.6337	-1.816	1.584	-1.258	-0.2216	-0.6753	-0.7374	0.157	-0.006677	0.3374	-0.4553	0.9752	-0.7547	-0.9065	-0.9607	-0.6083	0.03614	-0.3131	-1.379	-1.728	-1.28	-0.6081	-0.1222	-1.089	-0.1955	-0.911	-0.739	-1.102	-0.3436	0.8381	-0.4453
-3.259	-0.147	-0.9278	-0.702	-0.7507	-0.396	-2.129	0.7643	-0.8209	-0.2692	0.2513	-0.3327	0.01017	-0.03388	0.9131	-0.5261	-0.0756	1.035	-1.217	-0.5493	-0.7286	1.036	0.04481	0.1456	-0.03226	-1.814	-0.8849	-0.1465	-0.4438	-0.9481	0.8759	-1.215	-0.3471	-0.4682	-0.8807	-0.6645	-0.4639	-1.154	-1.222	-0.2277	-0.5664	-0.6968	-0.7402	-1.068	0.8278	-0.482	-0.6878	-0.1246	0.08435	-0.3346
-3.068	-0.09624	-1.027	-0.7007	-1.127	-1.077	-1.838	-0.2932	-1.09	-1.065	0.9744	-0.9925	0.9845	0.1584	-0.7178	-0.8182	-0.02067	-0.6883	-1.546	-0.5485	0.01555	0.09893	-0.4539	-0.196	-1.076	-0.8864	-0.3657	-0.02641	-0.3737	-1.071	-0.2764	-0.8829	-0.8258	-0.006079	-0.2743	-1.672	-0.9339	-1.163	-1.736	-1.594	-1.047	-1.447	-0.8504	0.4083	-1.042	-0.7952	-0.2929	-0.6039	0.5558	-0.9778
-2.695	0.5376	-0.6383	-0.3545	-0.7515	0.6191	-2.34	0.7638	-0.3797	-0.4	-0.1808	-0.3864	0.7028	-0.1345	0.8718	0.06592	-0.8913	-0.02107	-1.498	-1.236	-0.5016	-0.2369	-0.2675	0.07045	-0.5174	-0.1945	-0.3164	-0.4799	-0.5164	-1.079	0.1091	-1.025	-0.06199	-0.3186	-0.121	0.0346	-0.0279	-1.187	-2.164	-1.047	-0.8335	-0.3852	-1.866	0.419	-0.1393	-0.5192	-1.01	-0.6904	0.2585	-0.7527
-0.919	-1.078	-0.9273	-0.5241	-0.6905	-1.019	-1.582	-0.8411	-0.8362	-0.9085	-1.742	-0.7147	-0.7795	0.005228	-0.464	-1.269	-1.878	-0.1263	-0.8458	-0.3642	-0.4464	-0.6601	-1.443	-0.6067	-1.673	-1.785	-0.25	0.05326	-0.2897	-1.042	-0.3309	-1.887	-1.567	-0.8256	1.008	-0.3972	-0.2045	-2.025	-0.407	-0.8401	-1.044	-0.06151	-1.476	0.4549	-1.002	0.5384	-0.7935	-1.219	0.4162	-0.7389
-1.39	0.4349	-0.5116	-0.5556	-0.2014	0.3314	-0.537	-0.646	-1.13	-0.4327	-0.8921	-0.8489	-1.116	-1.258	1.247	0.01477	-2.071	0.9106	-0.6426	-0.1232	-0.5239	-0.6174	-0.4722	-0.433	-0.165	0.5276	-0.02573	-1.034	0.9737	-0.05766	0.6442	-0.6454	-0.1622	-1.322	0.02573	0.02587	0.6178	-2.037	-0.2564	-0.8513	-0.9361	-0.4254	-1.905	0.4511	1.321	-0.1671	-0.715	-0.04993	-0.3725	-0.4225
-0.1181	0.1932	-0.5796	-1.849	0.1642	-1.303	-2.198	-0.4901	-0.5925	-0.0005827	-1.562	-0.6013	-1.079	-0.7392	-1.157	-0.426	-0.8441	-0.04504	-0.4516	-0.7523	0.09642	-0.6407	0.6742	-0.8216	0.385	-0.1318	-0.4434	-1.572	-0.6575	-1.754	1.056	0.7154	-0.5029	0.3298	1.14	-0.6364	0.02051	-0.2969	0.08213	0.1447	-0.5567	0.0005827	-0.5717	0.05295	1.466	-0.1508	-0.2325	-0.7848	-0.3952	-0.6546
-0.6701	-1.139	-1.909	-2.294	0.3364	-0.5354	-1.629	-0.8077	-2.215	-1.506	-0.7618	-0.2997	0.408	-1.99	-1.386	-0.7037	-0.1175	-0.7422	0.4908	-1.034	-0.108	-0.4285	0.1558	-0.8658	0.3478	-0.707	-0.5851	-0.5667	0.07362	-1.344	-0.5068	-0.2912	-0.777	0.2191	1.428	-0.8361	0.1061	0.1849	-1.653	0.228	-0.5047	-0.3618	-0.1072	-0.3078	-1.188	-1.128	0.4271	-1.503	-1.321	-0.5179
-1.392	-0.4934	-0.7955	-1.572	-0.4577	-1.479	-1.155	-0.1301	-2.294	-0.4461	-0.1544	-0.1349	0.3925	-1.259	-0.8966	-0.5531	1.461	-0.3766	-0.4992	-0.5542	-0.2095	0.7579	0.1825	-0.4943	1.062	-0.4341	-0.1913	-0.08973	-0.3805	-1.46	0.3273	0.8928	0.595	-0.1846	2.025	-0.2163	-0.6252	1.135	-0.4597	-0.1387	-0.2506	-0.6246	0.05065	-0.06832	0.3581	-0.7653	-0.1591	-0.254	-0.5373	-0.9081
-0.01741	-1.442	0.3495	-1.2	-1.88	-1.979	0.08039	-0.4794	0.07963	-1.599	-1.331	-0.657	0.3172	-0.888	-1.67	-1.236	-0.1543	-0.6375	-1.016	-0.5411	-0.7992	0.4364	-0.7299	-0.6259	-0.5229	1.297	-0.7691	0.1415	-1.262	-1.351	0.6761	0.3685	-1.952	-0.6915	-0.209	-1.033	-1.264	-0.1711	0.3718	-0.1085	-1.063	-0.4358	-0.0815	0.8219	1.331	1.109	0.08707	-0.8706	-0.1541	-0.2098
-1.176	-0.03409	0.04284	0.1794	-1.042	-1.905	-1.36	-0.8881	1.356	-0.8042	-0.8699	-0.9208	-0.3753	-0.9986	-1.542	-1.057	-1.33	-1.702	0.4382	-0.5277	-0.8252	-0.6722	-0.5838	-0.3509	1.632	0.2975	-1.725	0.9674	-0.2491	-1.089	-0.4115	-0.2455	-1.113	-0.333	-0.05841	-0.3573	0.2154	0.5399	-0.05306	-0.6159	0.1691	-0.6764	-0.2858	0.7156	-0.3419	0.2997	-0.4253	-0.2292	0.04373	-0.3029
-1.064	-1.116	-0.3336	-0.7387	-1.323	-1.091	-1.684	-1.06	-1.395	-0.8714	0.2362	0.07715	-0.00206	0.2143	-0.6429	-0.4699	-1.176	-0.6652	-0.6504	-0.1603	-1.576	0.03832	-0.5022	-0.9759	1.217	-0.5896	-1.104	-0.236	-0.8671	-1.333	0.05674	-0.5124	-0.9627	0.4008	1.863	-0.4038	-0.3806	-1.091	-0.7881	0.2098	-1.074	-0.9663	-0.02739	0.7425	-0.7978	0.4927	-0.05677	-0.2734	-0.4493	0.3657
-1.445	-0.2611	-1.946	-0.7386	0.2918	-0.6629	-1.907	-0.2611	1.526	-1.772	-0.8417	-0.4111	0.4634	-0.6399	-0.9662	-0.2171	-0.6584	-0.5874	-0.9614	-0.3987	-0.6796	-1.137	-0.5415	-0.4901	0.5023	-0.004913	-1.084	0.1076	-1.056	-1.339	0.2737	-0.207	-1.085	-0.00505	0.7442	-1.232	-2.104	0.2394	-3.274	-0.7267	-0.004892	-1.104	-0.9081	-0.03057	-1.616	-0.7003	0.00154	-1.227	0.5807	-0.6512
-1.361	-0.541	-1.219	-0.7263	-1.678	-0.7704	-1.277	-0.5946	-1.913	-1.119	0.1733	-1.305	0.5462	0.06329	-1.49	-0.9658	-1.154	-0.8399	-0.958	-1.515	-0.0674	-0.2911	-0.6717	-0.7005	-0.2436	-0.796	-1.256	-0.2678	-0.3822	-0.5459	-0.9249	-0.327	-0.1935	-0.6481	0.2075	-1.038	-1.169	-0.438	-0.9922	-0.8647	-0.2842	-0.6985	-0.9993	0.5722	-0.9511	-0.4689	-0.462	-0.7629	-0.4876	-1.186
-2.51	-1.057	-0.6894	-0.2753	-1.781	-0.6227	-1.347	-0.3471	-0.8638	-1.83	0.3708	-1.413	-0.8706	-0.5753	-0.997	-1.48	0.3443	-0.6804	-1.028	-0.8839	-1.259	-0.01903	-1.056	-0.7547	0.9527	-0.7367	-0.7903	0.24	-1.095	-2.335	-1.41	-1.498	-2.503	-0.149	-0.552	-1.162	-1.858	0.07154	-2.531	-0.6887	-1.034	-1.118	-0.8982	0.3661	-0.484	-0.05649	-0.3919	-0.1092	-0.7124	-0.6474
-2.522	-0.1083	-1.139	0.2432	-0.2153	-0.6106	-0.05614	-0.8637	-1.537	-1.663	-1.164	-1.003	-0.4122	-1.758	0.05539	-0.7115	-0.8134	0.01219	-0.9405	-1.1	-1.646	0.01182	0.7848	-0.1538	0.1128	0.9844	-0.3124	0.1599	-0.2887	-1.038	0.3732	-1.129	0.1273	-0.945	1.258	-0.2141	-0.347	0.06354	-1.988	-1.654	-0.9656	-0.7647	-0.7513	-1.421	1.345	-0.0444	-1.515	-0.3526	-1.142	0.219
-1.696	-0.9478	-0.4458	-0.03157	-1.135	-1.316	-0.497	-1.379	-0.4651	-1.59	-1.322	-0.3677	-0.08846	-1.731	0.5063	-0.2154	-0.4879	-1.081	0.06098	-1.275	-1.003	-0.7948	0.6022	-0.719	-0.5431	0.2106	0.3663	-0.9686	-0.6161	-1.026	-0.1707	-0.5151	-1.042	-1.149	1.298	-1.072	0.3657	-0.2919	-0.9968	-0.8694	-0.9842	0.1949	-0.4435	0.4804	0.5702	0.2675	-1.079	-0.2764	-1.494	-0.7965
-1.938	0.3028	-0.5899	0.2324	-0.5395	-0.2972	-0.1095	-1.087	-1.134	-1.696	-1.328	-0.867	0.2929	-2.23	0.1986	0.07478	-0.2794	0.1586	-0.4205	-1.701	-1.714	-0.7671	1.261	-0.7233	-0.4476	-0.05377	-0.8763	-0.2412	-1.443	-0.6736	0.3773	-0.3181	0.495	-0.9018	1.713	-0.8444	0.2006	0.4931	-0.8149	-0.2037	-1.202	-1.128	-0.8878	-0.09228	0.8275	-0.676	-1.668	-0.5587	-1.306	-1.081
-1.653	0.0006772	-0.3444	0.2411	0.2336	-1.048	0.4092	-1.485	-0.5525	-2.638	-0.09525	-0.1449	-0.5073	-2.189	0.0004734	-0.06653	-0.4293	-0.6835	-0.5322	-1.265	-1.978	-0.6551	0.8746	-1.753	-0.06719	0.1926	0.1242	-0.1787	-0.6024	-1.154	0.6726	-0.3609	-0.4317	-0.1436	1.178	-1.052	-0.1408	0.264	-0.7868	-0.4777	-0.9795	-0.9332	0.02062	-0.05573	1.239	0.04409	-1.25	0.6882	-1.292	-0.9704
-1.113	-0.08315	0.2866	0.1547	0.02131	-0.8825	-0.9268	-0.4545	-0.4475	-0.7786	-0.4148	-0.257	-0.9807	-0.2912	-1.565	-0.5753	-1.402	-0.7965	-0.1119	-0.3463	-0.2018	-0.2968	0.5238	-0.2263	-0.8575	1.151	-0.7302	0.2879	-0.1657	-0.8486	0.09124	0.08567	0.7972	-0.4186	0.1433	0.2972	0.009398	-0.6942	-0.289	-0.8263	-0.2129	-0.1903	-0.4347	-0.5469	2.255	-0.9444	0.05455	0.4586	-0.066	-0.577
-0.5731	-0.4092	0.9628	1.594	-0.5365	-1.881	-1.653	-0.3779	-0.8555	0.3089	-0.4503	0.0268	-1.441	0.2859	-1.535	-0.6428	-1.531	0.3151	-0.6706	-0.7681	-0.9079	-0.4974	-0.02033	-0.3686	-0.298	0.3838	-0.7986	1.316	-0.6084	-1.236	0.1408	1.259	0.6029	-0.3414	0.5352	-0.4014	0.2888	0.6612	-0.1451	-0.003968	-0.3856	-0.03419	-0.06588	0.2857	-0.07453	-0.3157	0.2805	-0.1904	0.1265	-0.2202
-2.058	-0.4589	-1.477	-1.918	-0.7999	-0.751	-0.312	0.8703	-0.2001	-0.6984	-0.9371	-0.09977	-0.306	-0.8743	0.2361	1.058	-0.03529	-0.1808	-0.9728	-0.009634	-0.5955	-0.3284	-0.7009	-0.4987	-0.6482	-0.7049	-0.5972	0.2962	-0.6471	0.1566	-1.053	-1.103	0.03561	-0.944	0.1718	-0.2398	-0.7497	0.7952	-0.376	-1.329	-0.02241	-0.8946	-0.01361	-1.13	0.002224	-1.244	-0.4964	-0.7677	2.272	-0.1974
-1.656	0.7101	-1.122	-1.181	-0.8335	-0.3584	-0.4988	1.275	-0.2985	-0.5269	-1.921	-0.8759	-0.4902	-2.061	0.4103	0.4017	-0.5632	-0.3268	-2.35	-0.5576	-0.8463	-0.8178	-0.5259	0.003593	-0.1337	-0.7561	-0.5613	-0.9806	-0.2704	1.115	-0.6537	-0.5441	0.05312	-1.901	0.5031	1.012	0.2959	0.9189	-0.5462	-0.3642	-0.7156	-0.8964	-0.3204	-1.299	-0.337	-1.528	-0.6279	-0.516	0.2303	-0.8051
-0.6012	-0.6135	-0.8727	-0.9755	0.3075	-0.7923	-0.4885	0.4165	-0.4745	-1.157	-0.7242	-0.2733	-0.3632	-0.8225	0.3689	0.6919	-1.421	0.6732	-1.211	-0.9186	-0.4179	-1.283	0.07602	-0.3166	-0.9521	-0.3855	-0.3817	-1.379	-0.0007227	0.07019	0.03948	0.3764	-0.6043	-0.8066	0.1783	-0.2422	0.8452	0.2102	-0.3578	0.1116	-0.5842	0.0007227	-0.4964	-0.546	1.009	-1.009	-0.04953	-0.03356	0.0509	0.678
-0.1685	-0.3625	-0.6387	-1.183	0.1484	-1.622	-0.1125	-0.5131	-0.196	-0.4784	-0.4766	-0.3485	0.3399	-0.02709	0.3684	0.3049	-0.4703	0.641	-0.9145	-0.8125	-0.2381	-1.155	-0.1291	0.1717	0.9754	0.4389	0.5879	-0.2463	-0.4456	0.05144	-0.5067	0.9818	-0.7279	-0.8076	1.518	1.901	0.5422	0.738	-0.1056	-0.02063	-0.5377	-0.258	0.06187	-0.3929	0.1572	-1.075	-0.03831	0.316	-0.5129	-0.8633
0.4394	-0.816	-0.09192	-2.439	-0.2038	-2.822	-0.6895	0.3256	-1.6	-0.7382	-0.1888	-0.2847	-0.3891	-0.646	0.2945	0.8847	0.05779	0.00128	-1.041	-0.1376	-0.4793	-0.6683	-0.3384	-0.2487	-0.617	-0.9404	0.1944	-1.478	-0.2271	-1.166	-0.9624	-1.085	-0.4366	-1.78	0.2041	0.4126	-0.184	1.12	0.1693	-1.751	-0.7788	-0.2687	0.117	-0.7772	-1.166	-1.659	-0.7057	0.01223	0.01204	-2.125
-2.494	-0.6153	-0.7507	-1.46	-0.08408	-2.346	-0.8483	0.665	-1.448	-0.5036	-0.1041	-1.107	-0.1729	-1.118	-0.1772	1.322	0.1395	0.3777	-0.9356	-0.9099	-0.1235	-0.5926	-0.1635	-0.1349	0.447	-0.4593	-0.6154	-0.1731	-0.4798	-0.01438	-1.013	0.1279	-0.5044	-0.4199	0.2472	1.031	0.3194	0.01438	-0.8664	-2.495	-0.3566	-0.7677	-0.8485	-1.554	0.02369	-2.24	-0.4021	-0.02643	-0.3715	-1.349
-0.7695	-1.302	-1.2	-0.3368	0.0001137	-0.8696	0.5523	0.5651	-0.3625	-1.097	0.5076	-0.2645	-1.866	-1.594	1.003	0.7685	0.09266	0.1302	-0.5098	-1.733	-0.5996	-0.3005	-0.8765	-0.8793	0.3057	-1.213	-0.3161	-1.186	-0.5678	0.02268	-0.2424	0.00872	-0.7092	-0.7848	0.6976	-0.116	-0.181	0.4726	-1.271	-0.7556	-0.2266	-0.5038	-0.2959	-1.416	-0.4785	-1.263	-0.2339	-0.01552	-0.5796	0.08404
-1.139	-0.9185	-0.4472	-0.9555	-0.9589	-1.376	0.3889	-0.3228	-0.9458	-1.709	-2.042	-1.239	-1.626	-1.797	0.572	0.4478	-0.1355	0.416	-0.6325	-0.5862	-0.2788	-0.3296	-0.7518	-0.02802	-0.5444	-0.3638	-0.1936	-0.8021	-0.8218	-0.2061	-0.5379	0.6647	-0.6486	-1.296	-1.047	0.09123	0.4564	0.4786	-0.9101	-1.376	-1.116	-0.3636	-0.7464	-1.406	1.358	-1.514	-0.6013	0.5727	-1.027	-0.1999
-1.366	-2.077	0.08456	-1.744	-0.3709	-1.272	-0.9247	0.2165	1.261	-1.553	-0.9154	-0.4563	-1.027	-1.66	-0.3864	0.7464	-2.197	-0.1446	-0.8303	0.01407	0.02637	-1.319	-1.209	-0.2541	-0.8246	-0.6953	-0.126	-1.434	-1.026	0.2577	-0.9386	0.01565	-2.259	-1.119	0.8154	-0.02288	-0.6411	-0.571	-1.025	-1.748	-1.068	0.1162	-0.6799	-1.277	0.0714	-2.186	-1.281	0.2379	-1.281	-0.6799
-1.474	-1.266	-0.2293	-0.7119	0.1402	-0.8721	-0.8165	0.7042	0.6732	-1.114	-0.6638	-0.7684	-1.038	-1.94	0.7312	1.213	-1.885	0.4196	-1.518	-1.71	-0.06512	-0.8182	-1.425	-0.03178	0.6557	-0.263	0.6539	-0.8769	-0.4588	0.02058	-1.52	-0.05851	-0.006211	-0.899	0.2296	0.5957	0.9249	-0.4413	-1.481	-1.272	-1.799	-0.1922	-0.6756	-1.154	1.64	-1.366	-1.262	1.049	-1.194	0.4399
-1.43	-1.427	-0.1547	-0.7782	-1.171	-0.9564	-0.7557	0.8342	-0.8983	-1.043	-1.29	-0.4117	-0.4093	-1.114	0.2608	0.7369	-0.4346	0.4848	-2.385	-0.06217	-0.6113	0.7181	0.07313	0.04267	0.2716	-0.2643	0.3544	0.1339	-1.129	-0.4938	-0.8313	-0.2086	-0.06988	-1.321	-0.6415	1.246	-0.1503	-0.5679	-0.2694	-1.44	-1.26	0.6483	-0.4559	-1.419	1.501	-1.409	-0.106	0.002027	-1.43	0.3196
1.669	-2.193	-0.8005	0.002142	0.3519	0.381	0.8453	-2.205	-0.7899	-0.4588	-2.585	-1.304	-0.7077	-0.06128	-0.1875	-1.454	-1.148	-0.6237	0.4531	0.07425	-0.7499	-0.3034	0.01963	0.09421	-0.6428	0.1822	0.7039	-0.6582	1.197	1.312	-2.023	-2.1	-0.3914	-0.1618	-0.7709	-0.7106	1.06	-0.9487	0.5785	-0.1318	-0.5308	-0.8003	-0.003104	-1.231	1.174	0.5387	-0.01963	0.1348	-0.8413	0.2959
-2.246	-0.8457	-0.0246	0.05114	-0.3933	-1.373	-0.5902	-2.924	-0.2121	-1.562	-1.028	-0.4958	-0.1765	-0.2255	-0.6938	-0.1896	-0.7068	-0.05649	-0.711	0.0254	3.308	-0.5726	-0.3141	0.135	0.5135	0.5765	0.3059	0.1267	-0.8193	-0.6006	1.188	0.5298	-0.447	1.032	2.037	-1.885	-0.4502	1.108	-0.06437	-0.1099	0.1168	-0.3127	0.04827	2.265	1.09	0.2709	-0.7344	0.003807	-0.2275	0.01253
-2.21	-0.7215	0.4691	-0.3648	0.008794	-1.536	-1.728	-0.641	-1.126	-1.523	-0.1373	-0.4481	-0.152	-0.5092	-0.08383	-0.5269	-0.5815	-0.2787	-1.405	-0.05729	2.559	-0.4481	0.3184	-0.7309	-0.3544	0.6758	0.07975	1.385	0.03112	-0.7386	0.4437	-0.1956	-0.3359	0.24	2.507	-0.1016	-0.4334	1.29	0.09546	-0.8804	-0.8197	-0.7383	-0.1989	0.06266	0.5763	-0.9928	-0.3541	0.5641	-0.2836	-0.5669
-0.9916	-0.2873	-0.6094	0.8329	-1.176	0.4949	-1.578	-0.2675	-0.1884	-1.208	-0.748	-1.159	-1.373	-0.9916	1.053	-1.44	-1.362	-0.9342	-1.419	-0.6142	-1.062	-0.5674	0.5408	-0.4356	-0.48	-0.7657	-0.06737	0.9541	-0.4962	0.521	-0.7609	-0.2972	0.3885	-1.38	2.84	-0.7359	0.6455	0.9176	-0.4206	-0.4886	-0.5885	0.09043	-0.3095	-0.632	-1.004	-0.03592	-0.6007	0.2581	-0.3411	0.2497
-0.02893	-0.6391	-0.2099	0.2735	-0.06496	-0.5243	-0.3542	-1.628	-1.731	-0.08912	-0.9195	-0.9361	-1.78	-0.5578	0.8196	-1.426	-1.207	-0.4996	-0.6701	0.3285	-0.8065	-0.7686	0.5046	-0.3916	-0.3931	-0.08878	-0.3245	-0.03691	-0.3802	0.4553	-0.3716	-0.9606	0.3405	-1.688	3.911	-0.2778	1.366	0.417	-2.148	0.5482	-0.3345	-0.6056	-0.9392	1.557	-2.114	-0.7457	-1.064	-0.01746	-0.2156	0.3543
-2.788	-1.423	0.2881	0.4874	-1.041	-1.473	-1.123	-1.409	-0.9125	-1.705	-0.74	-0.06774	-0.344	-0.537	-1.507	-1.437	-0.9274	-0.1755	-0.6141	-0.4235	-1.119	-0.2868	0.9454	-0.2373	-0.5205	0.5699	0.6336	0.3293	-0.6262	-0.005864	0.08873	-2.288	0.6766	-1.351	-0.7047	-0.3413	0.6851	-1.485	-0.6106	-0.2166	-0.3676	0.08864	-0.2229	-1.355	1.534	-0.1244	3.125	-1.41	-0.01284	0.2157
-2.238	-0.4165	0.2513	0.3176	-1.207	-0.8645	-2.103	-1.901	-0.8923	-1.861	-0.664	-0.3341	-0.6427	-0.6344	-2.968	-2.727	-0.796	-0.3095	-0.7423	-1.011	0.5129	-0.3378	0.5099	-0.7426	-0.2043	-0.1433	0.3291	-0.1063	0.2958	-1.34	1.753	-0.2968	-0.1736	-1.262	-0.928	-0.5143	0.2306	0.7078	-0.4275	-0.2127	-0.9418	-0.2481	0.1849	0.3425	0.552	0.2426	-0.1741	0.4065	-0.6617	0.06531
-2.747	-0.378	0.5356	-0.02958	-0.3568	-1.092	-1.275	-1.035	-1.744	-0.446	-0.3522	-0.5984	0.4818	-0.4874	-2.035	-0.4441	-1.038	-1.106	-0.4973	-0.375	-1.116	-1.605	1.076	-0.1174	0.2095	-0.6186	-0.003292	0.3366	-0.3104	-0.2996	-1.634	-1.831	-0.3707	-0.2525	0.003292	0.2602	0.1251	0.05243	0.03335	-0.8773	-0.5585	0.1239	-0.7541	-1.19	0.6422	-1.186	-0.005211	0.3342	-0.4345	-1.775
-0.007974	-0.8459	1.182	1.76	0.08732	-0.738	-0.3337	-2.177	-0.1514	-1.543	-1.392	-0.2804	-0.8734	-0.9607	-2.207	-1.31	-1.674	-0.6042	-0.161	-0.3583	-1.388	0.3563	0.1983	-0.1282	-0.7743	0.9317	-0.4997	0.008526	0.5203	0.1568	-0.8705	-1.559	-0.9811	-0.5201	-1.253	0.7528	0.863	-1.359	-0.6516	0.03374	-0.7109	0.1457	0.1799	-0.7419	0.7084	0.2877	-0.7116	-0.02603	-0.7626	-0.1744
-2.288	-0.8545	0.8203	0.4056	-0.5648	-0.6521	-1.545	-0.5915	-1.484	-1.597	-0.8405	-0.5516	-0.4822	-0.7725	-1.132	-1.509	-0.6107	-0.8544	-1.02	-0.282	-0.3273	0.03359	0.9995	-0.4391	-0.2975	-0.5681	0.3636	0.7699	-0.1074	-0.123	-0.7987	0.1453	0.2509	-1.145	-0.8787	-0.2147	0.2662	-1.393	-0.245	-0.403	-0.9774	-0.06029	0.341	-1.039	1.139	-0.7003	-0.1608	1.26	-0.9959	-0.8704
-1.618	-0.9746	0.002758	0.4895	-0.2082	-0.8882	-1.201	-1.251	-0.4678	-0.998	-0.4012	-0.9159	0.4636	-0.6139	-1.996	-2.045	0.02188	-0.5956	-0.9053	-0.6171	-0.879	-0.6407	-0.4273	-0.1138	-0.05551	0.2477	0.1412	0.522	0.4345	-0.1759	-0.7228	-1.994	0.1532	-0.233	-0.2855	-0.3652	0.7464	0.2367	-0.02355	-0.1664	-0.3307	-0.9277	-0.2325	-0.5967	-0.2431	-0.9505	-0.02602	0.3877	-0.4639	0.3027
-2.692	-0.4649	-0.7061	0.6743	-1.426	0.05986	-1.431	-0.6046	-0.6776	-1.693	-0.6135	-0.9826	-0.3334	-0.8694	-0.7477	-1.271	-1.124	0.176	-1.692	-0.783	-1.428	0.2271	0.04471	0.1198	0.04018	-0.8237	0.1643	0.6751	-0.03771	0.5048	-1.488	-2.43	1.127	-1.657	-0.6052	0.4115	0.3886	-1.077	-1.232	-1.132	-0.9034	-0.4235	0.03564	-2.048	1.207	-1.078	-1.593	-0.1685	0.3567	-0.1395
-0.3112	-0.6491	-0.4684	-1.698	-1.091	0.2726	-0.6327	-1.017	0.9366	-0.5009	-0.8627	-1.049	-1.025	-1.092	-0.8336	-0.8285	-0.9571	-0.1042	-0.8574	-0.4379	-0.747	0.2817	-1.189	-0.7941	0.5014	-0.5106	-0.9062	-0.4092	1.274	0.7077	0.1985	0.4518	0.5262	-0.8757	-1.055	1.311	-0.4045	-0.3332	0.2549	0.2983	-0.02965	-0.1549	1.437	1.82	0.5298	3.746	-0.0989	0.5968	0.6052	-0.008792
-0.8466	-0.4783	-0.1824	-1.273	-1.35	-0.3922	-0.002303	-0.1684	-2.776	-0.4168	-2.011	-1.105	-0.5105	-1.128	-0.885	0.08284	-2.043	-0.4466	-1.436	-0.3147	-0.1225	0.432	-0.3462	-0.679	1.107	1.04	-0.4797	0.01572	0.0006705	-1.159	-1.26	0.3773	0.336	-0.7964	-1.035	-0.9351	-0.07271	-0.4077	0.3123	-0.1449	-0.6123	0.381	0.4747	-0.9059	2.36	0.3662	0.4028	0.1731	-1.036	1.533
-0.5999	-0.8071	-0.2339	-1.331	-0.8967	-0.9257	0.22	-0.5249	-1.331	-0.3594	-1.766	-1.602	0.2056	-1.211	-0.9995	0.2302	-1.369	-1.079	-0.3743	-0.1294	-0.3078	-0.0363	-0.6961	-0.5095	1.45	0.5664	0.2254	0.1804	0.1674	-0.1201	-1.415	0.9605	-0.677	-0.6064	-0.7527	-0.2939	-0.6367	0.6015	0.1728	1.295	-0.6303	-0.449	-0.02867	-1.34	1.336	-0.367	-0.2397	-0.5119	-0.6079	-0.8931
-0.6912	-2.094	0.2256	-0.8507	-1.773	-0.8712	0.004997	-1.169	-1.161	-0.6363	-1.494	-0.9851	-0.1551	-1.219	-1.33	-0.4463	-1.063	-0.9454	-0.3506	-0.0577	0.2747	0.1132	-0.933	-0.496	1.624	0.5659	-0.5504	-0.1188	1.051	-1.097	-1.147	0.7464	-0.4292	0.3886	-0.6062	0.3274	-0.01272	-0.05945	0.4282	0.1616	-0.5959	-0.4138	-0.6272	1.063	0.5866	-0.1873	0.09112	-0.9577	-1.181	1.643
-0.465	-2.465	-0.6857	-1.248	-2.467	-0.06776	0.2586	-1.441	-1.468	-0.1633	-1.315	-0.7994	-0.01268	-1.188	-1.135	-0.09016	-1.648	-0.7126	-1.485	0.1487	-0.5765	-0.2783	-1.429	-0.89	1.585	0.3038	-1.229	-0.2204	0.7711	-0.5155	-1.027	0.2782	-1.157	0.1859	-0.9185	-0.3583	0.2948	0.007312	-0.5521	0.4789	-0.8748	-0.8424	-1.955	-0.2741	1.885	-0.5139	-0.09376	0.03741	-0.4471	1.378
-0.4968	-2.171	0.02034	-1.148	-0.5089	0.06867	0.2243	-1.257	-1.205	-0.2396	-1.457	-1.145	-0.7779	-1.017	-0.7917	0.2394	-1.618	-0.6904	-0.449	-0.9402	-0.4304	-0.00285	-0.8439	-0.6725	2.543	0.7072	-0.0007923	-0.2369	0.7189	-1.426	-0.6196	0.9222	-0.2081	-0.1441	-0.3834	-0.4646	0.2055	-0.08996	0.2276	0.8846	-0.9274	0.4973	-0.775	-0.7737	1.365	-0.5218	-0.5534	0.5874	-1.187	1.701
0.08555	-1.528	-0.03091	-1.733	-1.046	-0.8042	-2.198	-1.778	-0.9344	-0.7808	-0.05997	-0.4765	-1.906	-0.002106	-1.474	0.01624	-1.439	-1.782	0.1017	-0.8105	-0.664	0.5105	-1.141	-0.2333	-1.988	0.9113	-0.2581	0.1166	0.01225	-1.718	-0.6653	0.5459	-1.587	-0.451	-0.5665	-0.1608	-0.5019	-1.079	-0.1845	-0.05222	-0.8243	0.07219	-1.23	1.686	1.329	0.4131	-0.6665	-0.7329	-0.08682	-0.4222
0.32	-1.45	0.1887	-0.6549	-1.916	-1.33	0.5494	-2.641	-0.001001	-0.5468	-0.9323	-2.078	-1.893	-0.5371	-0.8983	-0.2867	-1.932	-0.7872	-0.6291	-0.9248	-1.048	1.146	-1.692	-1.032	-0.9651	1.485	-0.1129	0.5401	0.1615	-0.5659	-0.7343	1.075	-1.77	-1.272	-0.1791	0.04502	0.1073	0.7229	-0.4496	0.7848	-0.9332	0.4805	-0.3588	-0.4216	2.039	0.05432	-0.09162	1.922	-0.7537	-1.031
-1.617	-1.065	0.3179	-0.8286	-0.688	-0.7463	0.9867	-1.642	-2.703	-0.09212	-0.6359	-0.4756	-1.035	-0.412	-0.1759	0.1248	-1.154	0.07512	-0.6229	-0.7497	-0.1399	-0.1278	-0.5922	-0.3137	-0.9484	0.6002	0.04795	0.8774	-0.3413	-1.381	-0.3885	0.5771	-1.272	-0.7843	-1.035	-0.01098	-0.1365	0.8782	0.01098	2.073	-0.5294	-0.2107	-1.034	-1.151	2.169	-0.06745	0.4868	1.434	-0.8857	-0.446
-1.014	-0.5655	0.9086	-0.3161	-0.4337	0.09622	-0.05913	-0.3756	-0.7188	0.2353	-0.3042	-0.4535	-1.235	-0.559	-0.9808	0.1768	-1.061	0.1847	-0.7996	-0.1819	-0.3317	0.1762	-0.1708	-0.2242	-0.6813	0.704	-0.4629	-0.07492	0.1718	-1.083	-0.9382	2.615	0.4926	-0.3793	-0.2918	0.1239	0.7525	1.464	0.5806	1.277	-0.4834	0.08474	-0.678	-0.5128	2.496	0.4766	-0.05352	1.44	-0.4193	0.11
1.784	-1.862	-0.3024	-1.217	-0.9419	0.3122	-0.09058	-1.221	-1.342	0.3991	-1.447	-0.551	-1.999	-1.138	-0.7848	0.6877	-1.2	-0.03173	0.05235	-0.709	-1.582	-0.03462	-1.796	-0.4063	-1.604	-0.342	-0.8996	-0.05505	0.01151	0.6337	-1.637	0.5941	-1.303	-0.4179	-0.09027	-0.5617	0.08407	-0.8861	0.3533	1.576	-0.9671	0.01468	-2.188	0.02831	1.476	-0.9375	-0.9269	0.1361	0.07898	-0.2487
0.5074	-1.857	0.3685	-1.496	-0.02339	-0.641	0.9706	-0.3886	-1.076	-0.1274	-1.432	-0.4349	-2.004	-0.9867	0.0785	-0.2415	-2.845	-0.3832	-0.0718	-0.9377	-0.7755	-0.4138	-1.198	-0.4633	-0.6069	-0.8248	-1.232	-1.041	1.262	0.6292	-1.157	0.0003369	-0.7522	-0.8141	-0.4862	0.6679	1.032	0.07869	1.102	1.238	-0.397	0.4388	-1.411	-1.386	1.915	-0.114	-0.2825	-0.0884	-0.2228	-0.3027
-0.3506	-3.017	-0.3167	-1.38	-2.385	-0.5999	0.396	-0.3117	-1.402	-0.4078	-1.951	-1.267	-0.5802	-1.533	0.01442	-0.4228	-1.596	-0.4312	-1.826	-1.15	0.03999	0.2243	-0.9401	0.0433	-0.9576	0.6641	-0.9232	-0.1372	0.9619	-0.2903	-1.291	1.344	-0.06661	-1.192	0.8467	-1.107	0.08698	0.4864	-0.5974	1.401	-0.7557	0.1744	-0.4748	0.3093	0.5172	0.2816	-0.72	0.4955	-0.48	-0.5601
0.5049	-2.416	0.02137	-1.465	-1.966	0.1265	0.002019	-0.8162	-1.92	-0.03016	-1.982	-0.8059	-1.236	-1.046	-0.6162	1.069	-1.696	-0.5355	0.01193	-1.599	-0.3334	0.2595	-0.5975	-0.126	-1.131	1.095	-0.9147	-0.1584	0.01179	-0.6316	-1.142	1.04	-0.4901	-1.984	-0.5338	-0.001598	0.927	0.6466	-0.3131	0.9966	-1.24	0.9336	-0.8457	-0.01831	3.099	-0.4903	-0.007394	0.5488	-1.626	0.08526
-1.339	-2.625	-0.4096	-1.852	-2.622	-0.6952	1.338	-1.419	-2.591	-1.21	-1.351	-1.033	-0.7544	-1.184	-0.6626	0.1626	-0.9938	-0.8818	-1.024	-1.563	-0.2555	-0.3229	-1.228	-0.6484	-1.304	-0.1324	-0.9078	0.4869	0.5076	-0.7113	-1.471	0.7563	-1.075	-1.687	0.08571	-0.2306	1.165	0.1885	-0.00492	1.687	-0.5982	-0.1589	-1.244	-0.9347	0.8147	-0.6834	-1.09	-0.2906	0.04149	-1.282
0.3267	-2.012	0.6168	-0.7536	-0.6883	-0.2359	0.4701	-1.093	-2.478	-0.6516	-1.473	-0.9289	-1.227	-1.242	-1.352	0.5652	-1.643	-0.9467	-1.07	-1.029	-0.2228	-0.1209	-1.345	-0.04556	-1.388	1.31	-1.003	0.1005	0.5832	-1.114	-1.076	1.477	-1.25	-0.6432	0.8992	-0.7793	0.4374	0.3827	-0.7761	1.225	-1.193	-0.3235	-1.928	-0.002222	1.98	-0.1678	-0.3227	0.0348	-1.282	0.2927
0.7194	-1.745	1.78	0.1943	-0.9354	-0.522	0.4113	-1.265	-0.3768	-0.3892	-1.84	-1.082	-1.233	-0.7605	-2.012	1.114	-2.027	-0.9471	0.1425	-0.5649	-0.7003	0.01251	-0.7605	-0.4356	-0.2705	1.24	-0.01251	-0.07184	-0.01466	0.1273	-0.2122	2.431	-1.279	-0.8946	0.5474	0.2044	1.394	0.5929	0.417	2.64	-1.114	0.699	-1.234	0.4078	1.856	-0.1025	-0.3915	0.9704	-1.385	-0.0908
0.3736	-2.704	-0.5784	-0.8273	-1.84	0.5898	0.1399	-0.03146	-1.438	0.6497	-1.734	-1.003	-1.496	-0.9631	-0.1778	1.133	-1.912	-0.03534	-0.5219	-1.532	-0.8713	0.02885	-1.747	-0.6594	-0.8393	0.7765	-1.162	0.07904	-1.196	-1.709	0.5671	0.809	-0.07516	-1.626	-0.2	-0.306	0.8232	1.097	-1.296	1.485	-1.701	0.09534	-1.037	-0.002735	0.9515	0.5559	-0.1949	0.05087	-0.4577	-0.5251
-0.2676	-2.766	0.4368	-0.7196	-3.561	-0.4915	0.5342	-0.4375	-0.3898	0.02171	-1.619	-1.033	-1.388	-1.335	-0.3798	0.664	-1.456	-1.066	-1.018	-1.013	-0.6288	0.9765	-1.862	-0.7762	0.002506	0.954	-0.6552	0.273	-1.422	-1.917	-0.3754	1.689	-1.073	-1.802	0.1797	0.356	0.2202	-0.02531	-0.0688	1.652	-1.366	0.1877	-1.328	-1.232	2.674	1.054	-0.6113	1.189	-0.9892	-0.1461
1.318	-1.88	0.9341	-0.9721	-1.635	0.173	0.9553	-0.6533	-0.7806	-0.1903	-1.577	-0.5291	-1.125	0.06808	-0.5213	0.7921	-1.562	0.1922	-0.6369	-1.109	-0.7936	0.283	-1.259	-0.01087	-0.3829	1.517	0.1039	0.0992	1.413	-0.9663	-0.01975	1.081	-0.2674	-0.4169	-0.2601	-0.8642	1.022	0.7761	0.842	3.036	-0.8837	0.3123	-0.9298	0.4146	1.879	1.973	-0.6387	1.132	-0.7017	-0.09317
-0.7129	-0.805	-0.7446	-1.801	-0.964	-0.4279	2.064	-3	-0.9234	-0.05101	-0.7069	-0.1127	-1.35	-0.5438	-0.6608	0.3524	0.003776	0.3333	-0.03316	-0.3335	0.541	1.009	-0.3902	0.3455	-0.5697	0.6348	-0.6873	0.1269	-0.3216	0.8535	-0.1128	0.09511	-0.4338	-0.4261	-1.41	0.1555	-0.09778	0.07065	0.35	0.7714	-0.3596	-0.3465	-0.2567	0.5908	0.95	0.2084	0.008597	-0.03491	0.7905	0.251
0.918	-1.927	-0.2339	-1.001	-1.606	-0.6157	0.9338	-1.67	-1.559	0.1943	-0.7688	-0.5047	-0.8959	-0.9045	-0.2954	0.313	-0.6607	-0.3033	-0.4135	-0.5507	-1.191	1.725	-1.463	-0.6093	-0.03974	1.144	-0.3234	-0.03387	0.05755	0.7211	0.02736	0.1093	-0.6651	-1.343	-0.2159	0.05462	0.9009	1.228	-0.4515	1.107	-0.579	-0.01958	-0.05935	-0.3198	1.81	0.782	-0.4042	0.09246	0.2853	0.06714
-0.8964	-2.508	0.08656	-0.44	-1.181	0.6309	1.123	-1.103	-0.685	0.09643	-1.091	-0.2007	-1.61	-0.2913	0.3869	0.08172	-1.462	-0.8129	0.1973	-1.034	-0.2984	1.941	-1.216	-0.3963	-1.548	0.8696	-0.926	0.1152	-0.5717	-0.8051	0.03849	-0.05555	-0.657	-0.2638	-0.5702	-0.8905	0.52	0.2787	0.2573	0.7812	-0.5407	0.2626	0.3684	0.7445	0.8292	1.69	0.2913	-0.4181	-0.4386	0.9491
1.034	-1.801	0.7628	-0.3395	-0.9961	-0.7614	0.4783	-1.27	-0.6075	0.3239	-0.9429	-0.9965	-1.278	-0.4674	-1.697	-0.3565	-1.356	-0.5861	-0.4214	-0.69	-1.221	1.499	-1.339	-0.6905	-1.37	0.5624	-1.394	0.8048	-0.2391	0.9188	-0.4917	1.074	-0.6487	-0.7513	-0.4083	0.1227	-0.2351	0.5649	-0.1852	0.9498	-0.6925	-0.315	-0.265	0.5244	-0.2495	-0.001735	0.06743	0.5705	0.25	-0.5083
-0.755	-1.709	-0.8907	-2.157	-1.357	-0.04263	0.8406	-0.8654	-1.381	-0.4129	-0.6563	-0.7246	-1.568	-0.5478	-0.02092	0.4024	-1.277	0.1251	0.2774	-1.574	-1.34	0.7373	-1.635	-0.3737	-0.6029	-0.2826	-1.149	0.1347	-0.537	0.3876	0.1544	0.2254	0.02224	-0.0852	0.1961	0.1193	0.825	0.9621	-0.2648	0.74	-0.7651	0.4316	-1.086	-0.3514	0.9785	0.7542	-0.5903	0.9821	1.09	0.05924
0.2705	-1.355	0.8246	-0.761	-1.404	0.1914	0.9721	-0.5815	-0.2666	0.4909	-0.9486	-0.9871	-1.11	-0.6387	-0.1828	0.237	-0.6777	-0.02043	-0.5074	-0.38	-0.9889	0.9236	-1.208	-0.3469	-0.05356	0.4363	-0.5131	0.408	-0.7081	-0.9052	0.4063	1.006	-0.07552	-0.3522	0.3152	0.3033	0.2955	0.615	0.2705	1.832	-1.136	-0.1164	0.02572	-0.1669	1.233	0.8166	0.01026	0.4855	-0.04164	-0.06998
-3.212	-0.5202	-1.362	-1.354	-1.159	-1.329	-1.501	-1.646	0.3021	-1.199	-0.4684	-1.185	0.191	0.3285	-1.194	-1.24	-0.9881	0.4688	-1.563	0.01534	-0.3585	-0.7651	-0.2469	-0.01285	0.4683	-0.06397	-0.2194	-0.5895	0.507	-0.4718	-0.4007	-1.66	-1.315	0.1341	0.1058	-1.489	-0.585	-1.646	-1.14	-1.06	0.5345	-0.1567	-0.2198	0.05858	-0.9909	1.315	-0.7708	-0.295	-0.2967	-0.6049
-3.123	0.003343	0.309	-0.5226	-1.413	-0.1429	-1.889	-0.241	0.0528	-1.02	-1.07	-1.653	0.1932	-0.1289	-0.5199	-0.4039	-1.379	0.3043	-2.434	-0.4364	-0.1067	-0.1199	-1.096	0.5456	-0.1396	-0.1792	-0.2843	0.2267	-0.3737	0.06204	-1.297	-1.43	-1.315	-0.09277	-0.02718	0.1517	-0.602	-2.271	-0.6029	-0.6525	3.839	-0.457	-1.691	0.2156	0.4879	0.4474	-1.553	-0.702	1.584	-0.4226
-1.643	-0.4735	0.2459	-1.233	-0.8115	-2.926	-1.429	-1.522	-2.192	-0.1548	0.06273	-0.6044	1.199	0.1042	-0.8628	-0.2328	-0.02386	-0.1067	-0.7527	0.01963	-0.501	-0.2954	-0.3801	0.02021	-0.0348	-1.163	-0.6843	-0.9884	0.3509	-0.1492	-1.416	-0.6082	-2.502	-0.6328	-1.098	-0.3488	-0.05525	-2.837	0.4491	-1.217	0.4164	-0.2049	-1.435	1.134	0.8866	0.01395	-1.126	-0.0298	0.4973	-1.285
-0.802	0.5643	1.012	-0.3985	-1.653	-2.952	-1.405	-1.917	0.05683	-0.2	0.995	-0.7612	-0.374	0.6878	-0.9913	-0.9315	0.329	-0.2243	-2.672	-0.8937	-1.262	1.273	-0.6666	-0.3106	-0.4118	0.7391	0.5602	-0.007812	-0.8763	-1.382	0.03475	0.9972	-1.585	-0.1961	-0.8498	0.2174	0.4078	-1.991	-2.055	0.007812	-0.1183	-0.9682	0.07695	-0.8449	0.0805	1.149	-0.06416	2.19	1.136	-0.3403
-2.119	-0.0509	1.244	-0.7574	-0.4678	-0.7026	-0.8873	-0.7819	-0.8735	-0.7347	0.2508	-0.2823	-0.358	0.08056	-1.722	0.2028	-0.6852	-1.229	-1.177	-0.2238	0.2288	-0.7185	-0.697	0.5224	-1.76	0.02827	1.371	-0.8767	-0.5415	-0.2323	-0.4607	1.193	-1.528	-0.4145	0.4725	-1.619	1.538	-2.572	-0.2079	-1.056	-0.521	0.5974	-1.276	-0.4307	0.719	1.839	-0.5577	1.461	0.8456	0.1916
0.2678	-1.846	-0.5402	-0.9005	-0.614	0.04332	0.5919	-1.029	0.6823	-0.5042	-0.6875	0.2471	-1.248	-1.536	-1.12	1.119	-0.71	1.415	-0.1009	-0.9595	-1.509	0.04023	-1.679	-1.193	-2.735	-0.4787	0.1389	-2.721	0.6934	1.013	-1.116	-0.4298	-1.013	0.01182	-1.499	-0.9101	0.2052	-0.9009	-0.9176	0.07062	-0.815	0.03301	-0.5734	-1.1	-0.1968	-0.006319	-0.2229	-0.6993	0.008354	-0.6761
0.2569	-0.3584	1.358	-0.3164	-1.403	0.01728	-0.254	-1.123	0.2658	0.2335	0.06701	-0.1612	-1.365	-0.1363	-0.5377	-0.146	-2.076	-0.2282	0.1622	-0.002544	-0.3297	0.219	-1.368	-1.475	-0.8904	0.3606	-0.3042	-0.9948	-0.2797	-0.3746	-0.03211	0.8166	-0.9687	-0.4471	-0.08965	-0.1995	-0.1412	-1.209	0.08728	0.5337	-0.7387	0.04139	0.5967	0.7318	-1.235	0.9703	-0.2837	0.1875	0.2538	1.869
-0.1384	-1.027	0.379	0.6008	-0.1612	-0.01512	-0.315	-0.9955	0.9085	-0.1742	-0.3801	0.05103	-1.06	-0.3303	-1.497	-0.8519	-0.4007	-0.3192	-0.08869	-1.047	-0.2829	-0.4211	-0.6134	-0.1276	-0.7826	0.8031	-0.6228	-0.3666	0.8189	0.1986	1.444	-0.1758	-0.2971	0.03679	-0.5472	-1.272	-0.6682	-0.5347	0.026	0.988	0.08075	0.613	0.3608	2.33	-1.106	1.162	-0.3801	-1.39	0.1963	-0.4819
[truncated: 142 more columns]

## Sheet: Figure 1E
US45102955_251510210056_S01_GE2.v5_91_0806_1_2	US82800149_251510210206_S01_GE2.v5_10_Apr08_1_1	GSM318137	GSM318097	GSM318111	GSM318116	US82800149_251510210225_S01_GE2.v5_10_Apr08_1_2	GSM318131	US45102955_251510210097_S01_GE2.v5_91_0806_1_4	US45102955_251510210047_S01_GE2.v5_91_0806_1_4	US82800149_251510210205_S01_GE2.v5_10_Apr08_1_1	US82800149_251510210207_S01_GE2.v5_10_Apr08_1_2	US82800149_251510210211_S01_GE2.v5_10_Apr08_1_1	US82800149_251510210195_S01_GE2.v5_10_Apr08_1_3	US82800149_251510210204_S01_GE2.v5_10_Apr08_1_3	US45102955_251510210059_S01_GE2.v5_91_0806_1_1	US82800149_251510210210_S01_GE2.v5_10_Apr08_1_1	GSM318125	US82800149_251510210211_S01_GE2.v5_10_Apr08_1_2	GSM318145	GSM318120	GSM318146	US82800149_251510210218_S01_GE2.v5_10_Apr08_1_1	US45102955_251510210158_S01_GE2.v5_91_0806_1_3	US82800149_251510210226_S01_GE2.v5_10_Apr08_1_1	US82800149_251510210216_S01_GE2.v5_10_Apr08_1_2	US45102955_251510210082_S01_GE2.v5_91_0806_1_2	US82800149_251510210214_S01_GE2.v5_10_Apr08_1_1	US82800149_251510210225_S01_GE2.v5_10_Apr08_1_1	US82800149_251510210211_S01_GE2.v5_10_Apr08_1_4	US45102955_251510210077_S01_GE2.v5_91_0806_1_3	GSM318083	US82800149_251510210221_S01_GE2.v5_10_Apr08_1_2	US45102955_251510210072_S01_GE2.v5_91_0806_1_4	GSM318080	GSM318103	GSM318113	US45102955_251510210080_S01_GE2.v5_91_0806_1_3	US45102955_251510210096_S01_GE2.v5_91_0806_1_4	US45102955_251510210077_S01_GE2.v5_91_0806_1_2	US82800149_251510210225_S01_GE2.v5_10_Apr08_1_4	GSM318092	US45102955_251510210088_S03_GE2.v5_91_0806_1_2	US45102955_251510210097_S01_GE2.v5_91_0806_1_1	US82800149_251510210206_S01_GE2.v5_10_Apr08_1_2	GSM318107	US45102955_251510210048_S01_GE2.v5_91_0806_1_3	GSM318112	GSM318110	GSM318136
-0.1228	0.8596	0.4727	0.06184	0.4434	1.068	-0.6903	-0.8251	0.3398	0.1008	-0.4151	1.193	-0.5633	-0.07346	-0.9203	-1.848	0.1645	-0.2953	-0.03693	-0.5935	0.7993	-0.4931	-0.5315	-0.633	-0.8426	-0.5286	0.05425	0.02939	0.4249	0.2915	-2.048	1.312	-0.1092	0.0822	-0.7537	-0.9877	-1.805	-1.962	0	-1.538	0.3022	-0.7677	0.2526	0.007215	0.7639	-0.1257	0.02958	-1.682	1.068	-0.2458
0.1008	2.319	3.807	1.275	-0.04389	1.034	-1.368	0.199	0.9009	0.7223	0.3906	-0.8505	-0.6494	-0.4231	0.495	-0.6691	0.3027	-0.4045	-0.3092	-0.464	0.234	-0.4586	3.541	-0.5658	-0.6641	-0.01294	-1.292	-1.315	-1.602	0.524	0	0	-0.6272	-0.7253	-0.1709	-0.3952	-0.5308	1.482	0.1416	0.337	-0.8127	0.24	-0.3973	0.2963	-0.6869	0.7914	0.6995	0.4361	0.1974	-0.3266
0.4452	1.087	0.7065	0.3508	0.5324	0.1563	1.251	-1.316	0.7447	-0.1188	-0.03047	-1.266	-0.6084	-0.5027	0.8251	-1.107	-0.02363	-2.359	0.1453	-0.02905	-0.08291	-0.9114	-0.8661	0.4171	-0.4777	-0.09531	-0.9437	-0.1984	-2.868	0.2838	-0.8308	0.03632	-0.01989	-0.3025	-0.2803	0.3744	-0.7916	-0.6158	0.634	-0.2766	-1.819	0.3444	-0.481	0.5328	0.001391	0.6848	-0.2725	-0.3853	1.378	0.4673
-0.6677	1.02	-0.469	0.7101	-0.4155	-0.7376	0.2546	-1.367	0.2741	1.105	0.4843	-2.177	-0.9609	-0.129	-0.5194	-1.585	-1.507	-3.193	-0.09124	0.252	0.1064	-1.073	0.592	-1.227	-1.389	-0.1608	0.34	-0.9806	-2.413	-1.06	-1.155	0.5761	-0.5651	0.1031	0.1252	0.1782	-1.391	0.1249	0.0157	-0.1848	-0.1364	0.7001	1.824	0.81	0.3446	-0.02612	0.8988	-0.07941	1.849	1.65
0.3254	-0.664	0.3359	0.2562	0.6756	-0.6702	0.3487	1.228	-0.4349	-0.7648	1.682	1.568	0.3943	0.2222	0.2676	0	0.5649	-0.7199	0.8245	0.7358	0.1887	-0.4656	1.684	0.09146	0.1297	0.4571	-0.6602	0.537	0.3916	0.556	-1.222	-1.097	0.1961	-0.6448	1.627	-1.212	-0.7807	0.4067	-0.5155	-0.8227	-0.2617	-0.04316	-0.2013	-1.065	-0.7842	0	-0.2198	-1.419	0.4169	1.713
1.8	1.676	-2.748	0.6421	0.1101	0.4141	-0.4816	0.9245	-0.2642	0.281	1.107	0.3534	0.4788	0.4021	0.3941	-2.602	0.9537	-2.575	0.2092	-1.162	0.1743	-0.4275	2.01	-0.5355	-0.7019	0.9658	1.901	0.06068	-0.617	-0.4673	0.416	1.053	-0.009486	0.02306	0.06679	0.9878	0.3841	0.8858	0.7899	1.584	-0.5866	0.9418	-0.7051	0.2728	-0.5469	-0.001424	0.1746	0.5086	-0.1403	-0.6131
0.7209	1.235	0.9809	1.221	0.8191	-0.2625	0.7383	2.012	0.4193	-0.07075	0.8561	0.7211	0.6654	0.5502	0.6888	-1.626	-0.6708	-0.0912	1.156	0.7409	0.9217	0.2315	0.3579	-0.1199	0.7322	1.414	1.409	0.5697	0.332	0.4652	0.04952	-0.1461	0.2848	0.07875	0.3287	0.229	-0.309	-0.1926	0.1806	-0.02264	1.055	3.116	-0.5149	0.1503	-0.1796	0.03083	0.2558	-0.6699	2.142	0.9312
-0.2966	0.4255	0.8083	0.8632	1.019	-1.53	0.9139	-1.091	0.8664	0.859	0.1756	0.4384	0.4519	1.909	0.1739	-0.2986	-1.405	-1.972	0.1099	0.6224	1.618	-0.1662	1.533	-0.4953	0.7506	1.079	0.4555	-0.7027	0.6889	-0.3517	0.2809	1.93	-0.1865	-0.4333	0.204	-1.24	-0.1411	-0.3676	0.8541	-0.1244	1.446	0.653	1.502	1.082	0.2605	1.51	1.044	-0.5627	1.142	0.1439
0.3796	1.02	0.4369	0.9813	0.3215	0.9722	1.332	-0.4372	0.6505	0.1124	1.707	-0.04896	0.8784	-0.2453	0.7182	-0.1624	-0.9712	-0.664	2.157	0.641	-0.9586	-0.06714	1.249	-0.179	0.6659	0.6183	0.9049	-1.031	-0.1666	0.4312	0.8999	1.014	-0.401	0.09479	-0.3226	1.101	0.2415	0.8746	0.08164	0.4226	0.33	0.6143	-0.04472	0.6793	0	0.3641	0.2574	0.4548	3.019	0.8213
1.572	-0.223	0.07945	-0.1181	0.4869	0.1343	0.5318	-0.09257	1.988	-0.3539	-0.2508	1.335	1.305	0.5769	0.05425	1.261	1.119	0.1983	0.4864	0.1078	0.8641	-0.1018	-0.007085	-0.839	1.535	-0.4172	-0.04616	-0.349	0.3566	1.434	-0.1809	0.323	0.4165	-2.362	0	-0.07073	-0.4938	-0.7065	1.454	-0.4382	-0.1026	-0.01639	-0.3763	1.721	0.3046	-0.4261	-1.248	-0.3796	-0.07135	2.719
0.3307	1.091	2.88	0.5889	1.342	-0.2824	-0.2168	2.654	1.235	-0.1132	1.405	0.06467	0.3424	1.155	1.846	-0.2561	-0.551	-0.2456	2.029	3.402	0.6983	0.7476	2.476	-1.013	0.3926	0.3545	1.421	2.202	-0.6423	0.4889	0.4433	1.368	0.6961	0.9022	-0.07392	-0.4162	0.6075	1.054	0.8921	0.2921	0.3461	-0.5774	0.3707	0.9206	-0.08319	0.09551	0.06088	-0.423	0	-0.5796
-0.7374	2.48	0.8897	1.651	0.9138	2.196	0.07145	-0.2979	2.352	1.275	-0.4937	2.285	1.937	1.598	0.09105	1.542	0.7217	0.1602	0.4685	-0.4056	0.5239	0.3225	1.12	2.81	-0.4731	-1.029	-0.2544	-0.02543	0.354	0.5258	-0.868	-0.7158	-0.5113	-0.5157	-0.5399	-0.7865	-0.7	-0.6093	0.07063	-0.128	-0.00879	-0.6971	0.417	0.5566	-0.5526	2.089	0.3178	-0.4153	0.3925	1.952
-0.8177	-0.518	-0.5338	1.921	0.08346	0.6285	0.1442	-0.7913	2.027	0.1993	0.3058	-0.2201	0.4648	0.09669	0.8495	-0.4931	0.229	-0.6933	0.2003	-0.7338	0.9951	-0.5149	-0.06387	-0.2218	-0.4955	-2.341	-0.6119	-0.1199	-0.4983	0.08223	0.8573	1.528	-1.649	-0.03716	1.257	-0.5242	-0.4661	0.5368	0.818	0.731	-0.4879	0.1349	0.3275	1.734	0.03327	2.55	0.1177	-0.612	-0.379	1.151
0.07407	0.7732	1.308	0.4178	3.591	-1.153	2.481	-0.435	0.9371	0.05564	-0.7532	2.717	0.7114	-0.004948	0.1522	-0.6497	-0.1047	1.118	-0.5905	1.473	-0.3377	-0.1773	0.1605	1.01	0.3202	0.1387	0.1455	1.543	-0.4175	-0.4411	-0.2597	0.4193	0.09607	-1.579	-0.4853	-0.7629	-0.3291	-0.654	0.3058	0.5069	-1.292	-0.4481	-0.1139	0.01748	0.5634	1.08	-0.07494	-1.502	1.705	1.685
0.6182	1.178	-0.01627	0.08293	0.2285	0.3399	-0.8498	-0.08038	0.8788	-0.2494	0	0.3074	0.003835	-0.05673	0.7469	-0.9733	-0.751	-0.7776	0.849	0.00432	0.78	0.4533	0.2579	-0.1147	-0.712	0.03747	1.197	0.7609	-0.7882	-1.109	0.01775	0.287	-0.2086	0.9829	0.2744	-0.2296	0.233	-0.4626	0.04065	0.8278	-0.9787	-0.08525	0.1974	0.6575	-1.177	1.958	0.6337	0.1917	-0.6977	0.2183
-0.1403	1.587	1.57	0.4595	1.128	0.847	0.1884	0.3985	0.4575	0.264	0.9758	1.306	1.484	-0.8259	0.8323	-2.634	-1.384	-0.8229	1.279	1.042	1.628	-0.9359	0.4672	0.2552	0.1936	0.1686	0.3964	-0.9354	-1.793	0.1248	0.4445	0.4857	0.9979	-0.4124	1.041	-0.08816	-0.5031	0.8587	0.9632	0.1161	-0.1718	-0.3397	0.6644	0.5797	-1.587	0.7112	0.009805	0.2055	-0.8859	0.4771
1.312	0.9978	0.5928	0.03343	-1.011	0.1298	-0.55	0.07974	1.119	0.205	0.3711	0.5487	0.6889	1.599	1.01	-0.3812	0.07333	-0.7288	1.367	-0.2697	-0.005139	0	0.2946	0	0.1919	-0.01269	2.326	-0.5382	0.1787	0.2316	1.714	1.678	0.1495	-0.8484	-0.3833	0.1062	0.7373	0.1955	1.323	-0.003404	-0.1563	1.216	-0.5649	0.2199	-1.758	-0.1423	-0.2608	0.9706	0.4119	0.397
0.254	-0.2263	1.246	-0.0678	0.009458	0.08206	0.2887	0.4436	0.08819	-0.3223	1.055	0.9781	1.051	-0.06652	0.2885	0.2113	0.287	0.5245	2.845	0.3472	-1.067	0	1.079	-0.2385	1.484	0.8106	1.922	0.4461	0.07302	0.4647	-0.02016	0.3121	1.38	-0.317	-0.7638	0.232	-0.5181	0.001987	-0.1927	-0.4858	0	0.7725	0.9364	-0.3022	-0.6569	-1.368	-0.06909	-1.04	0.01824	0.09057
1.672	-0.5233	-0.07211	0.1274	0.6675	0.57	-0.0864	1.084	0.8992	0.1912	-0.005496	0.4576	0.394	0.2255	0.4195	-0.1448	-0.07401	0.2613	0.7192	0.4371	-0.09801	0.7217	-0.5304	1.451	0.07375	0.6198	1.269	1.807	-1.253	-0.8807	-0.3218	0	-0.8954	-0.02984	0.1114	0.2602	-0.5852	-0.05163	0.2356	0.6042	-0.04369	-0.8702	0.207	0.004535	-0.1605	-0.4931	0.2989	0.3477	0.4892	-0.3496
0.522	1.513	0.1566	0	-0.7469	1.052	0.5713	-0.8019	-0.2281	-0.3948	0.2102	-0.755	0.6292	-0.5631	0.04343	-1.233	0.8092	-0.5489	-0.9536	0.06676	1.349	-0.6263	1.397	1.402	-0.3692	0.6778	-1.081	0.5862	-0.3893	-1.214	-0.1535	1.254	0.08312	1.026	0.3539	-1.344	1.467	-0.282	0.5647	0.5665	-0.3266	0.3376	0.2146	1.423	-1.035	0.3044	0.7155	-0.2077	-1.188	0.6582
1.091	-0.4032	1.021	-0.2982	-0.5033	0.3546	-0.2211	-0.8794	-0.3531	0.6541	0.8353	0.9832	0.4611	0.9152	0	-0.4061	-0.4923	2.089	2.703	0.1366	-0.3145	1.994	-1.115	0.636	1.623	0.1825	2.558	-0.5001	-0.1225	0.1657	1.758	2.021	1.746	-0.2232	0.1192	-0.3185	-0.08247	0.8781	0.4093	0.08658	0.3549	1.263	1.507	0.941	-0.7296	-0.9849	0.2806	0.1625	1.455	-0.5636
-0.5152	0.09978	-0.04334	0.7581	-0.2673	1.386	0	0.1678	1.273	-1.71	0.3839	1.018	1.146	-0.5251	1.458	0.8908	-0.3913	1.496	0.8494	-0.5718	-0.3167	0.5776	-0.3521	-0.3709	0.1884	1.121	1.185	-0.7238	-0.8379	-0.03307	0.4162	1.27	0.03596	1.366	0.3055	-0.1558	0.1103	1.206	-0.523	0.3378	0.9433	2.237	-0.9156	1.134	-0.2019	-0.7802	-0.4787	-0.09501	3.225	0.2343
1.1	0.2681	-0.1522	0.8224	-0.5054	0.9805	-0.5729	0.9888	-0.3456	-0.4896	2.656	0.08703	0.2726	0.4752	1.016	-1.348	0.5722	-1.872	0.01525	-0.3903	0.5226	0.3029	-0.4831	0	1.062	0.145	0.3294	0.0418	-1.325	0.9032	0.1978	1.269	-0.3449	1.01	1.434	-0.0534	0.214	2.038	1.376	0.3777	0.04081	0.2259	1.726	0.552	-1.683	0.06737	0.7851	0.07116	0.6882	0.3247
-0.06204	0.4852	-0.134	-0.176	0.8828	1.309	0.1016	0.7935	1.014	0.2018	1.359	0.4434	0.5142	-0.01318	1.048	0.2953	0.5161	-0.7693	0.3402	1.017	1.679	0.3446	2.074	0.7408	0	1.203	0.5478	-1.302	-1.494	-0.6947	-0.1937	1.099	-1.535	0.3076	0	-0.1531	-0.06871	0.239	0.1926	0.05576	-0.004781	-0.7918	0.6856	0.7746	-0.6226	0.06547	0.6301	0.607	1.213	1.069
1.179	1.008	0	1.458	1.233	1.607	-0.827	0.6156	-0.6141	0.9225	1.76	0.683	0.3162	0.8181	1.392	-0.5855	-0.2594	-0.7442	1.575	-1.346	0.9591	0.2984	0.06681	-1.018	1.166	1.654	1.779	-0.9924	-0.1168	-0.8015	-0.5791	0.683	1.436	-1.957	0.08072	0.3381	0.6157	-0.2161	0.5177	-0.6884	0.8964	-0.1665	0.6373	0.8868	-0.3834	-0.372	-0.4394	0.3254	0.9499	0.2364
0.02877	0.9077	1.515	0.6836	0.2369	1.408	-0.3346	0.04898	0.9498	0.9554	2.352	-0.3541	0.6844	1.207	1.657	-0.9205	-0.02089	-1.215	2.156	-0.2244	-0.5359	-0.378	0.6953	-0.1468	0.4778	0.9003	1.04	-1.143	-0.4049	0.8026	0.2378	0.2816	1.366	0.7753	-0.03282	-0.7613	-1.12	0.4638	0.2198	0.9535	0.5656	1.419	0.9623	1.161	-0.1	-0.01383	-0.02806	-0.2228	0.008878	0.8886
1.632	1.311	1.289	0.851	1.233	1.508	0.2145	0.66	0.3997	-0.7695	1.003	1.292	1.985	0.7956	2.198	-0.436	0.551	2.827	1.524	0	0.8548	2.369	-0.1365	0.8634	0.5903	1.199	0.8882	-0.6247	0.2003	0.08315	1.048	0.505	1.342	1.892	-0.3991	-0.4662	-0.3701	-0.05222	0	0.6068	1.047	0.411	0.1729	-0.5252	-0.3211	-1.176	-0.3289	-1.958	0.7793	-0.5462
1.566	-0.8114	1.935	1.502	2.126	1.256	-0.2263	1.396	0.2742	-1.52	0.6948	0.9833	1.15	0	1.688	0.2742	-0.05915	-1.481	2.058	-0.452	0.8962	1.43	1.099	0.8567	1.078	0.9522	1.062	0.2372	-0.3913	0.5075	0.9647	0.7645	0.2294	0.7276	0.6695	-0.575	-0.743	0.7339	0.5337	0.07208	0.2721	1.755	-0.9169	0.5188	-0.2789	-0.2073	-0.694	-1.412	0.564	-0.2282
0.9668	1.601	0.2564	0.4871	0.1359	1.21	-0.7841	-0.07825	-0.02655	1.028	1.701	0.3895	0.7071	0.5269	1.627	-1.315	0.1592	-0.852	1.389	-0.8642	0.6014	0.7795	-0.2056	-0.3873	0.8866	1.147	1.438	-0.3063	-0.8409	-0.3569	1.036	0.6035	0.9101	0.9909	0.7924	0.1187	0.8596	0.247	0.3179	0.598	-0.02448	1.134	1.289	1.371	-0.6749	-0.2665	0.7433	0.07901	0.2503	-1.616
1.974	1.314	1.032	1.22	0.2802	2.336	-0.03153	1.476	0.4696	-1.131	2.326	1.256	1.386	0.7199	1.841	-0.824	0.3626	-0.4305	0.5016	0.3378	1.112	1.058	0.5766	0.1627	1.143	1.798	1.623	-0.5391	0.1267	-0.4695	0.8423	1.297	1.377	1.829	0.3924	0.05352	1.145	0.5068	0.1634	0.7314	1.012	0.08827	1.519	1.17	-0.01758	-0.1052	0.03915	-0.0839	1.112	-0.5028
1.483	1.519	-0.7869	1.578	1.02	2.235	0.3235	1.315	0.0433	-0.9923	1.702	0.5551	-0.02113	-0.6031	1.554	-1.354	-0.7453	-0.296	0.4085	0.3162	0.1064	0.4517	1	-0.6589	0.9267	2.416	1.359	-0.8143	0	-1.279	0.7964	2.213	1.206	1.259	0.05179	0.01083	1.995	-0.05923	-0.1301	0.4215	0.2564	0.562	-0.3125	0.248	-0.04676	0	0.171	-0.1653	0.61	-0.3999
1.393	1.119	0.49	1.208	0.2013	1.662	0.2533	0.7937	0	-0.8417	1.649	1.343	0.5284	0.6027	2.319	-0.1119	-0.6287	-0.1268	1.228	0.01574	1.805	0.6822	0.6396	0.7535	1.314	1.669	0.8089	-0.6659	0.5446	-0.2266	0.4693	2.693	1.665	0.7084	2.228	0.01714	1.556	0.7993	0.5798	0.4566	1.618	0.06824	0.08005	0.8292	0.3495	-0.2217	-0.001038	-0.009454	0.8569	0.01373
1.243	-0.6172	-0.5644	0.4515	-0.8731	1.025	0.4416	0.619	0.5325	1.13	1.623	0.8887	0.7338	0.9675	1.149	-1.261	-0.08244	-1.426	0.6261	0.08663	0.688	0.4126	-0.04753	0.2381	0.1904	0.5658	0.3093	-0.2617	-0.3581	0.1059	0.5625	1.11	0.6187	0.794	0.6973	0	0.8699	0.5302	1.16	0.5909	0.7834	0.7978	0.8239	1.645	-0.1021	0.1642	0.8994	0.03974	-0.09771	0.2314
1.918	2.606	-0.905	0.6052	0.2769	3.02	-1.282	1.465	1.283	1.823	1.015	-0.2872	0.09946	1.378	1.449	-0.9419	-0.3839	-0.3934	1.683	-0.5315	0.03649	0	0.3889	-0.3985	-1.533	0.6064	1.576	-0.5173	0.303	-0.9048	0.4914	-0.04629	0.387	0.4131	1.266	1.1	0.7402	0.1637	0.6886	1.395	-0.7648	0.8137	1.644	-0.0985	-0.4732	-0.1472	0.2013	0.4014	0.2334	-0.9092
0.2544	0.4109	0.2201	0.9273	-0.4443	1.005	-1.443	0.1376	-0.07944	0.6117	0.8321	0.3461	0.3766	0.2479	0.8984	-3.167	-1.542	-2.01	0.2683	-1.094	1.003	0.5292	-0.8499	-0.8335	-0.1379	0.5917	0.1752	-1.566	-1.497	-0.2774	-0.08532	0.07934	0.3207	1.092	-0.2836	-0.5537	0.4935	0.31	0.1043	0.334	-0.3899	0.958	0.5504	-0.03977	-1.247	-0.3068	1.386	0.3232	1.821	1.103
0.7788	1.238	0.7432	0.554	0.8244	0.5741	-0.1502	0.03361	1.677	-0.1517	1.467	-0.08645	-0.07541	0.09187	0.5981	-2.499	-1.05	-2.6	0.3044	-1.367	1.304	0.3062	1.673	0.2153	0.3755	0.665	0.2648	-1.054	-1.276	-1.971	0.5249	1.685	0	0.6363	0.7385	-0.4531	0.1395	-0.3179	0.651	1.278	0.8739	0	0.7664	0.6744	0.1059	0.3518	0.987	0.06754	0.09771	-0.4717
0.637	1.866	-0.3481	0.05768	1.7	0.5922	-0.2973	1.37	1.082	0.5699	0.659	0.4106	0.5776	1.277	2.158	0	-0.5584	-1.344	0.3709	-0.9476	0.3688	-0.5226	1.155	0.7941	0.4847	1.23	-0.02159	-0.3182	-0.971	-0.2972	0.575	1.528	-0.1476	-0.4066	0.2193	-0.5868	0.2023	0.2521	0.5481	1.334	0.603	0	0.7896	0.7771	0.06688	0.2715	0.4993	-0.3918	0.5997	0.2965
0.5326	2.424	0.2144	0.173	1.672	-0.2628	-0.09089	-0.782	2.089	-1.26	0.6836	0.6775	0.5747	0.2242	1.422	-0.9984	-1.26	-1.22	-0.01932	0.1242	0.6745	-0.8417	0.05582	-0.5634	0.3396	0.9856	0.314	-0.3442	0.0585	-1.222	0.2119	0.03019	-0.4426	0.5812	0.1914	-0.9843	-0.07168	-0.6025	0.5165	0.555	0.09684	0.06569	0.3068	1.948	-0.5226	0.1829	0.5111	-0.3069	0.6311	0.2501
-0.2722	3.834	0.07531	0.3915	0.8837	0.4975	-1.175	-0.9762	1.6	-0.32	-0.7272	-0.2913	1.507	0.1319	0.5351	0.2946	0.2166	-1.72	0.09363	-0.4556	0.7492	-0.2645	0.5674	-0.9427	-0.1331	-1.325	-1.05	-0.6257	-0.5388	0.3645	0.356	-0.01557	-2.215	-0.7162	1.976	-1.397	1.184	-0.673	0.7124	0.6542	0.2832	-0.06241	-1.605	0.8164	0.5274	0.624	-0.7186	-1.192	0.2807	-1.368
1.522	2.571	1.559	0	1.461	0.4968	-0.8104	0.1507	0.8581	0.1091	0.1183	0.2888	1.213	0.7098	2.267	-1.236	0.01346	-1.152	-0.7678	0.5653	0.8538	-0.2432	1.427	-0.6297	-1.395	-0.5669	-1.347	0.5204	-0.9294	-0.7138	1.09	0.2679	0.2883	1.199	2.839	-0.2863	0.4398	0.5251	0.3513	2.976	0.4822	0.5012	0.4188	-0.05417	0.6398	1.55	0.6678	1.347	0.4909	-0.05391
1.031	1.529	-0.9464	1.404	0.2716	0.8029	-0.2047	0	1.153	-0.01008	-1.388	1.557	1.764	0.7887	1.202	-0.4931	-0.7431	0.0006086	-2.084	-0.1588	1.641	-1.445	0.1481	0.3197	0.6588	0.8596	0.1417	0.5296	-0.4948	-1.121	0.8759	-0.04997	-1.356	-0.3046	0.7729	-0.993	0.5473	-0.7133	0.4725	0.9756	-0.06346	0.4339	-1.263	-0.02215	-0.641	-0.3266	0.185	-0.4308	1.632	-1.214
1.031	1.097	-0.8878	0	-0.02091	0.8433	-0.405	-0.1778	0.1422	-1.185	0.4541	0.6795	1.319	0.1765	0.6598	-1.656	-0.6207	-1.782	0.2814	-0.5103	1.068	0.1114	0.5094	-0.378	-1.145	0.9299	-0.8733	-0.3188	-1.49	-1.673	1.021	1.891	-0.801	-0.1318	0.6163	0.02468	0.6426	-0.4272	0.5067	1.31	-0.1308	0.09557	-1.073	0.2684	0.7817	0.7625	0.5886	-0.2701	0.3562	-0.529
1.467	1.952	0.4088	0.3208	0.6382	1.222	-0.9197	0.3733	0.4329	-0.4856	1.035	0.5253	0.8301	1.021	1.538	-1.78	-0.3218	-0.9254	-0.9843	-0.5175	1.058	0.1528	0.9488	-0.536	0.3992	0.859	-0.1126	-0.7737	-1.674	-1.202	0.9145	1.286	-0.1511	0.4633	0.8609	0.02494	1.081	-0.6571	0.4515	1.194	0.4531	-0.3869	0.4423	0.007195	0.03977	-0.04259	0.5309	0.158	0.2725	-0.3802
0.9786	2.034	-0.09633	0.233	1.42	0.4857	-0.1513	0.08668	0.6182	-0.7572	-0.8943	0.9576	1.557	0.1841	1.488	-0.9024	0.3001	-2.322	-2.159	-0.009554	1.15	-0.7276	0.163	-0.3256	-0.9534	1.028	-1.212	0.5702	-0.8365	-1.489	0.2035	-0.9944	-1.463	0.7306	0.6049	-0.458	0.3688	-1.435	-0.7189	0.3976	-0.0798	0	-1.376	-1.75	0.6038	0.1145	0	0.5531	1.059	-0.2342
1.178	2.004	0.2452	0.09245	1.448	1.31	-0.4041	-0.03437	0.8974	-0.09365	1.293	0.8509	1.198	0.6341	1.239	-1.708	-0.2159	-1.188	0	-0.8329	0.7834	-0.2108	0.7154	-1.268	0.05008	1.263	0.03716	-0.5602	-0.7228	-0.754	0.41	0.6504	0.6698	0.3625	0.1726	-1.097	0.2693	-0.3266	0.2431	0.6788	0.2229	-0.6999	1.41	0.4909	-0.03369	0.005113	-0.09989	-0.5364	1.001	-0.2923
0.5416	1.262	0.7312	0.615	1.05	0.5337	-0.4746	-0.2131	0.4533	-1.753	1.168	0	0.7743	-0.3038	1.814	-0.8128	0.5147	-0.7404	-0.2179	-0.5319	0.4937	0	1.23	-1.327	-0.3339	1.245	0.01418	-1.027	-0.876	-0.6403	1.44	0.2923	0.01355	1.224	0.971	-0.9601	0.2073	-0.1928	0.1002	2.14	-0.2858	-0.932	-0.9202	0.2134	0.2234	0.03058	-0.3497	-0.9634	0.8994	-0.1966
1.361	-0.02359	0.7971	0.5489	-0.7422	-0.3023	0.2128	0.6178	-0.1122	0.9649	-1.443	-1.577	0.04953	0.06494	-1.326	-1.112	0.8497	0	-1.47	0.1925	0.7482	0.4333	0.04884	-0.38	-1.352	0.7327	-0.4794	0.4752	-0.959	-0.8173	0.1395	-2.09	-0.4865	-0.5934	0.1031	0.1295	0.1043	-0.4264	0.36	0	-0.7491	-1.172	0.5951	-0.9819	-1.034	-1.374	1.052	-0.5883	1.035	1.269
1.09	-0.2755	0	0.2682	-1.284	0.005982	0.9142	1.596	0.6257	0.3169	-0.5732	1.762	0.948	0.2789	-0.5924	-0.6183	-0.1471	-1.088	0	1.061	0.9099	0.3116	0.0393	-0.2779	0.2534	-0.378	0.1729	1.772	-0.962	0.2143	-0.6005	1.165	-0.6135	1.782	0.5905	-0.6519	-0.6621	0.1977	0.8512	0.2749	1.264	-0.3063	1.122	-0.06024	0.8544	0.801	0.6705	-0.1336	1.372	0.679
0.9381	-0.005651	0.09522	0.6558	0.7335	-0.9758	1.238	2.523	-0.1412	0.4467	-0.3192	1.609	-0.9141	-0.2054	0.8684	1.558	0.3194	-1.832	-0.2646	-0.4416	0	0.3034	-0.5331	0.6072	0	0.1812	-0.383	1.011	-0.2657	0.09334	0.1107	-0.9459	1.222	0.186	-0.6122	-0.6108	-0.7409	-0.3976	-0.5783	0.5818	-0.7216	1.662	-1.729	0.4649	-0.5986	0.1874	-0.547	-0.1359	1.816	0.9783
0.7099	-0.06733	-0.07168	-0.02694	0.673	0	1.351	2.104	-0.01903	1.245	0.1378	1.891	-0.3622	0.1473	1.105	0.8536	-0.1313	-1.215	0.3072	0.8702	0.3223	0.0414	0.6698	0.5324	-0.03679	0.5669	0.4691	1.03	-0.3823	-0.1297	0.08532	-0.3383	0.544	-0.26	-0.09366	-0.3733	-1.145	-0.3419	-0.2107	0.5059	-0.3234	0.4661	0.2898	0	-0.5106	0.4112	0.5295	-0.07358	1.86	1.875
0.8393	1.01	0.5772	0.448	0.8543	-0.04036	1.271	1.352	1.231	-0.585	-0.609	1.051	0.6826	0.2804	0.8135	0.9326	0.8726	0.8583	-0.8065	0.4209	1.238	0.376	0.0451	-0.5228	-0.4415	0.1794	-1.29	0.8943	-2.229	0.4777	-0.5964	-1.472	-0.3368	-0.7875	0.1029	0.06854	-0.6831	-0.7803	-0.4048	-0.9578	-1.196	-1.218	-1.754	-0.1079	0.5206	-0.6176	-0.1396	-0.2523	0.6222	0.5318
0.3037	0	0.8686	0.03922	1.509	-0.3597	1.043	0.5879	0.4382	-0.1553	0.6182	0.265	1.28	0.8585	0.9372	-0.1874	1.488	-1.577	1.2	-0.398	0.3368	-1.166	1.668	-1.618	0.5849	1.438	0.3841	0.1947	0.2696	0.6315	-0.3355	-0.7682	0.882	-0.3478	0.3612	-0.7357	0	-0.559	-0.09846	-1.054	0.5751	0.7386	0.2358	-0.2841	0.05992	-0.2071	0.1596	-0.6774	0.6502	1.346
0.01954	0.02223	1.039	1.554	2.147	0.5037	1.562	-1.135	0.7086	0.3098	-0.757	-0.488	0.9021	-0.7779	-0.1956	-0.3032	-1.016	1.922	0.1475	0.9383	0	-0.7381	-1.16	1.464	-0.3894	0.7073	-0.3712	1.269	-1.299	1.088	0.8995	-0.5628	0.043	-0.9193	0.6984	-0.4519	-0.8021	-0.1961	-0.4362	-0.4738	-0.507	-0.4312	-1.474	-0.6863	1.074	-0.1913	0	-0.1055	-0.5765	0.07531
-1.178	0.9435	0.2168	0.7643	0.8997	-0.1178	1.398	-1.639	1.076	0.517	-0.8824	0.9597	1.688	0.3229	0.08119	1.498	0.1638	-1.201	-1.001	0.04661	0.8779	-0.7709	-1.605	1.146	-0.3464	-0.6598	-1.151	0	-1.043	-0.2224	-0.7992	-1.252	-1.054	-0.8153	-0.4064	0.2714	-1.295	-0.822	-0.2609	0.9217	-0.8998	-0.1274	-1.026	-0.618	0.1197	0.3504	0.1525	0.6069	-0.03777	-0.8324
0.1651	1.431	-0.3372	0.9154	2.13	-0.439	1.19	-0.09729	1.655	0.6867	-0.07996	1.785	0.7374	-0.9534	0.2885	1.882	-1.478	-0.835	-0.5162	-0.6547	0	0.7047	1.716	0.004063	-0.4185	-0.6761	-1.021	1.192	-0.1172	0.8785	-0.2611	0.4626	-0.08949	0.8235	0.7283	0.03224	-0.3284	-0.3451	0.4079	0.8107	0.6449	1.353	-0.7699	-1.095	0.7968	1.132	0.7568	1.628	-0.3636	1.532
-0.6411	1.632	2.278	1.059	3.029	-0.3867	2.401	-0.6932	2.302	0.2761	0.4347	1.956	3.316	-0.4549	0.2115	0.6719	-0.4588	-0.9549	-0.2122	-0.8151	0.2048	0.4791	-0.3914	-0.144	-0.2241	0.1499	-0.3201	-0.6711	-0.657	-0.09062	0.6133	-0.4176	0.6092	0.246	-0.1883	-0.9261	0.4248	-0.1071	0.01075	1.649	-0.2544	-0.4646	0.3012	0.6444	-0.6199	-0.3925	0.1525	0.1489	-0.1663	-0.2041
3.256	2.101	0.827	0.7813	0.09943	0.677	-0.4001	-0.5344	0.9018	0.5507	-0.01994	3.551	2.103	1.053	-0.1594	0.4442	1.984	3.646	-0.1652	-0.474	1.551	-0.2088	-0.07441	1.512	-0.2151	-0.1417	1.113	-0.123	0.0002783	-0.2892	0.4436	-0.04581	-0.15	-0.141	-0.1953	0.1959	0.4076	0.08898	-0.013	0.03604	0.2213	0.231	-0.4698	-0.06964	-0.5673	0.7506	0.1758	-0.9154	3.84	-0.4289
2.216	0.09156	1.6	-0.3173	-0.7129	2.163	-0.8299	-0.4662	-0.4759	0.04224	-0.3046	-1.169	-0.4232	-0.9366	0.711	1.477	0.001164	2.28	-0.6566	-0.9996	-0.7518	-0.9256	-0.8733	0.2822	0.357	-0.7719	-0.6905	-0.7436	1.756	-0.3399	1.02	-0.2773	-0.5855	1.063	0.73	1.553	0	0.3788	-0.3912	-1.479	-0.3024	-0.7765	0.2792	-0.5162	-0.9064	-0.7651	-0.8142	0.00442	0.9979	0.4418
3.773	-0.03156	-0.7207	0.8688	0.7022	1.378	2.231	-0.03361	-0.1781	-0.1617	0.7655	1.084	0.3075	-0.1578	0.5802	2.968	0.8367	-0.02137	-0.06112	-0.1829	0.157	-0.2539	2.966	2.156	-0.1459	1.687	-0.08619	0.3811	3.14	-0.5586	0.5841	-0.2667	0.3067	-0.4178	-0.6983	0.1119	0.2271	-0.2045	-0.145	0.7293	-0.05608	3.461	-0.03037	-0.6165	0.1772	-0.6091	0.08268	-0.3198	-0.2357	-0.5894
0.1649	2.159	-0.2138	1.706	2.369	0.1273	0.3594	-0.1442	1.365	0	-0.1193	0.1655	0.1062	0.3131	0.08892	2.455	-0.5375	-0.3789	0.002715	-0.3693	-0.4039	0.2175	1.764	0.003742	1.22	1.478	0.6516	0.1714	1.144	0.9115	1.08	-0.3783	0.5392	-0.7748	0.05037	-0.1509	-0.1586	0.8528	-0.6432	-0.6143	-0.1568	1.95	0.4644	2.792	-0.411	-0.5471	0.2769	-0.3169	1.064	-0.6971
2.039	0.8689	0.2395	-1.088	1.006	-1.08	0.4212	1.105	0.8021	-0.6845	0.1156	0.08139	0.251	0.6822	-0.299	-0.3704	0.9941	0.4356	-0.2708	0.1266	-0.5389	-1.885	-0.8224	-0.05783	-0.2646	-0.5772	-1.418	0.5071	0.3787	2.267	-0.3669	-0.2768	0.8354	-0.7198	1.052	1.088	0.9497	-0.6307	0.07054	0.533	-0.4379	0.6322	-0.6042	-0.474	-0.06915	0.7459	0.2119	-0.605	2.048	1.061
0.7839	-0.5548	0.4455	-1.011	0.08861	0.1114	0.4221	0.2917	0.01057	-0.7211	-1.784	-0.5141	0.3953	0.1929	-0.3277	-0.4781	0.886	-0.6226	-0.264	-1.121	-1.14	0.2901	-0.03446	0.8541	-0.4934	0.007303	0.09499	0.05642	-1.98	-1.281	0.3563	0.2474	-0.7008	0.4068	-0.5015	0.5325	0.7625	-1.173	-0.4529	-0.2975	-0.2612	0.1433	-0.3519	-0.6453	-0.3956	-0.913	-0.5799	0.4979	-0.009359	-0.06446
1.206	-1.156	-0.2139	-0.1761	0.7063	0	0.5675	0.2926	0.001996	-1.122	-0.7911	-0.4591	-0.3395	0.7313	-0.1107	-1.12	-1.264	-0.1631	-0.4862	-1.119	-1.976	0.6839	-0.7504	0.3553	-1.763	-0.1102	-1.221	0.7035	-1.929	0.4142	0.1563	-0.4147	-0.1543	0.6872	0.03712	1.941	0.7163	-1.365	0.004443	0.8113	-1.004	1.226	-1.281	-0.09683	-1.253	-0.2348	0.2076	0.1714	0.007543	-0.5587
0.1004	1.36	0.3771	0.1966	0.3434	-1.681	1.178	-0.6182	0.5855	-0.1577	-0.5177	0.4802	0.3817	-0.06214	0.6022	1.374	-1.187	-0.0805	0.8218	-0.5968	-0.0757	-1.044	1.2	-0.8697	-0.02454	0.7707	1.479	-1.216	0.3347	-0.3268	0.5031	1.611	-1.501	-0.3409	0.7598	-0.9406	0.4934	0.8152	0.7995	-0.4312	0.3274	0.1771	-1.691	-0.05838	-0.06988	0.33	-0.05514	-0.4552	1.596	-1.149
0.9049	0.2795	1.243	0.5783	-0.4685	0	0.3254	-1.944	0.8576	-0.9695	-1.386	0.01579	0.5231	0.6994	0.6512	-0.1892	-0.8236	1.688	1.208	0.8255	1.032	0.04789	-0.3748	1.158	0.3847	0.3383	-0.1889	1.216	-0.6707	1.034	-0.919	-0.5659	-0.714	-0.7465	0.01073	0.1856	0.7217	-0.4297	0.6598	-0.6716	-0.06697	0.3011	-0.4443	0.2854	0.1633	-0.5915	0.1378	0.3257	1.02	-0.9139
0.8755	0.4388	1.479	0.1245	0.2822	0.3532	-0.02017	0.1642	1.598	-0.6715	-0.0209	0.2884	2.18	-0.01889	0.6305	0.7483	0.4647	-0.524	1.921	1.24	-0.1239	-0.7776	0.9603	0.1352	-0.359	0.8443	-0.1469	-0.9258	-0.5696	0.2412	-0.01644	-0.06998	-0.6573	3.41	0.3079	0.2273	-0.2964	-0.3044	0.5923	0.3947	-0.1268	1.568	-0.2912	0.7503	-0.1712	1.932	0.2489	0	0.6925	-0.6818
1.842	-0.01427	3.145	-0.2421	1.405	0.7573	1.277	0.184	-0.05243	-0.06949	-0.8272	-0.01978	0.6017	1.535	1.406	-0.07427	1.598	-0.2624	0.9791	-0.06917	-0.7567	0.9195	0.02704	0.6439	0.7953	0.1549	0.3305	0.6629	0.4652	0.334	0.9462	0.6836	0.9924	0	-1.157	0.7567	-0.1057	-0.6126	-0.2454	0.4609	-0.28	0	-0.1082	-1.435	0.2886	-0.3653	-0.2658	0.5014	-0.2258	1.043
-0.3268	0.2593	2.141	0.2436	1.951	-0.2472	1.871	0.909	0.2301	-1.45	0.5716	1.756	0.9349	0.6402	3.147	1.728	0.008785	2.839	1.342	0.1257	-0.1338	0.802	-0.3776	0.6532	1.287	-0.7465	-0.4727	0.03349	1.523	0.3302	-0.08655	1.332	-0.07964	-0.5584	-0.348	0.004103	1.09	0.01212	-0.523	-1.106	2.28	0	-1.61	0.1989	1.585	-0.1094	-1.287	0.005856	1.893	1.361
1.748	-0.372	1.412	1.002	1.252	-0.0981	0.5687	0.8129	-0.4432	-1.507	-0.911	2.866	0.7414	-0.3556	1.259	1.882	-0.5508	2.741	-0.321	-0.2842	0.03855	1.307	0.4698	-1.38	1.148	0.1235	-0.795	1.522	-0.1104	0.9343	0.02604	0.04784	-0.9905	-0.05846	-0.2857	1.503	0.7279	-0.2933	-0.6447	0.03503	0.804	-0.7932	-0.249	-0.7677	2.408	-0.3753	-0.3001	-0.6611	2.148	-0.9776
1.847	0.9827	1.126	0.05062	2.079	-0.302	-0.5337	-0.866	0.9322	0.3541	-0.5335	-0.3906	-0.2012	0.04594	-1.893	0.8421	0.2493	1.356	-0.4981	0.6753	0.1267	-0.2022	2.043	-1.838	-0.7592	-0.196	-0.2062	0.8188	0.9835	0.6851	-0.7167	-0.2453	-0.7922	0.9374	0.4896	0.07694	-0.05513	-1.111	0.4191	0.01934	-0.9094	-1.55	0.473	0.1613	-0.2667	0.03655	-0.4201	-0.1769	1.983	0.4725
0.6475	0.02929	0.9543	0	0.7955	0.4503	0.8263	0.6855	1.36	0.119	-0.6236	0.2359	0.2167	-0.2713	-1.389	-0.7218	1.063	1.366	0.4658	0.9005	-0.771	0.1885	-0.3425	-1.343	0.5804	-0.5911	0.9483	0.3963	1.189	0.7861	0.5391	-0.5827	-0.199	0.8706	0.3535	-1.387	0.3393	0.1878	0	0.9061	0.1633	-0.4571	-0.9104	0.6876	-0.8142	-0.342	-0.4683	0.4184	2.118	2.041
0.1853	0.5242	0.2041	-0.09731	0.9626	-0.2815	0.609	9.92e-05	0.7944	-1.186	-1.24	0.5035	0.1597	-0.1305	1.167	0.5963	-0.4618	1.122	-0.7892	-0.6864	-1.239	-0.6566	0.3322	-0.243	0.2668	-0.5188	-1.341	1.079	-0.5112	1.569	-0.8489	-0.09378	-0.4986	0.424	0.5856	-0.2257	0.1899	-0.4908	-0.4215	-0.9963	0.1785	0.03274	-1.987	-1.151	1.002	0.7663	-0.9873	0.7481	1.464	-0.6475
0.4231	-0.06245	0.5836	0.2869	1.152	-0.2208	0	-0.125	0.3691	-1.261	-1.619	0.5493	0.2969	0.628	-0.8385	0.2428	0.7338	0.6491	-0.8471	0.1048	-0.9706	-0.4612	-0.3483	0.3221	-0.9506	-0.9682	-1.156	0.7851	0.05641	0.7549	-0.8594	-2.456	-0.5285	0.6578	-0.0792	-0.384	0.9671	-0.7359	-0.8095	0.4588	-1.475	0.7343	-2.185	-2.073	-0.4036	0.03653	-1.554	0.8453	1.063	-0.2463
1.571	0.5578	0.6936	1.045	0.6981	0.3318	0.8074	-0.4792	0	-0.6205	-2.404	1.191	1.321	1.762	1.445	-0.5139	1.246	1.074	-0.377	0.2372	-1.416	-0.6233	-0.1539	-0.1792	1.376	-0.5197	-0.756	-0.09313	-0.07343	0.2304	-0.5302	0.07083	-0.4984	0.1311	-0.06102	-0.6543	0.1792	1.518	-0.2228	-0.02886	1.192	-0.5099	-1.311	-1.038	0.4905	1.413	-1.53	0.6356	1.723	0.9339
0.6634	-0.06916	-1.852	0.4446	0.6567	1.005	-0.5444	0.7837	0.8787	0.7259	-0.7519	0.5183	-0.1349	0.9575	-0.5545	-0.7103	-0.708	-0.9978	0	1.15	-1.182	0	0.8536	-0.3655	-0.2031	0.2895	0.1757	0.3613	-0.1109	-0.2749	0.3112	0.5136	-1.104	0.8324	0.02029	-0.6193	0.4154	0.6142	1.801	0.6474	0.2035	0.7187	0.4149	1.087	-0.9349	0.5864	0.7747	1.735	-0.2948	-0.5296
0.999	-0.5498	0.5472	4.78	0.0745	1.02	1.239	0.9683	-0.08027	-0.4707	-0.2066	-0.6838	-0.01256	-0.7341	-0.6022	0.1311	1.857	-0.5021	0.1568	-0.6337	-0.2914	0.2603	0	-0.7231	-0.8573	-0.617	-1.509	-0.4072	1.791	1.006	-0.6703	-0.00969	1.507	-0.3993	0.3535	0.8656	0.5344	-0.1768	0.4579	-0.4148	0.07477	0.3238	0.3229	-1.222	-0.6322	0.5851	-0.9373	-0.09233	-0.3068	-0.1882
1.035	0	2.172	2.729	0.6462	0.8789	1.309	-0.4681	-0.8942	-1.358	-1.392	0.0326	0.4545	-0.07212	0.4943	-1.608	1.437	-0.2431	-0.07225	-0.8158	0.2526	2.405	0.903	-0.5063	0.1773	0.2589	-0.72	0.6464	0.7156	-0.2616	-0.17	-0.1171	0.9781	0.5838	0.609	0.1215	-0.5678	-1.045	-0.8894	-0.2786	0.001715	0.06218	-1.983	-1.463	-0.6004	0.5709	-1.598	-0.7904	1.087	0.03446
1.484	0.02088	2.179	1.45	0.2921	0.5702	1.217	-0.4555	0.9795	-0.7909	-0.6526	-0.6679	0.1543	-0.6094	-1.257	0.2438	1.178	-1.487	-1.26	-0.1954	0	1.654	1.473	-0.8376	0.0408	-0.3963	-0.6226	0.64	-0.3752	0.4468	-0.03783	0.287	0.6488	-0.4792	0.08271	2.167	0.1755	-1.024	-0.2365	-0.5117	0.5796	0.4982	0.9639	-0.149	0.4903	0.6858	-0.9851	-0.5222	-0.1886	-0.1569
3.063	0.9414	1.201	1.401	0.7118	0.3692	0.3318	1.382	0.6324	-0.787	-2.328	0.3583	-0.1667	1.902	0.5015	0.7376	-0.7458	3.379	-0.6555	-0.6113	-0.1251	0.4998	0.05755	-0.5855	0.5018	0.04813	-0.3943	-1.499	-1.642	-0.4862	-0.55	-0.5404	-0.1328	0	-0.04016	0.6626	2.012	-0.9828	0.08033	-0.1805	-0.06902	-0.2668	-2.251	-0.6096	-0.7324	1.247	-0.7095	-0.6513	-0.0006724	-0.2536
1.279	-0.02393	1.004	-0.8542	1.499	0.7974	-0.212	-0.9845	0.1279	-0.08197	-0.663	-0.0435	0.1963	0.1376	-0.3041	1.165	1.161	2.363	-0.201	-0.4257	-0.2664	1.614	1.473	-2.102	0.2628	0.1596	0	0.1363	0.8386	0.4353	0.74	-1.679	-0.7054	0.4248	-0.8253	-0.5789	1.464	-0.3702	-0.3112	1.212	-0.4321	-0.884	-0.3868	-0.3665	-0.8615	0.04036	-0.5516	0.3328	2.652	0
1.723	0.4511	-1.241	0.5413	-0.2564	0.03348	0.1995	0.1389	0.4715	-1.258	-1.379	0.8364	0.1808	0.286	-0.3961	0.1642	1.601	1.13	-0.9383	0.2169	-0.09695	0	0.1595	-0.5375	-0.3757	-0.9702	-1.108	0.5014	0.9322	0.3645	-0.3416	-2.14	-0.4663	-0.1602	-0.9371	0.848	0.8774	-0.798	-1.43	0.001731	-1.118	1.744	-1.828	-1.824	-0.9093	-0.5615	0.09238	0.178	0.02625	1.345
0.1149	-0.5161	0.6386	0.2284	-0.3083	0.1449	-0.8095	-0.8208	0.3918	-0.293	-0.6657	0.04256	0.618	0.1576	-0.1397	-0.07977	1.223	0.6084	0.379	-0.1028	0.5637	1.996	0.6624	-1.409	-0.6615	-0.2328	0	-0.2456	0.9395	-0.2504	-0.5997	-0.5315	-1.035	0.4482	-0.1325	-0.784	-1.119	-1.15	0.1504	-0.121	-1.631	-1.324	0.9341	0.1824	-0.7727	-0.174	0.1184	0.06218	1.114	0.6128
0.3045	1.422	-0.5904	0.02301	-0.2028	-0.8338	1.219	-0.9076	0.2331	-0.2517	-1.659	0.1335	-0.1641	0.8727	0.9901	1.008	1.016	-0.14	-1.592	-1.074	0	0.1244	-0.8911	1.408	-1.134	0.3726	-2.141	-0.4696	0.2403	0.262	-1.109	-1.347	-0.7315	-0.1955	0.3036	0.03372	-1.607	-0.7937	-0.711	0.7595	-0.6361	0.1996	-0.08077	-1.025	-0.2904	0.09377	0	-1.431	-0.128	0.9275
0.9295	1.615	0	0.3569	0.6572	0.1154	0.3137	-0.3163	-0.2346	-0.9897	-0.5961	2.516	1.291	1.253	0.3296	1.819	-0.00751	0.4964	1.338	-1.774	0.5891	3.118	0.5906	-0.07169	-0.144	-0.1362	-0.3111	-0.185	1.813	0.3611	-0.4547	-0.6203	0.0295	-0.07003	0.04552	-0.6871	-1.201	-1.089	-0.562	-0.06395	-0.2588	-0.2907	-0.7137	-1.108	-0.9976	-0.6028	-1.012	-0.183	0.4252	0.455
0.4913	0.6766	1.257	1.737	-0.06289	-0.1845	-0.7172	-0.9593	0.3845	0.03215	-0.8843	1.772	0.9101	0.8121	-0.1011	0.09322	1.561	1.654	0.1701	-0.3109	0.8074	2.51	-0.8248	0.7039	-0.07516	-0.3504	0.5874	-0.2559	-0.7012	0.7516	0.8179	-0.8823	0.1506	0.3867	-0.2895	-0.8464	0.6163	0	0.7164	-0.8648	-0.4507	0.03804	-0.3446	-0.04038	-1.287	-0.9759	0.03205	0.0004381	1.613	0.1569
1.009	0.549	-0.7571	-0.05435	0.9932	-0.1421	1.469	-0.4539	0.7112	-0.8322	-1.196	1.176	1.143	0.4092	-0.06992	0.6091	-0.1518	0.01317	0.4964	0.666	0.5563	-0.7429	0.03676	0.6941	-0.528	-0.0709	1.01	0.4769	0.5233	-0.2355	0.6166	-0.727	0.5853	1.832	-0.4427	-0.009417	0.1877	0.05232	-1.19	0.4323	0.2639	-0.7089	-0.5414	-1.105	0.06449	0.5617	-0.03704	1.278	3.205	-0.7027
0.0666	0.4036	0.7086	0.8704	1.27	1.048	0.6868	0.7536	0.4722	0.17	1.298	2.341	0.6059	0.7682	0.587	-0.7714	0.2272	-0.3827	0.2409	0.8682	0.9832	-0.9699	1.199	0.1319	0.7154	0.6898	0.2092	1.708	0.6963	-0.4871	-0.7415	-0.761	0.02052	-0.235	-0.2354	-0.9694	-0.8179	-1.215	-0.8152	-0.1681	0.2332	-1.326	-0.6843	-1.023	-0.5351	0.6249	-1.641	1.021	1.881	1.255
0.01106	0	-0.603	0.365	1.389	1.089	1.035	1.119	0.7876	0.03492	1.936	2.162	-0.05777	-0.1271	1.437	-1.976	0.3149	-0.6426	-0.4109	-0.4505	1.164	0.4074	-0.7631	1.437	-0.05343	0.953	-1.662	-0.7553	-1.165	0.7614	0.9217	-0.4887	-0.3859	0.1012	0.9727	-0.875	-0.1033	1.046	0.3858	-1.067	-0.05297	-0.4066	0.1214	-0.9032	0.0006492	0.7725	0.2637	-0.4029	2.391	0.005939
[truncated: 932 more rows]
[truncated: 64 more columns]

## Sheet: Figure 1F
TCGA-MP-A4T6	TCGA-67-3770	TCGA-86-8668	TCGA-97-8171	TCGA-05-5423	TCGA-49-4490	TCGA-67-3772	TCGA-49-4501	TCGA-97-A4M1	TCGA-44-A4SU	TCGA-78-7147	TCGA-64-1681	TCGA-55-6980	TCGA-50-5944	TCGA-MP-A4SW	TCGA-67-6217	TCGA-97-8552	TCGA-75-7025	TCGA-55-7573	TCGA-44-5645	TCGA-97-8177	TCGA-97-A4M7	TCGA-55-8206	TCGA-97-A4M6	TCGA-75-6212	TCGA-44-2661	TCGA-86-8280	TCGA-38-6178	TCGA-93-A4JP	TCGA-05-4402	TCGA-MP-A4T9	TCGA-44-6147	TCGA-86-A4P7	TCGA-78-7158	TCGA-50-6673	TCGA-05-4410	TCGA-91-6835	TCGA-97-8172	TCGA-50-6597	TCGA-O1-A52J	TCGA-78-7535	TCGA-62-8397	TCGA-91-8496	TCGA-78-7163	TCGA-55-8514	TCGA-71-6725	TCGA-55-A4DG	TCGA-49-4512	TCGA-62-A46V	TCGA-NJ-A4YI
[truncated: 945 more rows]
[truncated: 436 more columns]

[truncated: 9 more sheets: Figure 2, Figure 3, Supp. Figure S3, Suppl. Figure S4, Supp. Figure S6A, Supp. Figure S6B, Supp. Figure S6C, Supp. Figure S7, Supp. Figure S9]
